# Supplementary material for: Building inorganic supramolecular architectures using principles adopted from the organic solid state
Source: IUCrJ. 2018 Jan 1;5(Pt 1):13–21. doi: 10.1107/S2052252517015494 (PMC5755573; doi:10.1107/S2052252517015494)
Supplement: Supplementary file 1 [file m-05-00013-sup1.cif]

 
data_1
_database_code_depnum_ccdc_archive 'CCDC 1559137'
#==============================================================================

# PROCESSING SUMMARY (IUCr Office Use Only)

_journal_date_recd_electronic      2017-07-13
_journal_date_to_coeditor         ?
_journal_date_from_coeditor       ?
_journal_date_accepted     ?
_journal_date_printers_first      ?
_journal_date_printers_final      ?
_journal_date_proofs_out          ?
_journal_date_proofs_in           ?
_journal_coeditor_name            ?
_journal_coeditor_code      LQ5009
_journal_coeditor_notes
; ?
;
_journal_paper_category      FA
_journal_techeditor_code      ?
_iucr_compatibility_tag          ACTA95
_journal_techeditor_notes  
;
;
_journal_coden_ASTM               ?
_journal_name_full                ?
_journal_year                     ?
_journal_volume                   ?
_journal_issue                    ?
_journal_page_first               ?
_journal_page_last                ?
_journal_suppl_publ_number        ?
_journal_suppl_publ_pages         ?

#==============================================================================

 
_audit_creation_method            'SHELXL-2014/7'
_shelx_SHELXL_version_number      '2014/7'
_chemical_name_systematic         ?
_chemical_name_common             ?
_chemical_melting_point           ?
_chemical_formula_moiety          ?
_chemical_formula_sum
 'C8 H8 Cd Cl2 N4 O2' 
_chemical_formula_weight          375.48

loop_
 _atom_type_symbol
 _atom_type_description
 _atom_type_scat_dispersion_real
 _atom_type_scat_dispersion_imag
 _atom_type_scat_source
 'C'  'C'   0.0033   0.0016
 'International Tables Vol C Tables 4.2.6.8 and 6.1.1.4'
 'H'  'H'   0.0000   0.0000
 'International Tables Vol C Tables 4.2.6.8 and 6.1.1.4'
 'N'  'N'   0.0061   0.0033
 'International Tables Vol C Tables 4.2.6.8 and 6.1.1.4'
 'O'  'O'   0.0106   0.0060
 'International Tables Vol C Tables 4.2.6.8 and 6.1.1.4'
 'Cl'  'Cl'   0.1484   0.1585
 'International Tables Vol C Tables 4.2.6.8 and 6.1.1.4'
 'Cd'  'Cd'  -0.8075   1.2024
 'International Tables Vol C Tables 4.2.6.8 and 6.1.1.4'
 
_space_group_crystal_system       monoclinic
_space_group_IT_number            14
_space_group_name_H-M_alt         'P 21/c'
_space_group_name_Hall            '-P 2ybc'
 
_shelx_space_group_comment
;
The symmetry employed for this shelxl refinement is uniquely defined
by the following loop, which should always be used as a source of
symmetry information in preference to the above space-group names.
They are only intended as comments.
;
 
loop_
 _space_group_symop_operation_xyz
 'x, y, z'
 '-x, y+1/2, -z+1/2'
 '-x, -y, -z'
 'x, -y-1/2, z-1/2'
 
_cell_length_a                    3.7833(3)
_cell_length_b                    7.6139(7)
_cell_length_c                    20.1473(18)
_cell_angle_alpha                 90
_cell_angle_beta                  92.131(7)
_cell_angle_gamma                 90
_cell_volume                      579.96(9)
_cell_formula_units_Z             2
_cell_measurement_temperature     200(2)
_cell_measurement_reflns_used     1952
_cell_measurement_theta_min       4.8270
_cell_measurement_theta_max       31.9620
 
_exptl_crystal_description        'prism'
_exptl_crystal_colour             'colourless'
_exptl_crystal_density_meas       ?
_exptl_crystal_density_method     ?
_exptl_crystal_density_diffrn     2.150          
_exptl_crystal_F_000              364
_exptl_transmission_factor_min    ?
_exptl_transmission_factor_max    ?
_exptl_crystal_size_max           0.82
_exptl_crystal_size_mid           0.14
_exptl_crystal_size_min           0.10
_exptl_absorpt_coefficient_mu     2.337
_shelx_estimated_absorpt_T_min    ?
_shelx_estimated_absorpt_T_max    ?
_exptl_absorpt_correction_type    'multi-scan'
_exptl_absorpt_correction_T_min   0.56954
_exptl_absorpt_correction_T_max   1.00000
_exptl_absorpt_process_details    
;
CrysAlisPro, Agilent Technologies,
Version 1.171.37.35 (release 13-08-2014 CrysAlis171 .NET)
(compiled Aug 13 2014,18:06:01)
Empirical absorption correction using spherical harmonics,
 implemented in SCALE3 ABSPACK scaling algorithm.
;
_exptl_absorpt_special_details    ?
_diffrn_ambient_temperature       200(2)
_diffrn_radiation_wavelength      0.71073
_diffrn_radiation_type            MoK\a
_diffrn_source                    ?
_diffrn_measurement_device_type   
'Oxford Diffraction Xcalibur2 diffractometer with Sapphire 3 CCD detector'
_diffrn_measurement_method        '\w-scan'
_diffrn_detector_area_resol_mean  ?
_diffrn_reflns_number             4107
_diffrn_reflns_av_unetI/netI      0.0280
_diffrn_reflns_av_R_equivalents   0.0357
_diffrn_reflns_limit_h_min        -3
_diffrn_reflns_limit_h_max        4
_diffrn_reflns_limit_k_min        -9
_diffrn_reflns_limit_k_max        9
_diffrn_reflns_limit_l_min        -23
_diffrn_reflns_limit_l_max        23
_diffrn_reflns_theta_min          4.855
_diffrn_reflns_theta_max          24.991
_diffrn_reflns_theta_full         24.991
_diffrn_measured_fraction_theta_max   0.995
_diffrn_measured_fraction_theta_full  0.995
_diffrn_reflns_Laue_measured_fraction_max    0.995
_diffrn_reflns_Laue_measured_fraction_full   0.995
_diffrn_reflns_point_group_measured_fraction_max   0.995
_diffrn_reflns_point_group_measured_fraction_full  0.995
_reflns_number_total              1020
_reflns_number_gt                 961
_reflns_threshold_expression      'I > 2\s(I)'
_reflns_Friedel_coverage          0.000
_reflns_Friedel_fraction_max      .
_reflns_Friedel_fraction_full     .
 
_reflns_special_details
;
 Reflections were merged by SHELXL according to the crystal
 class for the calculation of statistics and refinement.
 
 _reflns_Friedel_fraction is defined as the number of unique
 Friedel pairs measured divided by the number that would be
 possible theoretically, ignoring centric projections and
 systematic absences.
;
 
_computing_data_collection        ?
_computing_cell_refinement        ?
_computing_data_reduction         ?
_computing_structure_solution     ?
_computing_structure_refinement 'SHELXL-2014/7 (Sheldrick, 2014)'
_computing_molecular_graphics     ?
_computing_publication_material   ?
_refine_special_details           ?
_refine_ls_structure_factor_coef  Fsqd
_refine_ls_matrix_type            full
_refine_ls_weighting_scheme       calc
_refine_ls_weighting_details
'w=1/[\s^2^(Fo^2^)+(0.0075P)^2^+5.3516P] where P=(Fo^2^+2Fc^2^)/3'
_atom_sites_solution_primary      ?
_atom_sites_solution_secondary    ?
_atom_sites_solution_hydrogens    mixed
_refine_ls_hydrogen_treatment     mixed
_refine_ls_extinction_method      none
_refine_ls_extinction_coef        .
_refine_ls_number_reflns          1020
_refine_ls_number_parameters      82
_refine_ls_number_restraints      1
_refine_ls_R_factor_all           0.0492
_refine_ls_R_factor_gt            0.0470
_refine_ls_wR_factor_ref          0.1080
_refine_ls_wR_factor_gt           0.1074
_refine_ls_goodness_of_fit_ref    1.532
_refine_ls_restrained_S_all       1.531
_refine_ls_shift/su_max           0.000
_refine_ls_shift/su_mean          0.000
 
loop_
 _atom_site_label
 _atom_site_type_symbol
 _atom_site_fract_x
 _atom_site_fract_y
 _atom_site_fract_z
 _atom_site_U_iso_or_equiv
 _atom_site_adp_type
 _atom_site_occupancy
 _atom_site_site_symmetry_order  
 _atom_site_calc_flag
 _atom_site_refinement_flags_posn
 _atom_site_refinement_flags_adp
 _atom_site_refinement_flags_occupancy
 _atom_site_disorder_assembly
 _atom_site_disorder_group
Cd1 Cd 0.5000 0.5000 0.5000 0.0163(3) Uani 1 2 d S . P . .
Cl1 Cl 0.0135(4) 0.6915(2) 0.55212(9) 0.0175(4) Uani 1 1 d . . . . .
N1 N 0.4485(15) 0.6933(8) 0.4053(3) 0.0163(13) Uani 1 1 d . . . . .
N2 N 0.2733(17) 0.9406(8) 0.3118(3) 0.0178(14) Uani 1 1 d D . . . .
H21 H 0.178(19) 1.018(8) 0.284(3) 0.021 Uiso 1 1 d D U . . .
O1 O -0.0172(19) 0.7344(7) 0.2490(3) 0.0324(14) Uani 1 1 d . . . . .
C1 C 0.276(2) 0.6485(10) 0.3509(4) 0.0196(16) Uani 1 1 d . . . . .
H1 H 0.2191 0.5280 0.3446 0.024 Uiso 1 1 calc R U . . .
C2 C 0.164(2) 0.7707(10) 0.2995(4) 0.0186(16) Uani 1 1 d . . . . .
C3 C 0.4592(18) 0.9876(10) 0.3675(4) 0.0186(15) Uani 1 1 d . . . . .
H3 H 0.5292 1.1064 0.3740 0.022 Uiso 1 1 calc R U . . .
C4 C 0.546(2) 0.8650(10) 0.4140(4) 0.0218(17) Uani 1 1 d . . . . .
H4 H 0.6762 0.8987 0.4532 0.026 Uiso 1 1 calc R U . . .
 
loop_
 _atom_site_aniso_label
 _atom_site_aniso_U_11
 _atom_site_aniso_U_22
 _atom_site_aniso_U_33
 _atom_site_aniso_U_23
 _atom_site_aniso_U_13
 _atom_site_aniso_U_12
Cd1 0.0135(4) 0.0162(4) 0.0190(4) 0.0012(3) -0.0026(3) 0.0002(3)
Cl1 0.0120(8) 0.0174(9) 0.0228(9) -0.0047(7) -0.0015(7) -0.0007(7)
N1 0.015(3) 0.015(3) 0.019(3) 0.000(3) 0.000(3) 0.000(3)
N2 0.021(3) 0.011(3) 0.021(3) 0.001(2) -0.006(3) -0.002(3)
O1 0.050(4) 0.021(3) 0.025(3) -0.002(2) -0.018(3) -0.005(3)
C1 0.024(4) 0.015(4) 0.021(4) 0.001(3) 0.002(3) 0.000(3)
C2 0.020(4) 0.017(4) 0.018(4) 0.000(3) -0.004(3) 0.001(3)
C3 0.020(4) 0.016(4) 0.019(4) -0.004(3) 0.000(3) -0.003(3)
C4 0.020(4) 0.022(4) 0.022(4) -0.001(3) -0.009(3) 0.003(3)
 
_geom_special_details
;
 All esds (except the esd in the dihedral angle between two l.s. planes)
 are estimated using the full covariance matrix.  The cell esds are taken
 into account individually in the estimation of esds in distances, angles
 and torsion angles; correlations between esds in cell parameters are only
 used when they are defined by crystal symmetry.  An approximate (isotropic)
 treatment of cell esds is used for estimating esds involving l.s. planes.
;
 
loop_
 _geom_bond_atom_site_label_1
 _geom_bond_atom_site_label_2
 _geom_bond_distance
 _geom_bond_site_symmetry_2
 _geom_bond_publ_flag
Cd1 N1 2.411(6) . ?
Cd1 N1 2.411(6) 3_666 ?
Cd1 Cl1 2.5998(18) 3_666 ?
Cd1 Cl1 2.5998(18) . ?
Cd1 Cl1 2.6173(17) 1_655 ?
Cd1 Cl1 2.6173(17) 3_566 ?
Cl1 Cd1 2.6173(17) 1_455 ?
N1 C1 1.301(10) . ?
N1 C4 1.368(10) . ?
N2 C3 1.349(9) . ?
N2 C2 1.377(10) . ?
N2 H21 0.88(2) . ?
O1 C2 1.237(9) . ?
C1 C2 1.444(10) . ?
C1 H1 0.9500 . ?
C3 C4 1.355(11) . ?
C3 H3 0.9500 . ?
C4 H4 0.9500 . ?
 
loop_
 _geom_angle_atom_site_label_1
 _geom_angle_atom_site_label_2
 _geom_angle_atom_site_label_3
 _geom_angle
 _geom_angle_site_symmetry_1
 _geom_angle_site_symmetry_3
 _geom_angle_publ_flag
N1 Cd1 N1 180.0 . 3_666 ?
N1 Cd1 Cl1 93.45(15) . 3_666 ?
N1 Cd1 Cl1 86.55(15) 3_666 3_666 ?
N1 Cd1 Cl1 86.55(15) . . ?
N1 Cd1 Cl1 93.45(15) 3_666 . ?
Cl1 Cd1 Cl1 180.0 3_666 . ?
N1 Cd1 Cl1 90.82(15) . 1_655 ?
N1 Cd1 Cl1 89.18(15) 3_666 1_655 ?
Cl1 Cd1 Cl1 87.04(6) 3_666 1_655 ?
Cl1 Cd1 Cl1 92.96(6) . 1_655 ?
N1 Cd1 Cl1 89.18(15) . 3_566 ?
N1 Cd1 Cl1 90.82(15) 3_666 3_566 ?
Cl1 Cd1 Cl1 92.96(6) 3_666 3_566 ?
Cl1 Cd1 Cl1 87.04(6) . 3_566 ?
Cl1 Cd1 Cl1 180.0 1_655 3_566 ?
Cd1 Cl1 Cd1 92.96(6) . 1_455 ?
C1 N1 C4 118.9(7) . . ?
C1 N1 Cd1 122.0(5) . . ?
C4 N1 Cd1 117.9(5) . . ?
C3 N2 C2 122.8(6) . . ?
C3 N2 H21 122(5) . . ?
C2 N2 H21 114(5) . . ?
N1 C1 C2 124.1(7) . . ?
N1 C1 H1 118.0 . . ?
C2 C1 H1 118.0 . . ?
O1 C2 N2 120.8(7) . . ?
O1 C2 C1 125.8(7) . . ?
N2 C2 C1 113.5(6) . . ?
N2 C3 C4 119.9(7) . . ?
N2 C3 H3 120.1 . . ?
C4 C3 H3 120.1 . . ?
C3 C4 N1 120.8(7) . . ?
C3 C4 H4 119.6 . . ?
N1 C4 H4 119.6 . . ?
 
loop_
 _geom_torsion_atom_site_label_1
 _geom_torsion_atom_site_label_2
 _geom_torsion_atom_site_label_3
 _geom_torsion_atom_site_label_4
 _geom_torsion
 _geom_torsion_site_symmetry_1
 _geom_torsion_site_symmetry_2
 _geom_torsion_site_symmetry_3
 _geom_torsion_site_symmetry_4
 _geom_torsion_publ_flag
C4 N1 C1 C2 -2.8(11) . . . . ?
Cd1 N1 C1 C2 164.5(6) . . . . ?
C3 N2 C2 O1 177.2(8) . . . . ?
C3 N2 C2 C1 -1.4(11) . . . . ?
N1 C1 C2 O1 -175.7(8) . . . . ?
N1 C1 C2 N2 2.9(11) . . . . ?
C2 N2 C3 C4 0.0(11) . . . . ?
N2 C3 C4 N1 0.2(12) . . . . ?
C1 N1 C4 C3 1.2(11) . . . . ?
Cd1 N1 C4 C3 -166.7(6) . . . . ?
 
loop_
 _geom_hbond_atom_site_label_D 
 _geom_hbond_atom_site_label_H 
 _geom_hbond_atom_site_label_A 
 _geom_hbond_distance_DH 
 _geom_hbond_distance_HA 
 _geom_hbond_distance_DA 
 _geom_hbond_angle_DHA 
 _geom_hbond_site_symmetry_A 
N2 H21 O1  0.88(2) 1.87(4) 2.712(8) 160(8) 2
C1 H1 Cl1  0.95 2.83 3.446(8) 123.1 3_566
C3 H3 Cl1  0.95 2.72 3.512(7) 141.5 3_676
C4 H4 Cl1  0.95 2.81 3.500(8) 130.2 1_655
 
_refine_diff_density_max    1.550
_refine_diff_density_min   -0.738
_refine_diff_density_rms    0.151

_shelx_res_file
;

    shelxl.res created by SHELXL-2014/7


TITL exp_1058 in P2(1)/c
CELL  0.71073   3.7833   7.6139  20.1473   90.000   92.131   90.000
ZERR     2.00   0.0003   0.0007   0.0018    0.000    0.007    0.000
LATT   1
SYMM  - X, 1/2 + Y, 1/2 - Z
SFAC  C    H    N    O    CL   CD
UNIT  16   16   8    4    4    2
MERG   2
OMIT    -1.00  50.00
FMAP   2
HTAB
PLAN   20
ACTA
TEMP -73
CONF
BOND $H
L.S.   10
DFIX 0.88 N2 H21
EQIV $1 -x, y+1/2, -z+1/2
HTAB N2 O1_$1
EQIV $2 -x, -y+1, -z+1
HTAB C1 Cl1_$2
EQIV $3 -x+1, -y+2, -z+1
HTAB C3 Cl1_$3
EQIV $4 x+1, y, z
HTAB C4 Cl1_$4
WGHT    0.007500    5.351600
FVAR       7.40360
CD1   6    0.500000    0.500000    0.500000    10.50000    0.01349    0.01625 =
         0.01898    0.00124   -0.00259    0.00016
CL1   5    0.013509    0.691466    0.552120    11.00000    0.01205    0.01737 =
         0.02279   -0.00467   -0.00150   -0.00065
N1    3    0.448543    0.693279    0.405320    11.00000    0.01513    0.01530 =
         0.01855   -0.00002    0.00044    0.00011
N2    3    0.273273    0.940610    0.311826    11.00000    0.02066    0.01099 =
         0.02121    0.00069   -0.00637   -0.00171
H21   2    0.177981    1.017902    0.284258    11.00000   -1.20000
O1    4   -0.017151    0.734438    0.248994    11.00000    0.05007    0.02122 =
         0.02455   -0.00173   -0.01795   -0.00455
C1    1    0.275671    0.648525    0.350921    11.00000    0.02365    0.01450 =
         0.02085    0.00054    0.00190   -0.00010
AFIX  43
H1    2    0.219093    0.527956    0.344647    11.00000   -1.20000
AFIX   0
C2    1    0.164433    0.770735    0.299480    11.00000    0.02004    0.01716 =
         0.01835   -0.00023   -0.00446    0.00054
C3    1    0.459226    0.987590    0.367454    11.00000    0.02028    0.01623 =
         0.01931   -0.00415   -0.00022   -0.00268
AFIX  43
H3    2    0.529166    1.106366    0.373969    11.00000   -1.20000
AFIX   0
C4    1    0.546010    0.864976    0.414012    11.00000    0.01975    0.02243 =
         0.02247   -0.00134   -0.00869    0.00337
AFIX  43
H4    2    0.676196    0.898698    0.453185    11.00000   -1.20000

AFIX   0
HKLF 4

REM  exp_1058 in P2(1)/c
REM R1 =  0.0470 for     961 Fo > 4sig(Fo)  and  0.0492 for all    1020 data
REM     82 parameters refined using      1 restraints

END

WGHT      0.0066      5.3800

REM Instructions for potential hydrogen bonds
HTAB N2 O1_$1
HTAB C1 Cl1_$2
HTAB C3 Cl1_$3
HTAB C4 Cl1_$4

REM Highest difference peak  1.550,  deepest hole -0.738,  1-sigma level  0.151
Q1    1   0.0000  0.5000  0.5000  10.50000  0.05    1.55
Q2    1   0.4887  0.3149  0.4495  11.00000  0.05    0.87
Q3    1   0.7651  0.6815  0.4481  11.00000  0.05    0.76
Q4    1   0.2209  0.6885  0.4535  11.00000  0.05    0.59
Q5    1   0.4617  1.1181  0.3939  11.00000  0.05    0.50
Q6    1   0.1216  0.6674  0.5102  11.00000  0.05    0.44
Q7    1   0.4783  0.5785  0.4590  11.00000  0.05    0.40
Q8    1   0.1212  0.7681  0.2032  11.00000  0.05    0.40
Q9    1   1.0070  0.9022  0.4599  11.00000  0.05    0.37
Q10   1   0.1440  0.7063  0.3270  11.00000  0.05    0.36
Q11   1   0.3610  1.1163  0.2572  11.00000  0.05    0.36
Q12   1  -0.1376  0.9351  0.3051  11.00000  0.05    0.36
Q13   1  -0.2796  0.7741  0.2943  11.00000  0.05    0.35
Q14   1   0.2336  0.9431  0.2083  11.00000  0.05    0.34
Q15   1   0.1780  0.8682  0.4136  11.00000  0.05    0.33
Q16   1   0.1092  1.1024  0.3782  11.00000  0.05    0.33
Q17   1   0.2090  0.6471  0.2411  11.00000  0.05    0.33
Q18   1   0.5107  0.8284  0.3196  11.00000  0.05    0.32
Q19   1   0.5554  1.0589  0.3002  11.00000  0.05    0.32
Q20   1   0.7686  1.1012  0.4527  11.00000  0.05    0.31
;
_shelx_res_checksum   37495

_shelx_hkl_file
;
   0   0  -5-84.1916 263.602   1
   0   0  -6 77697.0 2655.09   1
   0   0  -7 4.73907 353.134   1
   0   0  -8 92270.0 3348.97   1
   0   0  -9 39.1045 310.790   1
   0   0 -10 59069.0 2976.84   1
   0   0 -11 681.551 496.210   1
   0   0 -12 135410. 4946.60   1
   0   0  12 136951. 3916.11   4
   0   0 -13 1536.68 672.730   1
   0   0  13 1434.57 590.391   4
   0   0  14 95394.6 3527.03   4
   0   0 -14 102929. 4705.12   1
   0   0 -15 1732.86 870.824   1
   0   0  15 2813.88 799.689   4
   0   0  16 229444. 5837.60   4
   0   0 -16 222457. 7511.49   1
   0   0 -17 3508.50 1208.43   1
   0   0  17 1709.99 718.293   4
   0   0  18 54692.4 3029.37   4
   0   0 -18 53038.9 3957.05   1
   0   0 -19 4720.54 1441.56   1
   0   0  19 4393.92 1100.75   4
   0   0  20 280817. 7248.67   4
   0   0 -20 282523. 9654.36   1
   0   0 -21 6517.21 1595.41   1
   0   0 -22 110892. 6420.40   1
   0   0 -23 4284.13 1415.59   1
   0   0 -24 42871.0 4170.42   6
   0   0 -24 43812.8 4269.31   1
   0   0 -25 1042.90 894.500   6
   0   0 -25 707.909 717.098   1
   0   0 -26 6231.07 1873.73   6
   0   0 -26 7065.05 1899.70   1
   0   0 -26 7449.35 1893.70   3
   0   0 -27-115.076 833.437   1
   0   0 -27 730.882 745.090   6
   0   0 -27 714.532 981.066   3
   0   0 -28-406.189 620.047   3
   0   0 -28 702.735 990.745   1
   0   0 -29-412.119 819.156   6
   0   0 -29-1493.64 1153.91   3
   0   0 -30 2954.31 1493.37   3
   0   0 -30 1358.96 1058.17   6
   0  -1   4 188130. 2716.28   2
   0   1  -4 196660. 3939.79   1
   0   1   4 179276. 3551.63   8
   0   1  -4 184875. 2761.20   2
   0   1  -4 172550. 3443.81   8
   0   1  -4 204103. 3249.98   3
   0   1   4 195518. 3367.38   4
   0  -1  -4 189160. 2849.00   1
   0   1   4 199750. 3060.48   1
   0  -1  -5 231404. 3708.52   5
   0  -1   5 252540. 3604.10   2
   0   1   5 260893. 4133.50   4
   0   1  -5 282556. 4181.10   8
   0   1  -5 270689. 5059.62   1
   0  -1   5 233954. 3634.13   5
   0   1   5 228735. 3905.20   8
   0   1  -5 277256. 4118.89   3
   0  -1  -5 259199. 3878.47   1
   0  -1   6 97039.7 2191.25   5
   0   1   6 101876. 2343.64   8
   0  -1  -6 96951.8 2660.31   1
   0   1  -6 96188.5 3276.11   1
   0   1  -6 98483.1 2255.10   8
   0  -1  -6 99398.7 2263.27   5
   0   1  -6 94102.4 2596.71   3
   0   1   6 93523.7 2637.40   4
   0  -1   7 305225. 3598.41   5
   0  -1  -7 302491. 3633.03   5
   0   1  -7 309860. 6276.33   1
   0   1  -7 308196. 3714.15   8
   0   1   7 298372. 3738.13   8
   0  -1  -7 317490. 5303.60   1
   0   1  -7 306458. 4992.64   3
   0   1   7 306758. 4989.90   4
   0   1  -8 93988.2 1931.39   8
   0   1  -8 101728. 3802.57   1
   0   1   8 100303. 1989.71   8
   0  -1   8 98323.6 1927.21   5
   0  -1  -8 100070. 3225.66   1
   0   1   8 102162. 3023.93   4
   0  -1  -8 94232.4 1886.13   5
   0  -1   9 131092. 2086.84   5
   0   1   9 132891. 2085.04   7
   0   1  -9 128572. 4481.45   1
   0  -1  -9 119332. 3763.50   1
   0  -1  -9 116907. 1951.88   5
   0   1   9 126649. 3562.45   4
   0   1 -10 5867.79 1066.25   1
   0   1  10 6954.04 940.937   4
   0  -1 -10 5352.72 389.760   5
   0  -1  10 6283.11 435.284   5
   0   1  10 6334.17 433.887   7
   0  -1 -10 7475.34 1043.28   1
   0   1 -10 5000.77 393.805   7
   0  -1 -11 117219. 4207.86   1
   0   1 -11 111965. 4581.36   1
   0  -1  11 104561. 1613.51   5
   0   1 -11 100987. 1645.14   7
   0   1  11 106623. 3545.87   4
   0  -1 -12 63058.7 3250.51   1
   0   1  12 65587.9 2907.05   4
   0   1 -12 70084.9 3790.66   1
   0   1 -13 224659. 6994.09   1
   0   1  13 222136. 5516.37   4
   0  -1 -13 229976. 6477.73   1
   0  -1 -14 51686.3 3223.34   1
   0   1  14 57357.3 2948.54   4
   0   1 -14 57084.3 3701.08   1
   0   1 -15 76076.0 4379.16   1
   0  -1 -15 74592.6 4007.82   1
   0   1  15 76628.9 3486.79   4
   0  -1 -16 57627.3 3671.88   1
   0   1  16 62364.7 3254.09   4
   0   1 -16 64202.4 4191.38   1
   0   1  17 118938. 4587.22   4
   0   1 -17 116890. 5839.24   1
   0  -1 -17 114524. 5355.24   1
   0   1  18 3608.19 1009.03   4
   0  -1  18 4386.63 970.647   4
   0  -1 -18 4077.27 1214.87   1
   0   1 -18 5346.04 1397.08   1
   0  -1 -19 181532. 7227.92   1
   0   1 -19 175390. 7640.71   1
   0   1 -19 186082. 6857.27   3
   0   1  19 177977. 5949.63   4
   0  -1  19 190830. 5646.55   4
   0  -1 -20 11261.3 2126.13   6
   0   1 -20 14999.4 2116.45   3
   0   1  20 12924.2 1765.28   4
   0  -1 -20 11411.8 1963.59   1
   0  -1  20 11739.3 1496.25   4
   0   1 -20 8840.61 1916.35   1
   0   1 -21 67264.0 5057.53   1
   0   1  21 63606.6 3752.57   4
   0   1 -21 65090.6 4383.90   3
   0  -1 -21 61118.9 4637.99   6
   0  -1 -21 63236.1 4546.94   1
   0  -1 -22 4484.18 1470.32   6
   0   1 -22 5058.26 1572.60   1
   0  -1 -22 2848.56 1141.29   1
   0   1 -22 2510.31 934.850   3
   0   1 -23 32620.7 3726.87   1
   0   1 -23 32877.5 3407.03   3
   0  -1 -23 30497.5 3543.45   6
   0  -1 -23 25899.5 3157.93   1
   0  -1 -24 7246.27 1929.54   6
   0   1 -24 10491.2 2099.19   3
   0  -1 -24 8867.55 1891.65   1
   0   1 -24 9479.52 2212.48   1
   0   1 -25 23344.5 3378.91   1
   0  -1 -25 24688.7 3367.44   6
   0   1 -25 25484.0 3156.67   3
   0   1 -26 2452.71 1094.32   3
   0   1 -26 1270.56 972.413   6
   0  -1 -26 1314.12 1291.79   6
   0   1 -26 2213.81 1219.18   1
   0  -1 -27 22385.5 3394.83   6
   0   1 -27 16052.5 2800.86   6
   0   1 -27 23541.6 3543.57   1
   0   1 -27 20928.9 3080.63   3
   0   1 -28 1718.92 1210.47   1
   0   1 -28 1884.51 902.741   3
   0  -1 -28-1505.43 1017.55   6
   0   1 -28 2055.32 1087.12   6
   0   1 -29 14044.9 2830.00   1
   0  -1 -29 14155.0 2890.80   6
   0   1 -29 16899.8 2905.09   3
   0  -1 -30-907.358 1067.60   6
   0   1 -30 1167.01 981.062   3
   0   2   0 10865.0 906.489   3
   0  -2   0 9143.97 702.710   6
   0   2   0 9337.36 1251.41   8
   0   2   1 7829.61 1164.14   8
   0   2  -1 6684.35 1117.23   8
   0   2  -1 9012.95 798.068   3
   0  -2   1 8494.43 665.121   6
   0  -2  -1 8105.46 719.787   6
   0  -2   2 269075. 3544.03   6
   0  -2  -2 259751. 4258.00   6
   0   2  -2 265302. 4128.83   3
   0   2   3 45347.5 2656.80   8
   0  -2  -3 44933.5 1917.26   6
   0  -2   3 37890.8 1170.28   2
   0   2  -3 43644.1 1939.79   1
   0   2  -3 42696.1 1711.14   3
   0   2  -3 41411.9 2506.33   8
   0   2  -4 88722.5 3009.43   1
   0  -2  -4 88591.4 2891.85   6
   0   2  -4 86053.8 3485.83   8
   0  -2   4 79630.7 1810.51   2
   0   2  -4 87249.2 2538.14   3
   0   2   4 93060.6 3709.29   8
   0   2   5 118984. 3488.20   4
   0   2  -5 117479. 3713.76   1
   0   2   5 116556. 2447.96   1
   0  -2  -5 121627. 3617.00   6
   0  -2   5 108176. 2307.52   2
   0   2  -5 116031. 3052.71   3
   0   2  -5 116682. 3966.44   8
   0  -2   6 819942. 6870.06   2
   0   2  -6 870941. 10531.9   8
   0   2   6 804885. 9373.18   4
   0   2  -6 846331. 10569.9   1
   0   2  -6 890273. 8763.06   3
   0  -2  -6 844861. 10147.4   6
   0   2  -7 83430.9 2845.29   3
   0   2   7 82204.9 3093.33   4
   0   2   7 94928.2 3382.81   8
   0  -2   7 78051.4 2326.06   2
   0   2  -7 78411.1 3407.48   1
   0   2  -7 89101.5 3197.70   8
   0  -2  -7 85091.1 3387.75   6
   0   2   8 363224. 6671.04   4
   0   2   8 359804. 6301.41   8
   0  -2  -8 371240. 7408.81   6
   0   2  -8 363447. 6154.36   8
   0   2  -8 381859. 6354.28   3
   0   2  -8 372606. 7810.50   1
   0   2  -9 26443.6 1578.04   8
   0   2  -9 25278.0 1738.37   3
   0  -2  -9 24939.3 2052.36   6
   0   2   9 25052.4 1854.33   4
   0   2  -9 26522.7 2220.17   1
   0   2   9 29006.4 1724.64   8
   0   2 -10 404057. 8882.19   1
   0   2  10 410417. 6104.99   8
   0   2  10 403714. 7477.20   4
   0  -2 -10 414724. 8543.11   6
   0   2 -10 395611. 5824.50   8
   0   2 -10 411964. 7198.74   3
   0   2  11 452.350 443.903   4
   0   2 -11 401.899 437.329   3
   0  -2 -11 282.980 650.873   6
   0   2  11 123.678 162.340   8
   0  -2 -11 716.133 375.178   1
   0   2 -11 89.2690 165.061   8
   0   2 -11-140.266 460.205   1
   0   2  12 141791. 4716.99   4
   0  -2 -12 139744. 4514.70   1
   0   2 -12 135188. 4479.20   3
   0   2 -12 145214. 5780.33   1
   0  -2 -12 143579. 5491.81   6
   0   2  13 17890.5 1779.63   4
   0   2 -13 16940.3 1680.73   3
   0   2 -13 16435.8 1052.55   7
   0   2 -13 18008.9 2183.27   1
   0  -2 -13 16378.5 1655.63   1
   0  -2 -13 17124.5 2051.32   6
   0   2  13 16785.2 1056.39   7
   0   2 -14 206517. 5969.20   3
   0   2 -14 191568. 3458.04   7
   0   2 -14 217175. 7508.41   1
   0  -2 -14 208771. 7133.84   6
   0   2  14 215787. 3616.27   7
   0   2  14 202005. 5964.87   4
   0  -2 -14 208917. 6102.75   1
   0  -2 -15 28968.4 2842.38   6
   0   2 -15 32298.9 3057.04   1
   0   2  15 29612.0 1243.15   7
   0   2 -15 24557.5 1173.32   7
   0   2  15 28433.0 2367.75   4
   0  -2 -15 23915.5 2194.42   1
   0   2 -15 29010.5 2417.89   3
   0   2 -16 88144.6 4217.14   3
   0  -2 -16 87785.3 4978.75   6
   0  -2 -16 81985.5 4184.44   1
   0   2  16 91101.7 4237.26   4
   0   2 -16 87878.9 5129.62   1
   0   2  17 558.771 724.250   4
   0   2 -17-147.554 520.311   3
   0   2 -17 762.348 658.817   1
   0  -2 -17 854.344 549.077   1
   0  -2 -17 1270.42 1014.65   6
   0   2 -18 48135.6 4014.94   1
   0   2  18 45338.4 3162.38   4
   0  -2 -18 48028.8 3958.37   6
   0   2 -18 43774.9 3198.67   3
   0   2  19 978.985 643.272   4
   0   2 -19 564.973 612.925   3
   0  -2 -19 243.673 795.539   6
   0   2 -19 663.711 575.448   1
   0   2 -20 1121.26 753.751   3
   0   2  20 197.092 283.066   4
   0  -2 -20 1818.10 1096.37   6
   0   2 -20 353.405 544.829   1
   0  -2 -21-781.489 876.754   6
   0   2 -21 754.574 790.764   1
   0   2  21 275.027 397.996   4
   0   2 -21 565.383 668.317   3
   0   2 -22 51704.4 4001.06   3
   0   2  22 52047.2 3710.19   4
   0   2 -22 50670.2 4691.91   1
   0  -2 -22 51811.0 4605.12   6
   0  -2 -23 6552.59 1707.85   6
   0   2 -23 5137.47 1648.84   1
   0   2 -23 5071.41 1392.04   3
   0   2 -24 18378.0 3051.56   1
   0  -2 -24 20711.5 3198.75   6
   0   2 -24 18506.2 2649.68   3
   0  -2 -25 6035.86 1903.38   6
   0   2 -25 7005.64 2077.25   1
   0   2 -25 6601.22 1623.18   3
   0  -2 -26 48268.4 4852.03   6
   0   2 -26 53487.3 4605.14   3
   0   2 -26 47404.7 5045.69   1
   0   2 -27 8037.03 2171.26   1
   0  -2 -27 5343.97 1702.31   6
   0   2 -27 6137.16 1630.28   3
   0   2 -28 44753.5 4497.08   3
   0  -2 -28 42346.8 4764.62   6
   0   2 -28 36507.1 4558.18   1
   0  -2 -29 1626.08 1162.25   6
   0   2 -29 3133.18 1314.44   3
   0   2 -30 32622.9 4123.09   3
   0   3   0 226.228 311.936   3
   0   3   0-9.61694 473.958   8
   0  -3   0 1026.76 375.479   6
   0   3  -1 11265.4 1627.46   8
   0   3  -1 12642.8 1171.28   3
   0  -3   1 12364.7 995.934   6
   0  -3  -1 10661.5 996.820   6
   0   3   1 11931.1 1701.04   8
   0   3  -2 34044.5 1842.68   3
   0   3  -2 33377.7 2732.83   8
   0   3   2 35220.5 2818.93   8
   0  -3  -2 30370.4 1700.17   6
   0  -3   2 31117.8 1535.00   6
   0  -3  -3 321330. 5794.56   6
   0   3  -3 330848. 5695.29   3
   0   3  -3 321603. 8251.42   8
   0  -3   3 332770. 4910.87   6
   0   3  -4 9349.94 1014.29   3
   0   3  -4 11671.9 1270.54   1
   0  -3   4 9070.18 709.043   2
   0  -3  -4 9487.15 1097.53   6
   0   3   4 11528.1 1620.25   8
   0  -3   5 339263. 4335.98   2
   0  -3  -5 344656. 6615.82   6
   0   3  -5 355765. 6133.56   3
   0   3  -5 367570. 8605.29   8
   0   3  -5 356406. 7130.58   1
   0  -3   6 12814.7 903.572   2
   0   3  -6 14593.6 1319.82   3
   0   3   6 16797.6 1876.20   8
   0  -3  -6 14863.5 1476.53   6
   0   3  -6 13434.8 1498.01   1
   0   3  -6 16976.8 1842.26   8
   0   3  -7 259013. 5599.62   3
   0  -3  -7 256642. 6318.89   6
   0   3   7 273403. 7210.10   8
   0   3  -7 261592. 6783.90   1
   0  -3   7 249371. 4102.20   2
   0   3  -7 276754. 7010.30   8
   0  -3  -8 20534.9 1891.68   6
   0   3   8 23333.7 2047.30   8
   0  -3   8 21447.7 1304.10   2
   0   3  -8 22322.3 2082.02   1
   0   3  -8 21620.4 1702.82   3
   0   3  -8 26564.8 2122.15   8
   0   3  -9 418168. 9257.23   1
   0  -3  -9 413916. 8731.11   6
   0   3  -9 430360. 8228.39   8
   0  -3   9 399994. 5916.18   2
   0   3  -9 426650. 7628.28   3
   0   3   9 386776. 8052.15   8
   0  -3 -10 5181.57 1138.45   6
   0   3  10 4614.42 899.384   8
   0   3  10 4645.35 1012.30   4
   0   3 -10 4749.62 1135.88   1
   0   3 -10 2511.29 708.220   3
   0   3 -10 4035.31 821.870   8
   0  -3 -11 380700. 9023.01   6
   0   3  11 377546. 8358.28   4
   0   3 -11 399641. 9813.03   1
   0   3 -11 376836. 7188.20   8
   0   3  11 386444. 7560.95   8
   0   3 -11 387272. 7685.80   3
   0   3 -12 6109.23 1345.73   1
   0   3  12 9147.48 1390.66   4
   0   3 -12 6084.94 1072.27   3
   0   3 -12 4361.52 774.949   8
   0  -3 -12 5467.30 1326.99   6
   0   3  12 6043.28 927.615   8
   0   3 -13 181099. 5638.30   3
   0   3 -13 203724. 7485.80   1
   0   3  13 187567. 6157.78   4
   0  -3 -13 193480. 6907.06   6
   0   3 -13 167017. 4514.85   8
   0   3 -14 5913.76 1150.02   3
   0   3 -14 5529.26 1398.62   1
   0   3  14 7645.99 1356.58   4
   0  -3 -14 6691.00 1512.25   6
   0   3  15 76702.1 2862.32   7
   0   3 -15 69381.7 2722.13   7
   0   3  15 75826.3 4102.24   4
   0  -3 -15 75864.2 4652.58   6
   0   3 -15 79886.2 4970.57   1
   0   3 -15 72836.9 3839.28   3
   0  -3 -16 6728.15 1541.00   6
   0   3  16 7394.57 1387.14   4
   0   3  16 5365.65 757.335   7
   0   3 -16 4389.28 1058.23   3
   0   3 -16 6920.18 1583.02   1
   0  -3 -17 32049.4 3283.97   6
   0   3 -17 33820.6 3435.71   1
   0   3  17 37110.6 3005.12   4
   0   3 -17 30701.2 2688.63   3
   0   3  18 1659.65 705.041   4
   0   3 -18 387.075 724.636   1
   0  -3 -18 813.486 1053.03   6
   0   3 -18 239.275 484.527   3
   0   3 -19 14373.5 2483.83   1
   0   3 -19 13272.6 1943.61   3
   0  -3 -19 17220.6 2540.95   6
   0   3  19 15354.3 2048.78   4
   0   3 -20 3013.36 960.355   3
   0   3 -20 873.020 877.664   1
   0  -3 -20 1495.03 949.981   6
   0   3 -21 3951.33 1204.73   3
   0  -3 -21 5099.01 1545.38   6
   0   3 -21 4177.48 1457.28   1
   0   3 -22 506.362 760.245   1
   0  -3 -22 1831.70 1103.33   6
   0   3 -22 2044.75 943.320   3
   0   3 -23 26223.6 3628.50   1
   0  -3 -23 23798.4 3331.97   6
   0   3 -23 29157.7 3171.76   3
   0   3 -24 3847.08 1292.55   3
   0   3 -24 2864.09 1405.43   1
   0  -3 -24 2382.61 1485.18   6
   0   3 -25 64770.0 4949.06   3
   0  -3 -25 60173.7 5468.18   6
   0   3 -25 64671.8 5963.92   1
   0   3 -26 286.470 675.529   1
   0  -3 -26 781.211 1061.03   6
   0   3 -27 37234.8 4723.41   1
   0   3 -27 41060.1 4203.01   3
   0  -3 -27 37812.1 4475.42   6
   0   3 -28 2796.14 1588.60   1
   0  -3 -28 4188.87 1591.54   6
   0   3 -28 5568.29 1609.24   3
   0  -4   0 424971. 6864.73   6
   0   4   0 418066. 10859.2   8
   0   4   0 431616. 7765.43   3
   0   4   1 12926.9 1964.51   8
   0  -4  -1 11676.5 1193.81   6
   0   4  -1 13321.4 1401.29   3
   0  -4   1 10973.0 1113.78   6
   0   4  -1 12855.4 1944.50   8
   0   4   2 98034.1 5264.62   8
   0   4  -2 83183.4 3356.18   3
   0   4  -2 91409.1 5097.07   8
   0  -4  -2 75739.7 3048.99   6
   0  -4   2 84858.1 2971.80   6
   0  -4  -3 29348.8 1982.07   6
   0  -4   3 32988.3 1814.58   6
   0   4  -3 35026.6 3148.62   8
   0   4  -3 35357.9 2247.64   1
   0   4   3 32815.5 3087.56   8
   0   4  -3 34071.5 2153.98   3
   0   4  -4 382273. 7146.89   3
   0   4  -4 387779. 7810.56   1
   0  -4   4 353132. 4911.28   2
   0  -4  -4 375213. 7264.90   6
   0   4  -4 411345. 10543.8   8
   0  -4   4 398534. 6215.58   6
   0   4   4 431974. 10916.9   8
   0   4  -5 100154. 5132.67   8
   0   4   5 97748.3 5104.00   8
   0  -4  -5 85460.3 3645.91   6
   0  -4   5 83875.6 2432.57   2
   0   4  -5 87423.0 3457.56   3
   0   4  -5 90224.8 3979.45   1
   0  -4  -6 146851. 4928.76   6
   0   4   6 179697. 6782.16   8
   0   4  -6 162446. 4782.47   3
   0   4  -6 154161. 5435.50   1
   0  -4   6 143095. 3221.42   2
   0   4  -6 163784. 6396.26   8
   0   4  -7 47472.4 3162.73   1
   0  -4   7 48208.7 1854.12   2
   0   4  -7 49779.2 2722.61   3
   0   4   7 52133.3 3577.78   8
   0   4  -7 53454.2 3598.53   8
   0  -4  -7 46142.6 2905.34   6
   0  -4   8 230819. 4223.14   2
   0   4  -8 240181. 7309.35   1
   0   4  -8 241156. 7491.64   8
   0  -4  -8 230766. 6644.61   6
   0   4  -8 239971. 6119.36   3
   0   4   8 241427. 7530.86   8
   0  -4   9 2497.68 528.435   2
   0   4   9 3406.57 961.948   8
   0   4  -9 1570.34 704.679   8
   0   4  -9 2436.36 910.861   1
   0  -4  -9 2386.82 827.607   6
   0   4  -9 3140.31 844.785   3
   0   4 -10 115025. 5453.10   1
   0   4 -10 115409. 4478.66   3
   0   4  10 113471. 4955.16   8
   0   4 -10 109942. 4809.57   8
   0  -4 -10 103891. 4812.40   6
   0  -4  10 107053. 3187.79   2
   0   4  11 4926.04 1059.87   8
   0   4 -11 4254.89 989.804   8
   0   4 -11 3948.65 950.259   3
   0   4 -11 4550.24 1232.23   1
   0  -4 -11 6423.04 1327.03   6
   0   4  12 79419.5 3969.61   8
   0  -4 -12 75369.5 4363.51   6
   0   4 -12 68197.8 3623.49   3
   0   4 -12 74766.3 3750.91   8
   0   4 -12 73025.5 4658.31   1
   0  -4 -13 62308.6 4114.45   6
   0   4 -13 61057.5 3312.25   8
   0   4 -13 68150.8 4612.64   1
   0   4 -13 59587.7 3483.31   3
   0   4 -14 46187.1 2823.27   8
   0   4 -14 58565.4 4427.14   1
   0   4 -14 48369.2 3232.78   3
   0  -4 -14 56957.7 4058.96   6
   0   4  14 59702.7 3239.17   8
   0   4 -15 15676.4 2381.33   1
   0   4 -15 12170.5 1738.56   3
   0  -4 -15 18273.6 2380.29   6
   0   4  16 153167. 4869.80   7
   0   4 -16 157061. 7570.94   1
   0  -4 -16 150796. 6979.67   6
   0   4 -16 141125. 5757.77   3
   0   4 -17 16592.0 2591.85   1
   0  -4 -17 15457.7 2405.66   6
   0   4 -17 14101.5 1936.61   3
   0  -4 -18 42654.1 3973.62   6
   0   4 -18 39177.1 4030.46   1
   0   4 -18 37095.4 3164.40   3
   0   4 -19 2093.59 1173.12   1
   0   4 -19 469.139 691.551   3
   0   4 -20 71236.7 5661.93   1
   0  -4 -20 67045.7 5177.49   6
   0   4 -20 65320.0 4359.44   3
   0   4 -21 5151.14 1331.64   3
   0  -4 -21 4377.04 1514.93   6
   0   4 -21 6159.36 1777.39   1
   0  -4 -22 29295.9 3729.34   6
   0   4 -22 30420.4 3151.69   3
   0   4 -22 34051.1 4181.20   1
   0   4 -23 1354.75 1090.24   1
   0  -4 -23 2019.66 1421.70   6
   0   4 -23 2842.56 1085.86   3
   0  -4 -24 44041.2 4713.93   6
   0   4 -24 47241.1 5169.94   1
   0   4 -24 43650.3 3958.10   3
   0   4 -25 5696.30 1898.17   1
   0  -4 -25 6649.93 2156.10   6
   0   4 -25 8955.78 1955.33   3
   0  -4 -26 8225.13 2152.02   6
   0   4 -26 6654.16 1743.09   3
   0   4 -26 9225.70 2529.14   1
   0   4 -27 1246.00 1072.49   1
   0   4 -27 5395.44 1530.59   3
   0  -4 -27 7801.41 2183.99   6
   0   5   0 135.673 782.473   8
   0  -5   0-73.8556 346.424   6
   0  -5  -1 484046. 8497.29   6
   0   5  -1 499159. 9331.92   3
   0   5  -1 514764. 13091.4   8
   0   5   1 503643. 12957.8   8
   0  -5   1 497686. 8331.36   6
   0  -5  -2 216.764 423.308   6
   0   5  -2 752.474 561.733   3
   0  -5   2 454.397 374.852   6
   0   5  -2 829.505 435.102   1
   0   5   2 409.006 660.136   8
   0   5  -2 885.773 824.438   8
   0  -5   3 329413. 6527.26   6
   0   5   3 344730. 10527.4   8
   0   5  -3 332104. 10345.9   8
   0   5  -3 309318. 7333.87   1
   0   5  -3 330240. 7483.56   3
   0  -5  -3 319076. 7176.51   6
   0   5  -4 7433.57 1647.01   8
   0  -5   4 5686.14 882.144   6
   0   5  -4 4475.03 987.002   1
   0  -5  -4 5559.72 1039.72   6
   0   5   4 6957.90 1612.51   8
   0  -5   4 5912.81 741.718   2
   0   5  -4 5617.14 1045.10   3
   0   5  -5 81365.5 3752.09   3
   0  -5   5 72573.9 2474.90   2
   0   5  -5 88731.8 5247.01   8
   0   5  -5 79083.7 4020.11   1
   0  -5  -5 82606.4 3896.15   6
   0   5   5 89749.5 5320.50   8
   0   5  -6 22338.6 2009.59   3
   0   5  -6 19450.6 2118.36   1
   0  -5   6 21218.4 1332.77   2
   0   5  -6 20523.1 2497.52   8
   0  -5  -6 20582.0 2021.40   6
   0   5   6 22093.8 2639.29   8
   0   5   7 31221.8 3067.97   8
   0   5  -7 23031.7 2067.89   3
   0  -5   7 28064.2 1493.73   2
   0   5  -7 31110.9 3042.63   8
   0  -5  -7 25740.6 2313.79   6
   0   5  -7 26672.4 2579.39   1
   0  -5  -8 311.314 608.754   6
   0   5  -8 84.9909 428.673   1
   0   5   8-295.135 558.944   8
   0  -5   8-187.140 238.041   2
   0   5  -8 381.535 546.867   8
   0   5  -8-316.770 464.572   3
   0   5  -9 24535.0 2180.88   3
   0  -5  -9 24273.7 2385.26   6
   0   5   9 26294.8 2726.86   8
   0   5  -9 25807.5 2704.50   8
   0  -5   9 23983.4 1451.26   2
   0   5  -9 20689.8 2457.21   1
   0  -5 -10 1219.37 767.646   6
   0   5 -10 192.260 483.103   1
   0   5 -10 453.514 524.020   8
   0   5 -10-474.227 540.042   3
   0   5  10-39.0162 564.422   8
   0  -5  10 130.132 311.667   2
   0   5 -11 79639.6 4106.49   3
   0   5  11 82659.0 4656.11   8
   0   5 -11 67627.3 4611.06   1
   0  -5 -11 73012.1 4389.91   6
   0   5 -11 81300.3 4595.82   8
   0   5 -12 1346.69 668.228   8
   0   5 -12 922.038 726.803   1
   0   5 -12 2033.84 785.904   3
   0  -5 -12 1789.94 917.569   6
   0   5  12 1359.73 680.211   8
   0  -5 -13 53090.0 3983.77   6
   0   5  13 55566.6 3689.22   8
   0   5 -13 53732.1 3595.60   8
   0   5 -13 57173.1 3669.90   3
   0   5 -13 55602.2 4442.14   1
   0   5 -14 32815.6 2860.88   3
   0   5 -14 32111.0 3501.31   1
   0   5  14 32166.0 2732.77   8
   0   5 -14 26285.1 2498.66   8
   0  -5 -14 30492.9 3141.06   6
   0  -5 -15 36008.5 3454.67   6
   0   5 -15 35883.8 3084.86   3
   0   5 -15 38934.8 3915.49   1
   0  -5 -16 1046.85 964.792   6
   0   5 -16 1174.51 873.097   1
   0   5 -16 791.894 690.066   3
   0  -5 -17 100400. 6075.32   6
   0   5 -17 99585.5 5296.26   3
   0   5 -17 107799. 6805.55   1
   0  -5 -18 2810.12 1400.13   6
   0   5 -18 2328.51 1242.00   1
   0   5 -18 1317.93 888.140   3
   0   5 -19 117398. 6011.23   3
   0  -5 -19 112340. 6789.07   6
   0   5 -19 124257. 7651.48   1
   0   5 -20-44.2745 511.841   1
   0   5 -20-844.868 915.297   3
   0   5 -21 92941.9 6961.75   1
   0  -5 -21 90396.6 6405.04   6
   0   5 -21 105034. 5943.00   3
   0  -5 -22 1579.21 1120.94   6
   0   5 -22 1773.50 1230.17   1
   0   5 -22 935.401 940.348   3
   0  -5 -23 45760.6 4771.90   6
   0   5 -23 38805.6 3848.64   3
   0   5 -23 48198.7 5273.39   1
   0  -5 -24 1761.07 1194.25   6
   0   5 -24 414.218 695.383   1
   0   5 -24-1101.48 915.801   3
   0  -5 -25 13598.5 2762.74   6
   0   5 -25 10029.6 2091.62   3
   0   5 -25 14558.5 3074.71   1
   0   6   0 240990. 9427.51   8
   0   6   0 223949. 5755.12   1
   0  -6   0 230247. 6406.99   6
   0   6  -1 6076.71 1056.25   1
   0  -6   1 7438.34 1196.90   6
   0  -6  -1 6794.49 1191.41   6
   0   6  -1 7239.88 1326.03   3
   0   6  -1 8867.15 1884.27   8
   0   6   1 7274.28 1697.74   8
   0   6  -2 338800. 11172.1   8
   0   6  -2 317575. 8212.69   3
   0  -6  -2 327487. 7902.03   6
   0  -6   2 322524. 7317.63   6
   0   6   2 330441. 10967.9   8
   0  -6   3 3820.33 839.293   6
   0   6  -3 6053.30 1556.40   8
   0   6   3 6164.09 1593.51   8
   0   6  -3 3591.78 1020.74   3
   0  -6  -3 3606.88 931.126   6
   0   6  -3 5232.57 1092.20   1
   0  -6   3 3496.59 646.516   2
   0   6   4 40848.5 3833.08   8
   0  -6  -4 36865.3 2773.88   6
   0   6  -4 34823.1 2769.21   1
   0   6  -4 32528.8 2653.88   3
   0  -6   4 38818.6 2492.21   6
   0  -6   4 36146.0 1939.49   2
   0   6  -4 33837.4 3549.78   8
   0   6   5 582.935 779.505   8
   0   6  -5 1274.67 844.239   8
   0   6  -5 651.631 594.064   3
   0  -6   5 886.782 378.546   2
   0   6  -5 859.901 575.646   1
   0  -6  -5 494.086 524.266   6
   0  -6  -6 76484.8 4182.93   6
   0   6   6 86741.4 5514.24   8
   0   6  -6 88175.9 5649.50   8
   0   6  -6 85056.1 4285.03   3
   0   6  -6 85932.5 4666.03   1
   0  -6   6 85556.3 2814.22   2
   0   6   7 75751.1 5100.29   8
   0  -6  -7 67087.8 4001.41   6
   0   6  -7 70061.5 5004.35   8
   0   6  -7 64055.7 3762.43   3
   0   6  -7 66617.4 4310.94   1
   0   6  -8 67127.7 3931.80   3
   0   6   8 71571.3 4913.93   8
   0   6  -8 64983.7 4408.26   1
   0  -6  -8 65522.1 4065.15   6
   0   6  -8 69884.9 4934.32   8
   0   6  -9 924.134 682.799   8
   0   6  -9 1955.27 866.864   1
   0   6  -9 2149.20 852.026   3
   0   6   9 4484.98 1238.33   8
   0  -6  -9 2716.95 1011.55   6
   0   6 -10 26764.4 2564.57   3
   0   6  10 29129.9 3075.33   8
   0   6 -10 23430.1 2872.37   1
   0   6 -10 27099.9 3004.87   8
   0  -6 -10 25557.1 2689.27   6
   0  -6 -11-73.0954 701.353   6
   0   6  11 557.575 584.730   8
   0   6 -11 383.717 436.143   8
   0   6 -11 804.045 619.995   3
   0   6 -11 265.863 607.302   1
   0  -6 -12 34481.7 3327.23   6
   0   6 -12 37399.6 3115.35   3
   0   6 -12 38144.9 3477.18   8
   0   6 -12 40885.2 3953.91   1
   0   6  12 42331.6 3606.01   8
   0   6  13 45495.7 3688.10   8
   0   6 -13 43216.8 3397.73   3
   0  -6 -13 37734.0 3575.51   6
   0   6 -13 40862.2 3553.28   8
   0   6 -13 39492.6 4003.71   1
   0   6  14 114727. 5741.00   8
   0   6 -14 104873. 6580.67   1
   0   6 -14 111163. 5548.51   3
   0  -6 -14 103993. 5985.41   6
   0   6 -14 103212. 5551.93   8
   0   6 -15 19809.9 3021.04   1
   0  -6 -15 14073.5 2334.66   6
   0   6 -15 17505.3 2321.43   3
   0  -6 -16 34141.1 3631.99   6
   0   6 -16 36886.2 3352.93   3
   0   6 -16 40048.3 4305.22   1
   0   6 -17-1327.17 949.278   3
   0   6 -17 1155.58 999.384   1
   0  -6 -17 690.084 1372.99   6
   0   6 -18 91499.8 6726.84   1
   0  -6 -18 74739.7 5661.43   6
   0   6 -18 79719.3 5114.09   3
   0   6 -19 481.192 829.041   3
   0   6 -19 1413.77 1018.16   1
   0  -6 -19-1195.15 962.316   6
   0   6 -20 44271.2 4017.02   3
   0  -6 -20 43077.1 4500.00   6
   0   6 -20 48733.4 5216.87   1
   0  -6 -21 3500.37 1378.30   6
   0   6 -21 3367.87 1567.28   1
   0   6 -21 3671.53 1271.92   3
   0   6 -22 57962.9 4736.74   3
   0   6 -22 53991.6 5750.59   1
   0  -6 -22 52432.8 5203.56   6
   0   6 -23 6025.83 2090.58   1
   0  -6 -23 6470.51 2010.76   6
   0   6 -23 3072.52 1297.39   3
   0   6 -24 10195.3 2674.48   1
   0  -6 -24 16493.2 3139.60   6
   0   7   0 42.8001 569.058   8
   0  -7   0 717.180 524.800   6
   0   7  -1 33575.1 3744.50   8
   0   7  -1 29971.0 2373.13   1
   0   7   1 32751.3 3715.22   8
   0  -7   1 31368.5 2589.06   6
   0  -7  -1 32789.4 2710.49   6
   0   7   2 538.924 714.211   8
   0   7  -2 953.375 537.581   1
   0  -7   2 1086.76 576.085   6
   0   7  -2 1420.78 998.623   8
   0  -7  -2 452.973 495.510   6
   0  -7  -3 26424.7 2542.12   6
   0   7  -3 26189.3 3400.66   8
   0   7  -3 26345.6 2444.17   1
   0   7  -3 27061.4 2662.56   3
   0  -7   3 30131.0 2459.62   6
   0   7   3 27385.1 3358.91   8
   0   7  -4 17272.2 2085.45   1
   0  -7  -4 18988.5 2202.89   6
   0   7  -4 20324.0 2974.58   8
   0  -7   4 22581.3 2090.37   6
   0   7  -4 17065.6 2168.57   3
   0   7   4 19240.0 2813.15   8
   0   7  -5 177706. 8568.89   8
   0   7   5 192190. 8761.77   8
   0   7  -5 172464. 6643.34   3
   0   7  -5 183517. 6967.03   1
   0  -7  -5 168207. 6507.46   6
   0   7  -6 35294.9 3077.43   3
   0   7  -6 28602.9 2885.96   1
   0  -7  -6 30002.0 2827.59   6
   0   7  -6 29433.1 3543.67   8
   0   7   6 38602.4 3930.28   8
   0   7  -7 109974. 5799.52   1
   0   7   7 111026. 6574.68   8
   0  -7  -7 109597. 5488.54   6
   0   7  -7 114618. 6838.19   8
   0   7  -7 109486. 5365.56   3
   0   7  -8 3596.93 1229.57   1
   0   7  -8 1872.77 1085.19   8
   0   7  -8 2171.60 997.386   3
   0   7   8 4716.73 1508.43   8
   0  -7  -8 3878.09 1265.23   6
   0   7   9 87448.0 5781.16   8
   0   7  -9 79787.6 5301.96   1
   0   7  -9 82968.1 4773.83   3
   0   7  -9 79985.8 5676.50   8
   0  -7  -9 81623.2 4965.56   6
   0   7 -10-90.7114 530.617   1
   0   7 -10-201.331 623.993   3
   0   7  10 823.780 703.674   8
   0  -7 -10 406.745 726.561   6
   0   7 -10 1182.48 805.658   8
   0   7 -11 101794. 6339.27   1
   0  -7 -11 98499.8 5690.88   6
   0   7 -11 99828.8 5363.45   3
   0   7  11 94636.7 5910.50   8
   0   7 -11 98209.4 6169.18   8
   0   7 -12 9306.67 2020.38   1
   0   7  12 10985.9 2019.88   8
   0  -7 -12 8176.73 1794.21   6
   0   7 -12 9506.74 1974.78   8
   0   7 -12 9714.76 1800.27   3
   0   7  13 47967.2 4139.04   8
   0   7 -13 50415.2 3942.92   3
   0  -7 -13 45428.3 4072.40   6
   0   7 -13 50978.9 4756.57   1
   0   7 -13 47389.5 4225.52   8
   0  -7 -14 9995.10 2007.59   6
   0   7 -14 13344.0 2113.78   3
   0   7 -14 8456.77 1854.64   8
   0   7 -14 11569.0 2436.18   1
   0   7  14 13675.5 2205.68   8
   0   7 -15 50979.3 4114.64   3
   0   7 -15 46837.4 4795.80   1
   0  -7 -15 58032.0 4817.81   6
   0  -7 -16 3531.33 1416.11   6
   0   7 -16 2816.20 1076.39   3
   0   7 -16 2160.04 1216.18   1
   0  -7 -17 21044.9 3105.05   6
   0   7 -17 23581.8 3464.11   1
   0   7 -17 25357.2 3011.13   3
   0  -7 -18 414.424 987.445   6
   0   7 -18 2194.66 1257.24   1
   0   7 -18 433.760 816.767   3
   0   7 -19 19633.0 3410.46   1
   0  -7 -19 21183.7 3337.39   6
   0   7 -19 19558.1 2794.78   3
   0   7 -20 3424.10 1762.50   1
   0   7 -20 4556.71 1385.88   3
   0  -7 -20 1398.11 1172.66   6
   0  -7 -21 15015.6 2860.98   6
   0   7 -21 17717.4 2663.48   3
   0   7 -21 14266.6 3174.71   1
   0   7 -22 1747.00 1226.00   1
   0  -7 -22 953.221 1153.80   6
   0   8   0 18902.9 2994.40   8
   0  -8   0 19052.9 2212.89   6
   0  -8   1-541.105 489.661   6
   0   8  -1 230.297 608.154   8
   0  -8  -1-433.052 463.777   6
   0   8   1 362.305 589.917   8
   0   8   2 13549.8 2491.78   8
   0   8  -2 13845.6 2588.51   8
   0  -8  -2 10983.6 1749.39   6
   0  -8   2 11148.1 1661.09   6
   0   8  -3 192.890 760.547   8
   0  -8  -3-124.167 546.538   6
   0  -8   3 871.447 534.984   6
   0   8   3 56.3458 648.776   8
   0  -8  -4 45737.7 3676.78   6
   0   8   4 46369.9 4581.77   8
   0   8  -4 40381.6 4378.45   8
   0   8  -4 41756.2 3573.03   3
   0   8  -5 218.468 602.543   3
   0  -8  -5-34.8861 535.232   6
   0   8  -5-571.582 795.048   8
   0   8  -6 75183.0 5944.69   8
   0  -8  -6 64089.6 4462.87   6
   0   8  -6 63648.1 4433.39   1
   0   8   6 65980.0 5413.92   8
   0   8  -6 67087.4 4575.63   3
   0   8  -7 6451.86 1474.39   1
   0   8   7 6926.14 1868.34   8
   0   8  -7 6319.48 1557.30   3
   0  -8  -7 8480.88 1727.40   6
   0   8  -7 8377.89 2063.70   8
   0   8  -8 166770. 7246.30   3
   0  -8  -8 174128. 7569.03   6
   0   8  -8 170867. 8919.07   8
   0   8  -8 168706. 7766.28   1
   0   8   8 170022. 8637.88   8
   0   8  -9-167.727 503.425   1
   0  -8  -9 512.612 977.371   6
   0   8  -9-93.9863 731.804   3
   0   8   9 496.866 663.597   8
   0   8  -9-583.773 697.091   8
   0  -8 -10 62413.1 4754.10   6
   0   8 -10 63461.9 5092.79   1
   0   8 -10 68045.6 5600.09   8
   0   8 -10 64768.8 4624.40   3
   0   8  10 77645.3 5768.44   8
   0   8  11 988.070 746.087   8
   0   8 -11-951.914 748.282   3
   0   8 -11 1334.47 871.017   8
   0  -8 -11 1582.28 1091.12   6
   0   8 -11 292.791 608.042   1
   0   8 -12 75338.2 5858.14   1
   0   8 -12 81080.6 5321.88   3
   0  -8 -12 80248.8 5613.70   6
   0   8 -12 74285.3 5783.90   8
   0   8  12 84445.9 5972.31   8
   0  -8 -13 5628.75 1574.66   6
   0   8 -13 5207.51 1510.80   3
   0   8  13 4426.56 1416.45   8
   0   8 -13 6287.45 1844.47   1
   0   8 -13 4120.52 1431.67   8
   0   8 -14 55029.3 5210.92   1
   0  -8 -14 61761.1 5159.88   6
   0   8 -14 67457.6 4972.82   3
   0   8 -15-1634.94 953.949   3
   0   8 -15 2234.05 1276.00   1
   0  -8 -15 1912.10 1150.69   6
   0  -8 -16 16626.6 2870.67   6
   0   8 -16 12769.8 2727.03   1
   0   8 -16 10409.7 2085.62   3
   0  -8 -17 3982.19 1596.78   6
   0   8 -17-367.896 717.710   3
   0   8 -17 4457.12 1925.29   1
   0   8 -18 713.482 902.975   1
   0   8 -18 1762.80 1055.87   3
   0  -8 -18 1321.18 891.976   6
   0   8 -19-769.061 856.617   3
   0   8 -19 55.3681 562.312   1
   0  -8 -19 72.8759 787.519   6
   0   8 -20 3804.32 1645.34   1
   0  -8 -20 4511.02 1650.59   6
   0   9   0 744.668 884.374   8
   0   9  -1 25379.7 3663.02   8
   0   9   1 22509.6 3424.40   8
   0  -9  -1 20296.4 2514.80   6
   0  -9  -2 9776.77 1815.81   6
   0   9  -2 10965.6 2434.98   8
   0   9  -3 52871.6 5306.16   8
   0  -9  -3 45749.5 3874.93   6
   0   9   3 51915.3 5142.27   8
   0   9   4 6604.30 1911.41   8
   0   9  -4 8406.74 2185.51   8
   0  -9  -4 7498.31 1594.59   6
   0   9   5 50128.7 5095.77   8
   0  -9  -5 55980.5 4433.40   6
   0   9  -5 53733.7 5397.61   8
   0   9  -6 5712.80 1856.67   8
   0   9   6 5685.79 1754.97   8
   0  -9  -6 6011.27 1609.98   6
   0  -9  -7 36991.3 3772.74   6
   0   9  -7 42456.0 4736.55   8
   0   9   7 45532.6 4757.56   8
   0   9  -7 37465.9 3729.16   3
   0   9  -8 7857.19 2065.30   8
   0  -9  -8 5459.01 1607.32   6
   0   9  -8 8217.24 1884.46   3
   0   9   8 7582.65 1951.95   8
   0   9   9 31008.2 3935.45   8
   0   9  -9 33127.3 3539.21   3
   0   9  -9 28203.9 3921.29   8
   0  -9  -9 31205.3 3566.91   6
   0   9 -10-15.8348 725.555   8
   0  -9 -10-1410.23 905.651   6
   0   9  10 558.289 755.992   8
   0   9 -10-609.145 734.684   3
   0   9 -11 56379.8 4706.21   3
   0   9  11 57102.7 5282.56   8
   0  -9 -11 51228.8 4668.20   6
   0   9 -11 55414.5 5450.42   8
   0   9 -12 13016.6 2626.64   8
   0  -9 -12 12644.5 2401.46   6
   0   9 -12 15231.2 2505.38   3
   0   9 -13 19451.5 3151.68   1
   0  -9 -13 25775.9 3479.57   6
   0   9 -13 23219.6 3105.91   3
   0   9 -14 12011.0 2237.30   3
   0  -9 -14 8693.46 2137.20   6
   0   9 -14 10344.6 2350.34   1
   0  -9 -15 12687.8 2563.63   6
   0   9 -15 13371.5 2779.22   1
   0   9 -15 9035.57 2000.46   3
   0   9 -16 1615.06 1096.14   1
   0   9 -16 2203.27 1035.96   3
   0  -9 -16 840.668 997.033   6
   0   9 -17 28292.1 4171.18   1
   0  -9 -17 28260.3 3941.74   6
   0   9 -18 1141.46 888.728   1
   0  10   0 49877.1 5411.14   8
   0  10   1 1286.22 901.609   8
   0  10  -1 641.289 955.834   8
   0  10  -2 89532.9 7221.60   8
   0  10   2 93021.1 7293.91   8
   0  10  -3 1625.47 1095.22   8
   0  10   3-660.230 795.878   8
   0  10   4 24307.6 3780.64   8
   0  10  -4 34082.9 4560.90   8
   0  10  -5 2809.48 1431.31   8
   0  10   5 4178.82 1629.04   8
   0  10   6 12636.0 2705.63   8
   0  10  -6 10971.7 2629.17   8
   0 -10  -6 11899.7 2250.58   6
   0  10  -7 1294.05 1035.22   8
   0  10   7 2590.47 1331.23   8
   0 -10  -7-953.381 918.951   6
   0  10  -8 13139.0 2932.21   8
   0  10   8 7829.21 2150.01   8
   0 -10  -8 11116.6 2268.91   6
   0  10   9-185.102 559.055   8
   0  10  -9 66.2161 748.977   8
   0 -10  -9 1638.28 1019.20   6
   0 -10 -10 6421.38 1803.49   6
   0  10 -10 8623.49 2017.30   3
   0 -10 -11 2469.13 1158.46   6
   0  10 -11 2911.92 1277.06   3
   0 -10 -12 3382.94 1523.98   6
   0  10 -12 3812.53 1397.94   3
   0 -10 -13-1053.56 1107.90   6
   0  10 -13 1234.90 807.803   3
   0 -10 -14 12195.0 2686.78   6
   0  10 -14 13916.3 2582.29   3
   1   0 -28 33837.6 4145.82   3
   1   0 -27 2000.30 1179.76   3
   1   0 -26 29556.9 3770.13   3
   1   0 -26 26089.1 3365.76   6
   1   0 -25 2310.81 1113.62   3
   1   0 -25 1868.47 960.797   6
   1   0 -24 16732.3 2658.80   3
   1   0 -24 18059.7 2641.99   6
   1   0 -23 2465.74 1031.62   6
   1   0 -22 96222.0 5743.03   6
   1   0 -21 2241.33 932.544   6
   1   0 -20 1833.21 822.433   6
   1   0 -19 517.592 545.731   6
   1   0 -18 5872.22 1427.24   6
   1   0 -17 296.317 540.151   6
   1   0 -16 39709.2 3117.33   6
   1   0 -15 1034.12 620.691   6
   1   0 -14 163333. 5833.41   6
   1   0 -14 139808. 2916.91   5
   1   0 -13 94.5216 526.041   6
   1   0 -13 163.475 206.339   5
   1   0 -12 324419. 4886.17   5
   1   0 -12 352166. 7826.48   6
   1   0 -11 672.031 545.266   6
   1   0 -11 516.148 356.613   5
   1   0 -10 595461. 9162.96   6
   1   0 -10 580686. 6955.38   5
   1   0  -9 33.3109 240.164   5
   1   0  -9 51.8475 417.394   6
   1   0  -8 482749. 7171.37   6
   1   0  -8 452778. 6277.28   5
   1   0  -7-50.0082 318.049   5
   1   0  -7 43.6699 82.2640   4
   1   0  -7 111.587 311.658   6
   1   0  -6 445730. 5796.62   6
   1   0  -6 430682. 6102.17   5
   1   0  -5 66.8364 289.864   5
   1   0  -5 39.2267 260.055   6
   1   0  -4 161606. 3133.32   6
   1   0  -4 163883. 3701.95   5
   1   0  -3 158.935 289.908   3
   1   0  -3 181.877 233.652   6
   1   0  -2 862293. 7090.42   6
   1   0  -2 860399. 6824.05   3
   1   0  -1 575.157 268.387   3
   1   0  -1 240.214 223.916   6
   1   0   0 159374. 2247.15   3
  -1   0   0 167377. 2315.65   3
   1   0   1 273.569 151.409   3
   1   0   1 469.616 360.245   2
  -1   0  -1 400.098 162.032   3
   1   0   2 85113.8 2558.83   2
   1   0   2 81977.9 1367.39   3
  -1   0  -2 83365.9 1379.55   3
  -1   0  -3 38.2363 145.069   3
   1   0   3 275.049 377.952   2
   1   0   4 117155. 3099.31   5
   1   0   4 126832. 3443.70   2
   1   0   5 71.0386 312.520   5
   1   0   5 313.514 394.855   2
   1   0   6 358429. 6373.60   2
   1   0   6 306680. 5087.94   5
   1   0   7 381.626 297.327   5
   1   0   7-194.131 417.032   2
   1   0   8 407874. 5819.78   5
   1   0   8 455281. 7865.50   2
   1   0   9 487.321 561.916   2
   1   0   9 281.896 273.279   5
   1   0  10 699762. 7547.69   5
   1   0  10 737994. 11057.8   2
  -1   0 -11 107.885 389.148   1
   1   0  11 366.331 616.937   2
   1   0  11 455.821 256.781   5
   1   0  12 202873. 3822.01   5
  -1   0 -12 201666. 6123.98   1
   1   0  13 57.4214 166.568   5
  -1   0 -13 139.676 465.823   1
   1   0  14 245418. 3839.45   5
  -1   0 -14 247035. 7305.59   1
   1   0  15 107.465 125.967   5
  -1   0 -15 58.8780 380.795   1
  -1   0 -16 1015.21 628.619   1
  -1   0 -17 359.426 506.428   1
  -1   0 -18 20492.9 2485.29   1
   1   0  19-459.464 538.940   4
  -1   0 -19 219.514 469.196   1
  -1   0 -20 7539.18 1640.87   1
   1   0  20 10660.6 1734.04   4
   1   0  21 1221.31 686.222   4
  -1   0 -21 2124.51 1051.58   1
   1   0  22 42156.0 3584.96   4
  -1   0 -22 38238.7 3826.59   1
   1   0  23 851.859 686.695   4
  -1   0 -23 1983.86 1046.37   1
  -1   0 -24 44166.4 4369.26   1
   1   0  24 44171.2 3820.98   4
  -1   0 -25 1148.52 883.550   1
  -1   0 -26 52687.4 4424.12   3
  -1   0 -26 44207.8 4645.24   1
  -1   0 -27 340.127 660.246   1
  -1   0 -28 23005.8 3543.26   1
  -1   0 -29 1624.27 1125.11   1
  -1   0 -30 43498.7 4972.56   1
   1  -1 -29 21368.0 3402.53   6
   1   1 -28 2013.97 1180.04   3
   1  -1 -28 4689.22 1545.17   6
   1  -1 -27 26142.9 3558.29   6
   1   1 -27 34906.0 4024.21   3
   1  -1 -26 4659.61 1546.29   6
   1   1 -26 5539.43 1719.18   3
   1  -1 -25 29662.8 3605.62   6
   1   1 -25 37479.7 3991.52   3
   1  -1 -24 23988.0 3235.22   6
   1   1 -24 27548.1 3356.81   3
   1   1 -23 18200.5 2710.29   3
   1  -1 -23 13864.5 2415.58   6
   1   1 -23 16094.0 2434.47   6
   1   1 -22 9042.82 1933.35   3
   1  -1 -22 7746.87 1866.06   6
   1   1 -22 5972.47 1507.27   6
   1   1 -21 35162.2 3477.51   3
   1   1 -21 33954.2 3248.94   6
   1  -1 -21 33463.4 3497.68   6
   1  -1 -20 5972.94 1631.87   6
   1   1 -20 6282.53 1415.47   6
   1   1 -20 9295.57 1816.93   3
   1   1 -19 61847.9 4748.17   1
   1   1 -19 52100.4 3773.55   6
   1  -1 -19 58524.5 4345.86   6
   1   1 -19 60953.0 4215.12   3
   1  -1 -18 2682.05 1294.73   6
   1   1 -18 3691.28 1193.82   3
   1   1 -18 3966.88 1259.98   1
   1   1 -18 2438.80 952.013   6
   1  -1 -17 31018.8 3075.73   6
   1   1 -17 29490.6 2703.96   6
   1   1 -17 32148.2 2865.60   3
   1   1 -17 34282.1 3371.21   1
   1   1 -16 18444.2 2075.10   6
   1   1 -16 19947.2 2581.69   1
   1  -1 -16 18349.7 2295.80   6
   1   1 -16 19527.8 2178.56   3
   1   1 -15 115169. 4995.43   3
   1   1 -15 112272. 5707.26   1
   1  -1 -15 104461. 5102.89   6
   1   1 -15 104314. 4627.37   6
   1   1 -14 10105.7 1766.88   1
   1   1 -14 8240.35 829.746   5
   1   1 -14 7788.09 1374.26   3
   1  -1 -14 8278.10 1553.15   6
   1   1 -14 6796.36 1190.32   6
   1  -1 -14 8391.47 844.746   5
   1  -1 -13 141425. 3501.56   5
   1   1 -13 153438. 6234.72   1
   1   1 -13 156426. 5151.23   6
   1  -1 -13 164720. 5944.29   6
   1   1 -13 153226. 3525.38   5
   1   1 -13 160816. 5535.42   3
   1   1 -12 6088.14 1289.90   1
   1  -1 -12 4904.83 1148.64   6
   1   1 -12 3326.10 574.938   5
   1   1 -12 3748.58 928.512   6
   1   1 -12 4333.89 1116.10   3
   1   1 -11 186467. 5014.28   6
   1   1 -11 199458. 6608.89   1
   1   1 -11 191267. 5678.33   3
   1   1 -11 182420. 3949.11   5
   1  -1 -11 202043. 6051.45   6
   1   1 -10 16185.2 1845.20   1
   1   1 -10 15699.0 1200.25   5
   1  -1 -10 16614.1 1710.95   6
   1   1 -10 15385.8 1594.61   3
   1   1 -10 17015.5 1440.44   6
   1   1  -9 383965. 8496.36   1
   1  -1  -9 391960. 7617.25   6
   1   1  -9 409403. 7549.66   3
   1   1  -9 395127. 6198.71   6
   1   1  -9 384016. 5884.97   5
   1  -1  -8 9326.50 1172.27   6
   1   1  -8 10972.6 1256.26   3
   1   1  -8 10169.5 986.631   5
   1   1  -8 11539.6 987.693   6
   1   1  -7 182579. 4092.17   5
   1   1  -7 184933. 4793.73   3
   1   1  -7 182394. 3377.59   6
   1  -1  -7 182241. 4608.77   6
   1   1  -6 5178.90 822.500   3
   1   1  -6 4857.74 709.412   5
   1   1  -6 5215.97 529.631   6
   1  -1  -6 5137.32 788.481   6
  -1  -1   5 375007. 3985.69   6
   1   1  -5 370471. 6013.06   3
   1   1  -5 381702. 5898.20   5
   1   1  -5 370765. 3778.61   6
   1   1  -4 377357. 5836.63   5
   1   1  -4 369718. 3280.22   4
  -1  -1   4 354632. 3487.00   6
   1   1  -4 362294. 5674.51   3
   1  -1  -4 349685. 5457.25   6
   1   1  -4 377266. 3652.76   6
  -1  -1   3 513266. 4063.53   6
   1   1  -3 509633. 4122.53   6
   1   1  -3 523534. 6880.38   5
   1   1  -3 504351. 6268.07   3
   1   1  -3 520849. 4552.85   4
   1   1  -2 287150. 3796.41   2
   1  -1  -2 276757. 4728.73   6
  -1  -1   2 273191. 3114.63   6
   1   1  -2 269504. 4309.36   3
   1   1  -2 296473. 5167.69   5
   1   1  -2 281711. 5328.62   7
   1  -1  -1 61193.3 2234.59   6
   1   1  -1 59540.8 2453.14   7
   1   1  -1 59318.1 1741.08   2
   1   1  -1 56702.5 1890.17   3
   1  -1   0 87248.1 2684.11   6
   1   1   0 79463.5 2853.47   7
   1   1   0 79664.1 2143.91   3
   1   1   0 91496.5 2874.52   5
   1   1   0 85701.7 2216.66   2
   1   1   1 191147. 3507.44   2
   1   1   1 180454. 3239.97   3
   1  -1   1 195584. 4099.92   2
   1   1   1 185640. 4332.35   7
   1   1   1 196520. 4198.63   5
   1   1   2 92386.9 3078.74   7
   1   1   2 95432.6 2379.64   3
   1   1   2 99637.7 2716.23   2
   1   1   2 98723.4 3002.82   5
   1  -1   2 96081.8 2908.53   2
   1   1   3 220179. 4472.61   5
   1  -1   3 231418. 4599.46   2
   1   1   3 230539. 4398.65   2
   1   1   4 191619. 4285.39   2
   1  -1   4 202005. 4502.49   2
   1   1   4 187712. 4129.90   5
  -1   1  -5 386225. 3398.68   3
   1   1   5 385357. 6414.70   2
   1   1   5 383617. 5905.40   5
   1  -1   6 98357.5 3390.09   2
   1   1   6 95684.0 2962.64   5
  -1   1  -6 93733.3 1954.17   3
   1   1   6 94868.5 3365.21   2
   1  -1   7 371951. 6829.71   2
   1   1   7 361170. 6873.58   2
   1   1   7 352424. 5678.79   5
   1   1   8 6886.08 1120.53   2
   1  -1   8 5850.84 956.715   2
   1   1   8 6587.21 793.172   5
   1  -1   9 191249. 5334.14   2
   1   1   9 192972. 4163.79   5
   1  -1  10 2542.55 761.108   2
  -1  -1 -10 2602.32 649.233   1
   1   1  10 2544.86 533.380   5
   1  -1  11 372591. 7967.05   2
   1   1  11 360630. 5557.80   5
   1   1  12 26959.6 1499.17   5
  -1   1 -12 26266.6 2403.15   1
  -1  -1 -12 24421.2 2009.29   1
   1  -1  12 27423.2 2308.24   2
   1   1  13 159052. 5714.87   4
  -1   1 -13 158408. 6043.22   1
   1  -1  13 156307. 5572.80   2
   1   1  13 154313. 3476.60   5
  -1  -1 -13 142962. 5032.11   1
   1  -1  14 1212.28 364.281   5
   1   1  14 1783.77 394.342   5
  -1  -1 -14 1031.66 604.901   1
   1  -1  15 25500.5 1332.58   5
  -1  -1 -15 32028.4 2641.67   1
   1   1  15 31982.4 2732.80   4
   1   1  15 30662.6 1529.67   5
  -1   1 -15 32406.1 2926.74   1
  -1   1 -16 21024.0 2478.65   1
   1   1  16 21773.6 2332.69   4
  -1  -1 -16 24633.5 2420.02   1
  -1  -1 -17 99711.8 4965.54   1
   1   1  17 92681.3 4830.12   4
  -1   1 -17 96519.1 5386.76   1
  -1  -1 -18 13141.0 1901.05   1
   1   1  18 12868.9 1857.44   4
  -1   1 -18 15329.4 2334.26   1
  -1   1 -19 69487.9 3952.72   3
  -1  -1 -19 69375.7 4450.46   1
   1   1  19 70767.9 4461.49   4
  -1   1 -19 61790.5 4649.06   1
   1   1  20 2522.72 936.544   4
  -1   1 -20 3769.07 1099.16   3
  -1   1 -20 1927.40 933.154   1
  -1  -1 -20 1356.44 848.535   1
  -1   1 -21 29023.2 2765.68   3
   1   1  21 27608.3 2937.01   4
  -1   1 -21 27172.6 3265.62   1
  -1  -1 -21 30567.9 3187.68   1
  -1   1 -22 6759.49 1418.56   3
   1   1  22 7252.85 1603.70   4
  -1   1 -22 7839.80 1868.96   1
  -1  -1 -22 7584.59 1709.88   1
  -1   1 -23 29514.6 3005.27   3
  -1  -1 -23 32875.2 3569.80   1
   1  -1  23 29067.8 2983.98   4
   1   1  23 28153.9 3093.63   4
  -1   1 -23 23678.9 3240.38   1
  -1   1 -24 15466.3 2262.50   3
  -1  -1 -24 10811.7 2194.37   1
  -1   1 -24 9387.70 2155.50   1
   1   1  24 11910.1 2013.57   4
  -1  -1 -25 25050.1 3327.31   1
   1   1  25 35617.1 3633.22   4
  -1   1 -25 29241.8 3867.13   1
  -1   1 -26 7361.57 2126.56   1
  -1  -1 -26 9608.38 2153.73   1
  -1  -1 -27 33394.0 3972.54   1
  -1   1 -27 41758.5 4792.64   1
  -1   1 -28 4348.33 1705.02   1
  -1   1 -29 20223.6 3524.03   1
   1  -2 -29 1191.57 901.082   6
   1   2 -28 14035.4 2863.04   3
   1  -2 -28 13103.9 2596.60   6
   1  -2 -27 337.368 803.129   6
   1   2 -27 471.164 618.165   3
   1   2 -26 9617.82 2220.10   3
   1  -2 -26 6776.92 1900.99   6
   1  -2 -25 292.827 792.117   6
   1   2 -25 3610.40 1422.32   3
   1  -2 -24 48333.3 4608.20   6
   1   2 -24 54320.6 4682.71   3
   1   2 -23 6736.90 1758.09   3
   1  -2 -23 7584.54 1927.51   6
   1   2 -23 6956.40 2012.95   1
   1   2 -22 42254.3 4370.96   1
   1   2 -22 44469.8 3949.37   3
   1  -2 -22 44216.5 4182.11   6
   1   2 -21 6376.80 1647.05   3
   1   2 -21 4510.95 1484.12   1
   1  -2 -21 7692.13 1846.28   6
   1   2 -20 90935.9 5303.26   3
   1  -2 -20 89885.9 5688.72   6
   1   2 -20 98137.7 6349.80   1
   1   2 -19 2129.73 1345.05   3
   1   2 -19 2287.42 1317.39   1
   1   2 -19 1474.45 849.732   6
   1  -2 -19 4856.46 1431.63   6
   1  -2 -18 114875. 6093.28   6
   1   2 -18 117172. 6550.07   1
   1   2 -18 116135. 5602.05   3
   1   2 -18 115734. 5135.93   6
   1   2 -17 4222.23 1353.90   3
   1   2 -17 2829.82 993.563   6
   1  -2 -17 6706.79 1719.00   6
   1   2 -17 2365.22 1240.61   1
   1   2 -16 199995. 8146.65   1
   1  -2 -16 188550. 7432.82   6
   1   2 -16 190623. 6710.50   3
   1   2 -16 175752. 5856.98   6
   1  -2 -15 5827.04 1432.56   6
   1   2 -15 7681.84 1509.00   3
   1   2 -15 6002.31 1147.54   6
   1   2 -15 7692.39 1718.09   1
   1   2 -14 66856.9 3749.71   3
   1   2 -14 63394.3 3242.90   6
   1   2 -14 71553.6 4649.36   1
   1  -2 -14 69707.1 4282.67   6
   1  -2 -13 49478.7 3483.24   6
   1   2 -13 56473.0 3996.91   1
   1   2 -13 51567.5 2642.80   5
   1   2 -13 49368.7 3121.96   3
   1   2 -13 46638.9 2611.94   6
   1   2 -12 47633.5 3572.31   1
   1   2 -12 43770.0 2372.64   6
   1   2 -12 47847.3 2467.88   5
   1   2 -12 47672.9 2977.24   3
   1  -2 -12 48159.1 3328.62   6
   1   2 -11 1031.83 375.014   7
   1   2 -11 1100.70 473.010   5
   1   2 -11 1288.15 515.365   6
   1   2 -11 1206.00 825.095   1
   1   2 -11 1767.76 726.034   3
   1  -2 -11 1666.89 814.773   6
   1   2 -10 5138.40 1035.88   3
   1   2 -10 6061.68 1253.25   1
   1  -2 -10 6014.39 1194.65   6
   1   2 -10 5461.76 742.956   6
   1   2 -10 4669.69 788.580   5
   1   2 -10 5494.06 857.289   7
   1   2  -9 3905.62 903.168   3
   1   2  -9 4366.44 750.742   5
  -1  -2   9 3849.13 332.415   4
   1   2  -9 3755.77 536.536   6
   1  -2  -9 3360.66 881.027   6
   1   2  -9 2808.13 638.863   7
   1   2  -9 3618.23 1006.32   1
  -1  -2   8 203478. 2583.90   4
   1   2  -8 210903. 6387.27   1
   1   2  -8 211995. 5154.18   7
   1  -2  -8 210317. 5771.14   6
   1   2  -8 208340. 4920.66   5
   1   2  -8 216300. 5598.97   3
   1   2  -8 219405. 3306.45   6
   1  -2  -7 6401.45 1080.50   6
   1   2  -7 5274.32 941.301   3
   1   2  -7 5020.78 1021.19   1
   1   2  -7 5932.88 859.890   5
  -1  -2   7 5872.00 491.983   4
   1   2  -7 5217.31 415.064   6
   1   2  -7 5283.92 832.842   7
  -1  -2   6 172467. 2779.60   4
   1   2  -6 184643. 4778.79   7
   1  -2  -6 172621. 4739.25   6
   1   2  -6 180923. 4720.41   3
   1   2  -6 185021. 5347.70   1
   1   2  -6 176809. 4512.73   5
   1   2  -5 80625.9 3318.78   1
   1  -2  -5 82492.2 3155.23   6
   1   2  -5 84426.1 3226.31   7
   1   2  -5 79297.5 3056.62   3
   1   2  -5 81631.3 3053.45   5
   1   2  -4 482471. 7714.59   7
   1   2  -4 486622. 7447.30   5
   1   2  -4 486499. 7285.02   3
   1  -2  -4 473494. 7333.67   6
   1   2  -4 462831. 3698.20   2
   1   2  -3 34232.5 1520.22   4
   1   2  -3 31607.8 945.858   2
   1  -2  -3 31080.8 1874.72   6
   1   2  -3 33142.8 1861.97   3
   1   2  -3 31277.5 1958.56   7
   1   2  -3 34158.2 1995.82   5
   1  -2  -2 276241. 5410.31   6
   1   2  -2 266651. 4432.30   4
   1   2  -2 275266. 3053.66   2
   1   2  -2 279739. 5809.04   7
   1   2  -2 260910. 4945.86   3
   1   2  -2 277972. 5642.96   5
   1   2  -1 3728.60 749.754   5
   1   2  -1 2481.84 353.750   2
   1   2  -1 3123.85 686.928   7
   1   2  -1 2508.16 574.936   4
  -1  -2   1 2097.50 336.686   2
   1   2  -1 2637.46 566.317   3
   1  -2  -1 2320.61 624.617   6
   1   2   0 959705. 7147.94   2
   1   2   0 939056. 10696.1   7
   1  -2   0 999999. 10237.7   6
   1   2   0 961891. 9278.37   4
   1   2   0 967633. 10519.6   5
   1   2   0 988901. 9430.40   3
   1  -2   1 23149.4 1591.56   6
   1   2   1 23804.4 1726.48   7
   1   2   1 22095.1 1218.74   2
   1  -2   1 20979.2 986.375   3
   1   2   1 20887.1 1474.56   4
   1   2   1 23070.6 1493.74   3
   1   2   1 23207.2 1664.54   5
   1   2   2 245036. 4821.65   3
   1  -2   2 234815. 3144.40   3
   1   2   2 234531. 4988.46   4
   1   2   2 228322. 5305.20   7
   1  -2   2 231448. 4961.28   2
   1   2   2 235104. 5204.05   5
   1   2   2 231403. 4172.61   2
   1   2   3 48724.6 2406.04   4
   1  -2   3 47890.4 2282.94   2
   1   2   3 50694.1 2139.51   2
   1   2   3 47676.2 2426.05   7
   1  -2   3 46732.3 1353.68   3
   1   2   3 49953.7 2403.34   5
  -1   2  -3 52859.5 1435.03   3
   1   2   4 527649. 8063.76   7
   1  -2   4 546448. 4801.55   3
   1   2   4 546240. 8252.68   4
  -1   2  -4 565895. 4776.74   3
   1  -2   4 578472. 7985.80   2
   1   2   4 524213. 7758.54   5
  -1   2  -5 58.9109 148.509   3
   1   2   5 54.9768 376.819   5
   1   2   5 220.988 501.349   4
   1   2   5 93.0398 231.948   7
   1  -2   5 152.669 363.764   2
   1  -2   6 147587. 4300.08   2
   1   2   6 143375. 4209.54   7
  -1   2  -6 146901. 2815.99   3
   1   2   6 149640. 4648.95   4
   1   2   6 139717. 4028.76   5
   1  -2   7 51534.5 2635.88   2
   1   2   7 46347.2 2406.48   7
  -1  -2  -7 49368.0 1852.71   1
   1   2   7 46998.1 2728.40   4
  -1   2  -7 50162.8 1795.19   3
   1   2   7 48434.6 2388.77   5
  -1  -2  -8 140567. 3382.24   1
   1  -2   8 146779. 4549.33   2
  -1   2  -8 133546. 3167.83   3
   1   2   8 139881. 4224.43   7
   1   2   8 146360. 4952.29   4
   1   2   8 139177. 4036.95   5
  -1   2  -9 206.673 234.587   3
   1   2   9-78.2913 237.677   7
   1   2   9 805.329 526.514   4
   1   2   9 631.149 306.161   5
   1  -2   9-392.327 439.147   2
  -1  -2  -9 105.579 193.634   1
  -1  -2 -10 12329.7 1177.80   1
   1   2  10 12599.8 1616.46   4
   1  -2  10 13599.3 1537.10   2
  -1   2 -10 12213.8 1087.41   3
   1   2  10 11822.3 1233.21   7
   1   2  10 13410.1 1312.43   5
  -1  -2 -11 7753.07 1019.95   1
   1  -2  11 7548.80 1228.93   2
  -1   2 -11 7945.65 949.721   3
   1   2  11 7728.85 1280.29   4
   1   2  11 8971.46 1059.61   5
  -1   2 -12 51482.7 3571.82   1
   1   2  12 55098.4 3411.58   4
   1  -2  12 56408.6 3241.79   2
  -1   2 -12 55130.7 2551.26   3
  -1  -2 -12 57561.9 2861.19   1
   1   2  12 55314.6 2586.36   5
  -1  -2 -13 2174.51 637.174   1
   1   2  13 2362.00 827.319   4
  -1   2 -13 1951.00 622.582   3
   1   2  13 3731.02 716.308   5
  -1   2 -13 1963.90 785.935   1
   1  -2  13 1949.32 839.559   2
   1   2  14 93913.1 4696.89   4
  -1  -2 -14 95912.4 4071.15   1
  -1   2 -14 91307.4 3615.14   3
   1  -2  14 101238. 4668.31   2
  -1   2 -14 104073. 5368.87   1
   1   2  15 25184.4 2573.86   4
  -1   2 -15 23965.0 2742.93   1
  -1   2 -15 23257.8 1949.78   3
   1  -2  15 22606.6 2347.48   2
  -1  -2 -15 22805.3 2101.30   1
  -1  -2 -16 269959. 7517.22   1
  -1   2 -16 267332. 9117.39   1
  -1   2 -16 275313. 6864.15   3
   1   2  16 296987. 8769.72   4
  -1   2 -17 22285.3 2750.43   1
   1   2  17 22950.3 2563.07   4
  -1   2 -17 23401.1 2134.29   3
  -1  -2 -17 21515.8 2260.22   1
  -1  -2 -18 53981.3 3671.02   1
  -1   2 -18 53724.7 4389.11   1
   1   2  18 63003.6 4277.69   4
  -1   2 -18 54598.7 3337.68   3
  -1   2 -19 3035.44 1174.26   1
  -1  -2 -19 2056.60 809.433   1
  -1   2 -19 1536.34 794.701   3
   1   2  19 2977.63 1129.81   4
   1   2  20 150043. 6838.64   4
  -1  -2 -20 137031. 6314.78   1
  -1   2 -20 149110. 7692.96   1
  -1   2 -20 140288. 5728.29   3
   1   2  21 7268.15 1714.38   4
  -1   2 -21 9275.34 1561.00   3
  -1   2 -21 8382.22 1939.74   1
  -1  -2 -21 6841.41 1542.44   1
  -1  -2 -22 53672.3 4218.62   1
   1   2  22 47549.6 4057.46   4
  -1   2 -22 49205.9 3636.22   3
  -1   2 -22 41875.9 4353.55   1
  -1   2 -23 10566.0 1835.34   3
  -1   2 -23 8707.62 2106.85   1
   1   2  23 8637.01 1770.33   4
  -1  -2 -23 6794.64 1565.96   1
   1   2  24 39964.9 3860.31   4
  -1   2 -24 38322.9 4387.68   1
  -1   2 -25 1453.80 943.506   1
   1   2  25 1474.63 772.694   4
  -1   2 -26 14987.2 2925.68   1
  -1  -2 -26 15182.7 2899.01   6
  -1  -2 -27 1336.31 1213.02   6
  -1   2 -27 783.105 1198.74   1
  -1  -2 -28 6076.85 1949.23   6
  -1   2 -28 7240.54 2429.48   1
   1   3 -28 929.826 772.369   3
   1  -3 -28 575.317 920.046   6
   1  -3 -27 7590.92 2092.84   6
   1   3 -27 9379.75 2181.39   3
   1   3 -26 4205.38 1478.44   3
   1  -3 -26 2825.57 1340.36   6
   1   3 -25 28421.9 3986.63   1
   1   3 -25 34756.2 3896.76   3
   1  -3 -25 30681.8 3830.42   6
   1   3 -24 94.7259 1030.21   3
   1   3 -24 767.687 879.888   1
   1  -3 -24 1503.14 1114.17   6
   1   3 -23 27787.4 3275.21   3
   1  -3 -23 26749.2 3485.84   6
   1   3 -23 30115.9 3958.65   1
   1   3 -22 5137.34 1689.63   3
   1  -3 -22 5253.40 1625.10   6
   1   3 -22 4487.04 1591.34   1
   1   3 -21 67736.0 5627.96   1
   1  -3 -21 69649.2 5305.44   6
   1   3 -21 73318.2 4947.68   3
   1  -3 -20 1194.13 1176.57   6
   1   3 -20 2132.18 1113.23   1
   1   3 -20 4223.02 1268.42   3
   1   3 -19 145605. 6566.18   3
   1  -3 -19 146685. 7309.45   6
   1   3 -19 144763. 7827.04   1
   1   3 -18 2781.13 1296.89   3
   1   3 -18 3944.03 1479.12   1
   1  -3 -18 3056.41 1308.64   6
   1   3 -17 123198. 5724.57   3
   1   3 -17 127097. 6991.44   1
   1  -3 -17 121556. 6416.17   6
  -1   3  16 4767.13 1041.00   8
   1   3 -16 4287.67 1296.42   3
   1   3 -16 4342.37 1421.32   1
   1  -3 -16 4309.52 1459.08   6
   1   3 -15 56140.9 2943.24   6
   1   3 -15 62435.7 3133.21   7
   1   3 -15 74166.4 5106.40   1
  -1   3  15 53514.7 3366.76   8
   1  -3 -15 69729.7 4579.87   6
   1   3 -15 66790.3 4026.12   3
   1   3 -14 3395.10 741.247   6
   1   3 -14 3224.61 990.376   3
   1  -3 -14 5159.51 1412.16   6
   1   3 -14 4984.69 1350.80   1
   1   3 -14 4368.83 844.943   7
   1   3 -13 58720.7 3065.82   7
   1   3 -13 63386.2 4500.69   1
   1   3 -13 54564.8 2542.94   6
   1  -3 -13 70568.7 4329.37   6
   1   3 -13 67183.8 3813.00   3
   1   3 -12 668.334 522.036   3
   1   3 -12 598.691 326.270   6
   1  -3 -12-836.178 713.580   6
   1   3 -12-81.2838 561.040   1
   1   3 -12 932.267 432.376   7
   1   3 -11 63213.8 4231.84   1
   1   3 -11 61404.6 3097.89   7
   1   3 -11 51557.0 2057.71   6
   1  -3 -11 63206.1 3853.86   6
   1   3 -11 60806.2 3431.59   3
   1   3 -10 450.996 467.909   3
   1   3 -10 1305.29 647.387   5
   1   3 -10 908.675 448.468   7
   1   3 -10 369.610 193.682   6
   1  -3 -10 616.055 544.748   6
   1   3 -10 24.6376 539.862   1
   1   3  -9 16945.8 833.603   6
   1  -3  -9 20013.3 2042.80   6
   1   3  -9 15671.1 1573.88   7
   1   3  -9 19013.2 1861.92   5
   1   3  -9 18144.6 1847.50   3
   1   3  -9 18511.0 2174.73   1
   1   3  -9 14400.7 733.495   6
   1   3  -8 3617.65 894.571   3
   1   3  -8 5240.21 913.040   7
   1   3  -8 4740.34 1027.75   5
   1  -3  -8 4694.48 1042.94   6
   1   3  -8 3543.45 974.121   1
   1   3  -8 3096.68 326.505   2
   1   3  -7 56326.3 3038.91   3
   1   3  -7 50945.2 2909.90   5
   1   3  -7 50535.4 3230.79   1
   1   3  -7 51695.9 2844.67   7
   1  -3  -7 51701.3 3006.65   6
   1   3  -6 21629.7 1894.96   5
   1  -3  -6 25071.1 2022.63   6
   1   3  -6 24294.6 1955.00   7
   1   3  -6 19698.6 1939.04   1
   1   3  -6 19303.4 1753.48   3
   1   3  -5 341336. 6939.98   3
   1   3  -5 335747. 7266.40   7
   1   3  -5 336005. 7208.30   5
   1  -3  -5 329530. 6999.46   6
   1   3  -5 333059. 7266.77   1
   1   3  -4 15415.4 1605.05   7
   1  -3  -4 19199.5 1703.01   6
   1   3  -4 18777.1 1625.00   3
   1   3  -4 15947.1 1610.03   5
   1   3  -4 18195.3 1588.60   1
   1   3  -3 433551. 7420.01   3
   1  -3  -3 455895. 7945.07   6
   1   3  -3 439489. 8211.74   5
   1   3  -3 431312. 7047.75   1
   1   3  -3 433773. 8290.96   7
   1   3  -2 2295.22 759.318   5
   1   3  -2 1361.80 572.107   7
  -1  -3   2 1074.50 226.874   6
   1  -3  -2 810.600 515.233   6
  -1  -3   2 844.984 175.080   2
   1   3  -2 1313.37 520.139   3
  -1  -3   1 290923. 3815.98   6
  -1  -3   1 287538. 3490.55   2
   1   3  -1 289353. 6873.56   7
   1   3  -1 290337. 6631.41   5
   1  -3  -1 290494. 6219.21   6
   1   3  -1 282116. 5880.49   3
   1  -3   0 1312.57 574.349   6
   1   3   0 833.060 547.102   5
   1   3   0 1431.62 606.586   4
  -1  -3   0 737.783 324.341   6
   1   3   0 906.421 467.389   3
   1   3   0 1684.52 674.643   7
  -1  -3  -1 554792. 5061.44   1
   1   3   1 559125. 9529.57   7
   1   3   1 585372. 8717.26   4
   1   3   1 623592. 8952.93   3
   1   3   1 576924. 9339.17   5
   1  -3   1 599985. 8948.21   6
   1  -3   2 9765.92 1156.24   2
  -1  -3  -2 11391.6 609.619   1
   1   3   2 9482.00 1225.02   4
   1  -3   2 10285.1 1217.06   6
   1   3   2 13772.4 1508.98   7
   1   3   2 9951.88 1227.30   3
   1   3   2 11212.2 1368.82   5
   1   3   3 583370. 9242.58   4
  -1   3  -3 576692. 6620.58   3
   1   3   3 566114. 9654.67   7
   1   3   3 571675. 9354.90   5
   1  -3   4 36357.7 2158.11   2
  -1   3  -4 34990.7 1609.12   3
   1   3   4 34415.3 2394.62   7
   1   3   4 36540.8 2404.26   4
   1   3   4 38690.9 2445.01   5
   1   3   5 149596. 4962.64   4
  -1   3  -5 144605. 3305.32   3
   1  -3   5 140648. 4279.14   2
   1   3   5 147506. 4941.32   7
   1   3   5 156405. 4931.08   5
   1   3   6 152.145 367.251   5
   1   3   6 229.448 428.663   4
   1   3   6 439.191 308.749   7
  -1   3  -6 179.508 246.045   3
   1  -3   6-1.36516 399.891   2
   1   3   7 41035.7 2763.07   4
  -1  -3  -7 41056.5 1243.40   1
  -1   3  -7 39647.3 1834.46   3
   1  -3   7 39689.7 2408.29   2
   1   3   7 40606.6 2565.85   7
   1   3   7 44217.7 2691.18   5
   1  -3   8 3010.93 757.633   2
   1   3   8 3619.34 927.072   4
   1   3   8 4137.40 827.097   7
   1   3   8 5008.20 948.510   5
  -1  -3  -8 3464.83 438.506   1
  -1   3  -8 3556.40 615.980   3
   1  -3   9 25737.7 2042.54   2
   1   3   9 25329.4 2325.83   4
  -1   3  -9 27582.7 1682.48   3
   1   3   9 27057.0 2095.76   7
   1   3   9 25234.4 2096.13   5
  -1  -3  -9 25807.7 1334.37   1
   1  -3  10 1718.55 650.141   2
   1   3  10 2250.99 755.630   5
  -1  -3 -10 1224.65 344.601   1
   1   3  10 2093.46 792.747   4
   1   3  10 1803.85 545.708   7
  -1   3 -10 732.017 368.250   3
   1   3  11 43327.8 3169.96   4
   1   3  11 40201.1 2521.26   7
  -1   3 -11 39952.2 2228.04   3
   1  -3  11 38424.1 2622.15   2
  -1  -3 -11 42317.5 2082.02   1
  -1   3 -12 7409.75 1015.35   3
  -1  -3 -12 8930.36 1060.16   1
   1   3  12 8384.08 1172.61   7
   1  -3  12 8766.43 1343.71   2
  -1   3 -12 7680.33 1571.22   1
   1   3  12 8428.06 1466.92   4
  -1  -3 -13 98295.4 3634.61   1
   1   3  13 97751.1 4948.82   4
   1   3  13 97315.2 3946.45   7
   1  -3  13 99282.5 4490.08   2
  -1   3 -13 100666. 5463.12   1
  -1   3 -13 95654.1 3699.67   3
  -1   3 -14 480.067 419.769   3
  -1  -3 -14 130.842 270.951   1
  -1   3 -14 486.475 867.854   1
   1   3  14 722.379 802.063   4
   1  -3  14 123.000 585.592   2
   1   3  14 212.134 303.258   7
  -1  -3 -15 121452. 4487.93   1
  -1   3 -15 122873. 4505.12   3
   1   3  15 131313. 5999.49   4
   1  -3  15 114902. 5122.48   2
  -1   3 -15 125808. 6438.59   1
   1   3  16 20227.4 2496.82   4
  -1   3 -16 18291.1 1834.46   3
   1  -3  16 18966.5 2205.44   2
  -1   3 -16 25337.1 3026.02   1
  -1  -3 -16 18638.5 1854.88   1
   1   3  17 155205. 6826.65   4
  -1  -3 -17 137103. 5342.76   1
  -1   3 -17 162443. 7708.62   1
  -1   3 -17 153687. 5465.11   3
  -1   3 -18 1407.92 697.623   3
  -1  -3 -18 532.169 391.111   1
  -1   3 -18 515.909 836.303   1
   1   3  18 766.900 874.142   4
   1   3  19 103840. 5834.24   4
  -1   3 -19 101154. 4751.07   3
  -1   3 -19 101160. 6481.66   1
  -1   3 -20 1104.66 707.858   3
  -1   3 -20 188.081 920.960   1
   1   3  21 54667.9 4478.13   4
  -1   3 -21 59880.3 5308.99   1
  -1   3 -21 61425.6 3983.55   3
  -1   3 -22-266.700 960.430   1
   1   3  22 1083.32 863.076   4
  -1  -3 -22 1356.56 1199.78   6
  -1  -3 -23 52659.1 5147.89   6
  -1   3 -23 60861.0 5643.92   1
   1   3  23 61296.6 4899.03   4
   1   3  24 9975.40 2072.08   4
  -1  -3 -24 10764.4 2439.34   6
  -1   3 -24 9470.99 2334.55   1
   1   3  25 19327.6 2953.29   4
  -1   3 -25 18626.8 3343.32   1
  -1  -3 -25 20872.8 3448.60   6
   1   3  26 158.543 308.661   4
  -1   3 -26 378.925 1082.16   1
  -1  -3 -26 1503.79 1213.47   6
  -1   3 -27 12317.0 2930.34   1
  -1  -3 -27 13158.9 2880.62   6
   1   4 -27-660.870 848.193   3
   1  -4 -27 373.333 703.974   6
   1   4 -26 18852.2 3010.17   3
   1   4 -26 19936.0 3584.87   1
   1  -4 -26 21024.1 3404.20   6
   1   4 -25 12543.4 2412.87   3
   1   4 -25 11269.8 2550.11   1
   1  -4 -25 9968.96 2286.20   6
   1   4 -24 15356.5 2578.37   3
   1  -4 -24 11432.4 2469.78   6
   1   4 -24 11686.8 2702.14   1
   1   4 -23 17823.7 2755.89   3
   1   4 -23 15066.4 2885.83   1
   1  -4 -23 18003.7 2962.91   6
   1  -4 -22 31962.0 3865.80   6
   1   4 -22 33265.9 3490.47   3
   1   4 -22 33323.8 4193.70   1
   1   4 -21-779.037 937.413   3
   1  -4 -21-210.411 694.601   6
   1   4 -21 400.599 902.572   1
   1   4 -20 15772.1 2323.88   3
   1   4 -20 15686.5 2893.56   1
   1  -4 -20 14850.3 2518.87   6
   1   4 -19-1342.76 865.378   3
   1  -4 -19-326.509 655.968   6
   1   4 -19 1305.89 994.918   1
   1   4 -18 74429.8 5788.39   1
   1  -4 -18 70987.4 5269.80   6
   1   4 -18 70681.6 4589.41   3
   1   4 -17 12554.9 1986.11   3
   1   4 -17 11172.3 2220.92   1
   1  -4 -17 8561.32 1990.38   6
  -1   4  16 77881.4 4353.64   8
   1   4 -16 73989.1 5494.34   1
   1   4 -16 68878.8 4366.13   3
   1  -4 -16 68343.4 4851.85   6
   1   4 -15 12654.6 1962.08   3
  -1   4  15 12776.5 1880.89   8
   1  -4 -15 13428.0 2249.33   6
   1   4 -15 12837.5 2334.11   1
   1   4 -15 11853.6 1536.07   7
  -1   4  14 74093.0 4543.90   8
   1   4 -14 76908.6 3881.01   7
   1  -4 -14 83442.8 5065.00   6
   1   4 -14 85753.9 4701.14   3
   1   4 -14 81589.5 5529.37   1
   1  -4 -13 17695.0 2323.45   6
   1   4 -13 14116.0 1984.57   3
   1   4 -13 15297.4 1738.12   7
   1   4 -13 14837.9 2371.56   1
   1   4 -12 75614.2 5027.45   1
   1   4 -12 77460.2 4234.94   3
   1   4 -12 76860.3 3855.82   7
   1  -4 -12 79995.7 4663.57   6
   1   4 -11 3266.38 849.188   7
   1   4 -11 3519.23 1171.07   1
   1  -4 -11 5013.78 1216.77   6
   1   4 -11 2706.91 900.695   3
   1   4 -10 132675. 5085.06   7
   1   4 -10 142964. 5535.09   3
   1  -4 -10 132122. 5645.52   6
   1   4  -9 14.7820 336.127   7
   1   4  -9 1615.36 883.788   1
   1  -4  -9 836.691 885.548   6
   1   4  -9 389.386 544.726   3
   1   4  -8 102412. 4568.50   3
   1   4  -8 101790. 4505.34   7
   1  -4  -8 101928. 4675.18   6
   1   4  -7 23571.7 2407.67   1
   1   4  -7 26721.3 2263.84   3
   1  -4  -7 24627.8 2297.81   6
   1   4  -7 24605.3 2251.63   7
   1   4  -6 329432. 8182.18   7
   1   4  -6 318898. 8209.95   1
   1  -4  -6 329806. 7885.81   6
   1   4  -6 333861. 7654.24   3
   1   4  -6 331104. 8716.86   5
   1   4  -5 28839.0 2342.69   1
   1  -4  -5 33634.6 2509.67   6
   1   4  -5 32093.0 2597.69   7
   1   4  -5 29622.5 2288.40   3
   1   4  -5 27756.7 2545.10   5
   1   4  -4 79398.4 3597.25   1
   1   4  -4 79416.5 4226.72   5
   1   4  -4 77405.2 3566.74   3
   1   4  -4 76503.6 4015.71   7
   1  -4  -4 75112.4 3680.57   6
   1   4  -3 145030. 4820.90   3
   1   4  -3 160278. 4675.49   1
  -1  -4   3 159593. 2684.61   6
   1   4  -3 151848. 5703.32   7
   1  -4  -3 154787. 5165.43   6
   1   4  -3 153057. 5804.92   5
   1   4  -2 274723. 5512.52   1
   1   4  -2 258975. 7552.71   7
   1  -4  -2 277400. 6776.47   6
  -1  -4   2 253677. 2789.77   2
  -1  -4   2 281565. 3976.01   6
   1   4  -2 269106. 6539.73   3
   1   4  -2 278625. 7789.58   5
   1   4  -1 1829.65 764.579   7
   1  -4  -1 733.312 534.406   6
   1   4  -1 1345.98 609.872   3
  -1  -4   1 1054.51 302.590   6
   1  -4   0 68911.9 3351.29   6
  -1  -4   0 77183.1 2539.23   6
   1   4   0 70168.8 3977.36   7
   1   4   0 73183.6 3463.79   3
   1   4   0 73094.0 3985.90   5
  -1  -4  -1 49422.4 2209.61   6
   1   4   1 50304.2 2914.67   3
   1   4   1 57379.1 3516.06   5
   1   4   1 46355.8 3290.79   7
   1  -4   1 50218.6 2845.13   6
   1   4   2 220712. 7038.33   7
  -1  -4  -2 204089. 4805.56   6
   1   4   2 232851. 6271.04   3
   1  -4   2 219369. 5960.79   6
   1   4   2 227778. 7010.44   5
   1   4   3 52874.1 3458.63   7
   1   4   3 50858.3 3115.13   4
   1  -4   3 44522.9 2580.58   2
  -1  -4  -3 51798.6 2599.44   6
   1   4   3 47354.1 3245.88   5
   1  -4   3 44888.2 2729.06   6
   1   4   4 80296.9 4235.12   7
   1  -4   4 84140.9 3556.19   2
  -1   4  -4 85760.4 3033.92   3
   1   4   4 93466.4 4236.25   4
  -1  -4  -4 85530.2 3500.96   6
   1   4   4 95267.5 4621.36   5
   1  -4   5 33115.1 2249.44   2
  -1  -4  -5 36436.6 2415.73   6
  -1   4  -5 35395.0 1954.31   3
   1   4   5 39805.6 2861.08   4
   1   4   5 42029.9 3118.05   5
   1   4   5 38882.6 2934.30   7
  -1  -4  -6 206559. 5972.54   6
   1   4   6 212229. 6654.80   4
  -1   4  -6 217466. 4878.45   3
   1  -4   6 209366. 5669.48   2
   1   4   6 209897. 6751.05   7
   1   4   6 221898. 7054.64   5
   1  -4   7 22867.6 1948.32   2
  -1   4  -7 23914.6 1656.68   3
   1   4   7 26993.9 2506.54   4
   1   4   7 27664.5 2472.89   7
  -1  -4  -8 211771. 6525.79   6
   1   4   8 212180. 6923.09   4
   1   4   8 210513. 6726.70   7
   1  -4   8 204044. 5832.88   2
  -1   4  -8 206392. 4937.84   3
   1  -4   9 4361.48 931.883   2
   1   4   9 5091.99 1090.64   7
  -1  -4  -9 4404.55 1056.90   6
   1   4   9 5423.76 1312.72   4
  -1   4  -9 4788.08 843.932   3
   1  -4  10 146343. 5122.03   2
   1   4  10 144063. 6006.04   4
  -1   4 -10 147314. 4447.05   3
  -1  -4 -10 140574. 5753.94   6
   1   4  10 151300. 5610.06   7
   1   4  11 449.485 444.926   7
   1  -4  11-410.446 512.505   2
  -1   4 -11 382.782 343.911   3
  -1  -4 -11 712.108 709.292   6
   1   4  11 687.603 646.780   4
  -1  -4 -12 32597.5 3002.01   6
   1  -4  12 35315.3 2670.35   2
   1   4  12 33201.6 2638.42   7
  -1   4 -12 32082.1 2262.81   3
  -1   4 -12 30849.5 3130.79   1
   1   4  12 34579.7 3130.86   4
  -1   4 -13 22063.2 2685.91   8
   1   4  13 29467.3 2466.36   7
   1   4  13 32549.6 3071.35   4
  -1  -4 -13 29090.3 2979.47   6
   1  -4  13 27509.9 2437.20   2
  -1   4 -13 30877.8 3232.63   1
  -1   4 -13 30320.0 2268.50   3
  -1  -4 -14 154462. 6966.95   6
   1  -4  14 154156. 5782.55   2
  -1   4 -14 146286. 7211.85   1
   1   4  14 156603. 6792.36   4
  -1   4 -14 164538. 5406.97   3
   1   4  14 156738. 5609.06   7
  -1   4 -15 14856.8 2111.30   8
   1  -4  15 13161.6 1830.34   2
   1   4  15 15633.9 2271.41   4
   1   4  15 13495.2 1656.47   7
  -1  -4 -15 16295.8 2442.04   6
  -1   4 -15 13938.7 1690.18   3
  -1   4 -15 13181.7 2282.00   1
   1   4  16 56105.5 3333.69   7
   1   4  16 59185.9 4400.29   4
  -1   4 -16 56699.3 3394.49   3
  -1   4 -16 54784.2 4608.92   1
   1  -4  16 54261.7 3671.80   2
  -1  -4 -16 53448.7 4369.79   6
  -1  -4 -17 12601.6 2242.90   6
  -1   4 -17 10586.1 2202.12   1
   1   4  17 10626.2 2051.50   4
  -1   4 -17 9676.73 1523.07   3
   1   4  18 71835.6 5025.11   4
  -1   4 -18 65496.6 5334.45   1
  -1  -4 -18 71765.1 5345.71   6
  -1   4 -18 68818.2 3948.79   3
  -1   4 -19 574.662 563.829   3
   1   4  19 2148.92 1027.98   4
  -1  -4 -19 2718.56 1158.23   6
  -1   4 -19 1369.20 1012.34   1
  -1   4 -20 18986.2 3071.41   1
   1   4  20 22293.7 2988.91   4
  -1  -4 -20 19970.2 3037.79   6
  -1   4 -21 14025.3 2714.02   1
  -1  -4 -21 12249.6 2502.32   6
   1   4  21 13281.7 2367.08   4
  -1  -4 -22 48568.7 4957.90   6
  -1   4 -22 53326.3 5380.06   1
   1   4  22 55149.3 4798.81   4
   1   4  23 15394.5 2708.89   4
  -1  -4 -23 15544.8 2980.55   6
  -1   4 -23 15252.7 2999.15   1
   1   4  24 17235.3 2765.93   4
  -1  -4 -24 12229.8 2677.85   6
  -1   4 -24 14700.4 2990.61   1
  -1  -4 -25 3355.91 1584.15   6
  -1   4 -25 2016.87 1313.00   1
   1   4  25 5485.26 1619.90   4
  -1  -4 -26 10071.2 2573.77   6
  -1   4 -26 6971.75 2303.92   1
   1   4  26 10939.7 2278.57   4
   1   5 -26 2331.73 1206.14   3
   1  -5 -25 19788.5 3356.57   6
   1   5 -25 19866.8 3665.07   1
   1   5 -25 21279.3 3220.84   3
   1  -5 -24 2255.86 1320.88   6
   1   5 -24 990.611 1031.79   1
   1   5 -24 372.761 982.025   3
   1   5 -23 17598.7 3355.86   1
   1  -5 -23 18628.9 3180.24   6
   1   5 -23 12198.9 2394.03   3
   1   5 -22 543.810 933.388   3
   1  -5 -22 1023.61 1251.87   6
   1   5 -22 1879.56 1256.77   1
   1   5 -21 10046.7 2366.64   1
   1  -5 -21 10505.2 2299.73   6
   1   5 -21 8570.81 1965.14   3
   1   5 -20-280.956 786.226   1
   1  -5 -20-69.4159 871.790   6
   1   5 -20-653.662 766.113   3
   1  -5 -19 9089.93 2084.73   6
   1   5 -19 18676.1 3077.70   1
   1   5 -19 14202.2 2312.97   3
   1  -5 -18 969.091 862.907   6
   1   5 -18 3541.11 1389.52   1
   1   5 -18 4219.97 1334.60   3
   1   5 -17 8852.56 2126.54   1
   1  -5 -17 5795.31 1564.25   6
   1   5 -17 6456.27 1535.81   3
   1   5 -16 4131.40 1507.94   1
   1  -5 -16 4198.09 1264.87   6
  -1   5  16 2826.77 1008.30   8
   1   5 -16 2045.87 1028.19   3
   1   5 -15 26090.0 3349.43   1
  -1   5  15 32239.8 3198.23   8
   1   5 -15 23080.9 2400.91   7
   1  -5 -15 22711.6 2912.77   6
   1   5 -15 27250.1 2888.91   3
  -1   5  14 1820.51 901.688   8
   1   5 -14 2339.64 1185.42   1
   1  -5 -14 2959.96 1197.57   6
   1   5 -14 955.693 547.952   7
   1   5 -14 788.391 755.270   3
   1   5 -13 149998. 6032.39   7
  -1   5  13 140419. 6944.34   8
   1   5 -13 142325. 7520.32   1
   1   5 -13 149233. 6399.39   3
   1  -5 -13 146834. 6799.49   6
   1   5 -12 2413.49 1127.04   1
  -1   5  12 3097.72 1135.04   8
   1   5 -12 3160.85 922.132   7
   1  -5 -12 4719.56 1599.77   6
   1   5 -12 2377.83 1305.66   3
   1   5 -11 223351. 8874.63   1
  -1   5  11 219594. 8897.84   8
   1   5 -11 273410. 8170.97   7
   1   5 -11 284794. 8482.22   3
   1  -5 -11 285737. 9035.44   6
   1   5 -10 2462.15 1044.66   1
   1   5 -10 3262.47 986.603   7
   1  -5 -10 5081.59 1449.10   6
   1   5 -10 2217.65 1127.73   3
   1   5  -9 246135. 7834.07   7
   1   5  -9 255306. 7743.42   3
   1  -5  -9 229428. 7793.05   6
   1   5  -8 11525.0 1904.45   1
   1   5  -8 17064.8 2110.16   7
   1   5  -8 14877.2 1863.90   3
   1  -5  -8 16985.1 2114.29   6
   1   5  -7 124656. 5169.49   3
   1  -5  -7 117061. 5259.89   6
   1   5  -7 119294. 5561.07   7
   1   5  -6 6235.78 1376.44   7
   1   5  -6 4863.62 1147.87   1
   1  -5  -6 6325.08 1279.84   6
   1   5  -6 5430.85 1225.64   3
   1   5  -5 92649.5 5001.22   7
   1   5  -5 95755.4 4530.82   1
   1  -5  -5 90777.2 4480.27   6
   1   5  -5 83582.8 4119.09   3
   1   5  -4 13113.6 1936.10   7
   1   5  -4 14684.0 1691.60   1
  -1  -5   4 13185.6 886.955   6
   1  -5  -4 14059.0 1760.93   6
   1   5  -4 13258.7 1676.33   3
  -1  -5   3 63968.8 2145.94   6
   1   5  -3 65924.0 3222.45   1
   1   5  -3 62574.4 3518.78   3
   1  -5  -3 65393.7 3714.78   6
   1   5  -3 62087.9 4197.91   7
  -1  -5   2 644.568 178.233   2
   1   5  -2 28.2169 427.076   7
   1   5  -2 256.264 518.511   3
  -1  -5   2 1256.27 372.664   6
   1  -5  -2 898.728 491.479   6
   1   5  -2 467.536 356.927   1
   1   5  -1 39677.9 3403.65   7
   1   5  -1 45483.7 3017.22   3
   1  -5  -1 41901.0 2888.33   6
  -1  -5   1 42261.8 1996.29   6
  -1  -5   0 2342.18 586.912   6
   1  -5   0 2693.83 834.098   6
   1   5   0 2722.14 859.606   3
   1   5   0 2160.00 883.406   7
   1   5   1 55834.2 4057.05   7
  -1  -5  -1 63778.7 2763.21   6
   1   5   1 61761.4 3597.91   3
   1  -5   1 58096.0 3368.80   6
   1   5   2 17745.8 1946.25   3
   1   5   2 15319.7 2153.73   7
  -1  -5  -2 16033.2 1480.48   6
   1  -5   2 14980.2 1764.85   6
  -1  -5  -3 60828.8 3006.62   6
   1  -5   3 60050.8 3239.02   2
   1   5   3 56930.5 4081.34   7
   1  -5   3 63587.3 3556.90   6
   1   5   4 4652.73 1231.25   7
  -1   5  -4 3257.06 722.647   3
   1  -5   4 2876.71 741.493   2
  -1  -5  -4 2461.14 724.230   6
   1  -5   5 119433. 4518.65   2
  -1  -5  -5 119127. 4605.05   6
  -1   5  -5 119158. 4116.43   3
   1   5   5 115011. 5768.14   7
   1   5   6 2709.89 967.536   7
  -1  -5  -6 2078.81 758.600   6
  -1   5  -6 1571.73 583.373   3
   1  -5   6 1114.26 581.613   2
   1  -5   7 152468. 5163.40   2
   1   5   7 142250. 6325.86   7
  -1  -5  -7 141946. 5450.64   6
  -1   5  -7 145747. 4610.82   3
   1   5   8 3821.53 1087.88   7
  -1  -5  -8 5853.93 1215.89   6
  -1   5  -8 4068.89 860.146   3
   1  -5   8 3303.26 898.768   2
  -1  -5  -9 288628. 8311.01   6
  -1   5  -9 285822. 6641.31   3
   1  -5   9 292006. 7373.76   2
   1   5   9 300227. 9051.95   7
   1   5   9 290543. 8954.79   4
  -1   5 -10 24028.5 3173.00   8
  -1   5 -10 25855.4 2087.57   3
   1  -5  10 26154.8 2262.20   2
  -1  -5 -10 26933.1 2694.63   6
   1   5  10 26104.1 2812.15   4
   1   5  10 27931.7 2749.84   7
   1   5  11 285828. 9307.83   4
  -1   5 -11 307152. 10119.6   1
  -1  -5 -11 282269. 8838.95   6
   1  -5  11 306165. 7764.34   2
   1   5  11 305334. 8967.04   7
  -1   5 -11 300106. 7104.13   3
  -1   5 -12 637.085 728.249   1
   1  -5  12 404.242 558.839   2
   1   5  12 428.970 579.950   7
  -1   5 -12-45.2071 772.672   8
  -1  -5 -12 726.968 774.826   6
   1   5  12 505.595 885.386   4
  -1   5 -12 239.187 571.881   3
  -1   5 -13 86112.2 4024.69   3
  -1  -5 -13 86125.9 5243.59   6
  -1   5 -13 87559.1 5728.30   1
   1   5  13 88817.1 4770.34   7
  -1   5 -13 82388.5 5593.25   8
   1   5  13 93540.3 5514.38   4
   1  -5  13 95509.8 4555.33   2
   1  -5  14 955.712 665.163   2
   1   5  14 833.194 546.935   7
  -1   5 -14 1254.10 862.644   8
  -1   5 -14 7.69680 586.485   1
   1   5  14 3446.90 1228.21   4
  -1  -5 -14 1741.62 1068.16   6
  -1   5 -14 796.109 523.292   3
   1   5  15 30885.4 2805.05   7
  -1   5 -15 29329.3 3203.67   8
  -1   5 -15 28301.4 2474.30   3
  -1  -5 -15 26674.0 3160.94   6
  -1   5 -15 28727.2 3467.38   1
   1  -5  15 31315.0 2761.68   2
   1   5  15 31259.8 3386.94   4
   1  -5  16 1909.73 684.604   2
   1   5  16 3292.57 1197.38   4
  -1  -5 -16 2056.20 1078.91   6
  -1   5 -16 1526.07 1049.34   1
  -1   5 -16 1051.42 629.673   3
   1  -5  17 9109.26 1596.33   2
  -1   5 -17 6865.39 1319.87   3
  -1   5 -17 7781.03 1912.83   1
  -1  -5 -17 9105.38 2055.86   6
   1   5  17 12088.0 2159.81   4
  -1   5 -18-154.054 787.806   1
  -1  -5 -18 934.166 913.695   6
   1   5  18-1066.91 917.750   4
  -1  -5 -19 12994.3 2513.28   6
   1   5  19 13776.9 2314.82   4
  -1   5 -19 10201.0 2386.53   1
  -1   5 -20-961.279 1051.51   1
   1   5  20-416.761 743.681   4
  -1  -5 -20 464.883 882.884   6
  -1   5 -21 16072.2 3111.62   1
  -1  -5 -21 19758.1 3270.57   6
  -1   5 -22 417.141 1090.84   1
  -1  -5 -22-1439.49 957.783   6
  -1   5 -23 11494.8 2715.73   1
  -1  -5 -23 9000.10 2537.45   6
  -1   5 -24 1218.29 1048.54   1
  -1  -5 -24 90.9077 995.469   6
  -1  -5 -25 31990.2 4405.09   6
  -1   5 -25 33386.0 4751.65   1
   1   6 -24 28085.5 4371.00   1
   1   6 -24 31854.8 3929.60   3
   1  -6 -23 4071.55 1593.55   6
   1   6 -23 2975.67 1627.69   1
   1   6 -23-193.302 1241.97   3
   1   6 -22 14543.3 2586.33   3
   1  -6 -22 19964.1 3258.25   6
   1   6 -22 12578.4 2886.78   1
   1   6 -21 619.959 945.392   3
   1  -6 -21 1340.24 988.786   6
   1   6 -21 1051.34 1062.18   1
   1   6 -20 26218.4 3868.09   1
   1  -6 -20 17862.1 3038.28   6
   1   6 -20 23873.7 3144.98   3
   1   6 -19 2204.80 1259.09   1
   1   6 -19 3168.43 1293.84   3
   1  -6 -19 3260.01 1406.70   6
   1   6 -18 743.671 1019.87   1
   1   6 -18 947.382 869.280   3
   1  -6 -17 15092.1 2541.15   6
   1   6 -17 14676.7 2720.45   1
   1   6 -17 16168.5 2519.29   3
  -1   6  16 32198.6 3328.39   8
   1   6 -16 33657.3 4054.26   1
   1   6 -16 29112.8 3195.16   3
   1  -6 -16 33538.0 3715.41   6
  -1   6  15 801.970 674.365   8
   1   6 -15 363.282 480.456   7
   1   6 -15 649.307 880.416   1
   1   6 -15-762.943 757.924   3
   1  -6 -15 1038.25 891.121   6
   1   6 -14 60696.0 5221.23   1
   1   6 -14 66895.5 4454.00   7
  -1   6  14 73169.9 5262.90   8
   1  -6 -14 69223.2 5039.86   6
   1   6 -14 69010.0 4672.67   3
   1   6 -13 5183.55 1307.39   7
   1   6 -13 5936.14 1672.93   1
   1   6 -13 7658.84 1780.56   3
  -1   6  13 5985.85 1590.05   8
   1  -6 -13 6788.72 1951.52   6
   1   6 -12 71554.4 5379.67   1
  -1   6  12 71160.8 5342.13   8
   1   6 -12 68033.5 4546.69   7
   1  -6 -12 69687.0 4870.08   6
   1   6 -12 62445.6 4349.90   3
   1   6 -11 613.808 875.781   1
   1   6 -11 27.5667 457.463   7
   1  -6 -11-278.417 614.945   6
  -1   6  11-163.033 569.608   8
  -1   6  10 121669. 7108.22   8
   1   6 -10 107066. 6204.20   1
   1   6 -10 131940. 6022.94   3
   1  -6 -10 132669. 6373.87   6
   1   6 -10 128835. 6306.97   7
   1   6  -9 8341.59 1669.17   7
   1   6  -9 5136.11 1407.43   1
  -1   6   9 10061.7 2198.28   8
   1  -6  -9 10263.5 1838.53   6
   1   6  -9 8536.81 1777.86   3
  -1   6   8 172489. 8678.99   8
   1   6  -8 182472. 7524.33   1
   1   6  -8 223923. 7579.91   3
   1  -6  -8 226949. 8043.32   6
   1   6  -8 225082. 8473.36   7
   1   6  -7 6885.77 1484.21   1
   1   6  -7 8795.29 1787.38   7
   1  -6  -7 8095.84 1601.55   6
  -1   6   7 6543.79 1809.51   8
   1   6  -7 5818.97 1414.42   3
   1   6  -6 40390.7 3246.71   1
   1  -6  -6 37267.2 3326.72   6
   1   6  -6 37924.2 3206.07   3
   1   6  -6 39148.5 3620.74   7
   1   6  -5 45594.5 3256.92   1
   1   6  -5 47929.8 4054.06   7
   1   6  -5 44131.8 3315.60   3
   1  -6  -5 48358.1 3580.38   6
  -1  -6   4 86216.6 2705.16   6
   1   6  -4 93892.0 4332.82   1
   1  -6  -4 85114.5 4655.44   6
   1   6  -4 77512.7 5183.02   7
   1   6  -4 87429.9 4585.68   3
   1   6  -3 13197.7 2041.85   3
   1   6  -3 13702.3 1547.82   1
   1  -6  -3 14421.2 1890.43   6
  -1  -6   3 14731.1 1224.39   6
   1   6  -2 39102.2 2354.65   1
   1   6  -2 36004.7 2951.64   3
   1  -6  -2 33664.7 2864.96   6
  -1  -6   2 37212.4 2050.55   6
  -1  -6   1 5749.46 880.027   6
   1   6  -1 5145.48 792.569   1
   1  -6  -1 3935.69 1055.14   6
   1   6  -1 3820.46 1080.79   3
   1  -6   0 120105. 5295.95   6
  -1  -6   0 129326. 4177.28   6
   1   6   0 130815. 5671.04   3
  -1  -6  -1-73.2132 275.595   6
   1  -6   1-260.012 482.148   6
   1   6   1-119.278 629.315   3
   1  -6   2 31487.5 2733.55   6
  -1  -6  -2 29915.6 2199.47   6
   1  -6   3 77294.6 3910.95   2
  -1  -6  -3 92634.4 4001.54   6
   1  -6   3 90000.2 4572.33   6
   1   6   3 78574.5 5361.15   7
   1  -6   4 54068.1 3247.63   2
  -1  -6  -4 55928.5 3247.04   6
   1   6   4 55861.1 4526.38   7
  -1   6  -5 7717.54 1251.26   3
  -1   6  -5 6440.73 1972.29   8
  -1  -6  -5 9036.24 1383.69   6
   1  -6   5 9176.02 1388.78   2
   1   6   5 9534.54 1913.36   7
   1  -6   6 122072. 4837.94   2
  -1   6  -6 110087. 7225.65   8
  -1   6  -6 127757. 4804.53   3
  -1  -6  -6 129034. 5287.51   6
   1   6   6 128040. 6706.10   7
  -1   6  -7 8850.90 2206.47   8
  -1  -6  -7 9468.96 1523.06   6
   1   6   7 10630.4 1968.92   7
  -1   6  -7 10374.8 1441.93   3
   1  -6   7 7127.50 1206.42   2
  -1   6  -8 146898. 8321.73   8
   1  -6   8 153095. 5496.62   2
   1   6   8 174264. 7716.05   7
  -1   6  -8 165489. 5544.02   3
  -1  -6  -8 154981. 6213.78   6
   1   6   9 5158.34 1356.15   7
   1  -6   9 5501.30 1124.92   2
  -1  -6  -9 5830.09 1315.52   6
  -1   6  -9 7186.00 1839.64   8
  -1   6  -9 4808.31 1085.80   3
   1   6  10 98532.9 5727.18   7
  -1   6 -10 95123.2 6662.48   8
  -1   6 -10 100678. 6046.70   1
  -1  -6 -10 89502.7 5011.84   6
  -1   6 -10 96745.4 4377.01   3
   1  -6  10 93146.8 4345.49   2
  -1   6 -11 1838.00 1398.33   8
   1  -6  11 1723.42 791.917   2
  -1   6 -11 3364.02 1202.99   1
  -1   6 -11 536.897 566.656   3
   1   6  11 1707.71 841.900   7
  -1  -6 -11 1756.80 932.478   6
  -1   6 -12 157579. 8381.99   8
   1   6  12 166201. 7335.18   7
   1  -6  12 152258. 5671.52   2
  -1  -6 -12 146035. 6768.09   6
  -1   6 -12 145398. 5525.50   3
  -1   6 -12 153254. 7756.21   1
   1  -6  13 1864.80 820.179   2
  -1   6 -13 4199.23 1490.51   8
  -1   6 -13 3207.86 996.554   3
  -1  -6 -13 4120.54 1268.38   6
   1   6  13 4738.29 1324.02   7
  -1   6 -13 3347.40 1412.62   1
  -1   6 -14 28791.0 2593.55   3
  -1   6 -14 30855.4 3653.05   8
   1   6  14 30019.9 3098.40   7
  -1  -6 -14 30144.5 3350.37   6
  -1   6 -14 29141.9 3597.29   1
   1   6  15 8005.46 1576.66   7
  -1   6 -15 5134.61 1338.39   8
  -1   6 -15 8044.45 2016.43   1
  -1   6 -15 5924.17 1237.05   3
  -1  -6 -15 7002.62 1763.84   6
  -1  -6 -16 28009.7 3415.00   6
  -1   6 -16 35032.8 4125.10   1
  -1   6 -17 4647.90 1601.62   1
  -1  -6 -17 5071.17 1564.55   6
  -1   6 -18 4336.56 1710.10   1
  -1  -6 -18 4803.68 1639.74   6
  -1  -6 -19 1885.82 1114.48   6
  -1   6 -19 197.327 664.597   1
  -1   6 -20 18073.9 3249.89   1
  -1  -6 -20 17690.1 3133.09   6
  -1   6 -21 961.644 1122.00   1
  -1  -6 -21 1507.82 1170.14   6
  -1   6 -22 22018.3 3810.67   1
  -1  -6 -22 18117.8 3235.12   6
  -1   6 -23 11086.2 2762.33   1
  -1  -6 -23 9779.38 2546.94   6
   1   7 -22-22.7237 998.025   3
   1   7 -22 1114.28 1067.02   1
   1   7 -21 30325.8 4468.86   1
   1   7 -21 30744.7 3814.89   3
   1  -7 -21 33848.6 4286.09   6
   1   7 -20 673.750 1198.96   1
   1  -7 -20 1575.66 1166.39   6
   1   7 -20-259.189 790.066   3
   1   7 -19 37085.4 4714.72   1
   1  -7 -19 34906.2 4320.14   6
   1   7 -19 32918.1 3752.48   3
   1  -7 -18 2894.12 1308.05   6
   1   7 -18 2466.80 1205.53   3
   1   7 -18 1848.81 1161.90   1
   1   7 -17 64269.0 5945.25   1
   1  -7 -17 65945.1 5529.98   6
   1   7 -17 73515.9 5337.46   3
   1   7 -16 5935.50 1571.71   3
   1  -7 -16 7554.69 1963.07   6
   1   7 -16 4850.64 1671.11   1
   1   7 -15 29870.3 3887.80   1
   1  -7 -15 27155.8 3444.59   6
  -1   7  15 39366.5 3966.01   8
   1   7 -15 32250.8 3431.38   7
   1   7 -15 32807.9 3477.62   3
   1   7 -14 8012.75 1768.01   7
   1   7 -14 5658.67 1729.05   1
  -1   7  14 10791.5 2166.96   8
   1  -7 -14 6920.26 1890.81   6
   1   7 -14 7287.34 1737.81   3
  -1   7  13 21754.3 3119.96   8
   1   7 -13 21034.4 2732.61   3
   1   7 -13 21299.1 2831.21   7
   1  -7 -13 21520.4 2954.28   6
   1   7 -13 18393.2 2933.14   1
   1  -7 -12 5519.87 1562.88   6
  -1   7  12 6259.55 1743.59   8
   1   7 -12 6558.06 1609.04   7
   1   7 -12 6299.52 1575.77   3
   1   7 -12 4507.58 1421.25   1
   1   7 -11 15251.6 2309.04   3
   1  -7 -11 17435.5 2568.91   6
   1   7 -11 17543.8 2696.16   1
  -1   7  11 16978.7 2858.83   8
   1   7 -11 16305.8 2485.66   7
   1   7 -10-707.789 726.469   7
   1  -7 -10 1217.48 803.551   6
   1   7 -10-112.920 533.599   1
   1   7 -10-114.011 503.780   3
  -1   7  10 1033.62 853.236   8
   1   7  -9 8522.94 1869.69   7
  -1   7   9 8635.30 2157.53   8
   1  -7  -9 8121.87 1789.81   6
   1   7  -9 10397.7 1921.31   1
   1   7  -9 12632.8 2041.57   3
   1   7  -8 2959.28 1277.52   7
   1   7  -8 526.915 480.291   1
   1  -7  -8 2081.67 968.984   6
  -1   7   8 2103.12 1156.65   8
   1   7  -8 505.465 748.246   3
   1   7  -7 86020.6 5029.84   1
  -1   7   7 73299.8 5980.03   8
   1  -7  -7 76158.8 4948.99   6
   1   7  -7 80536.0 4929.13   3
   1   7  -7 71538.1 5334.83   7
   1   7  -6 11209.0 2121.66   7
   1   7  -6 8011.21 1725.56   3
   1   7  -6 8974.10 1599.93   1
   1  -7  -6 6687.61 1553.24   6
  -1   7   6 6440.43 1868.33   8
  -1   7   5 64385.1 5658.90   8
   1   7  -5 77735.0 5672.44   7
   1   7  -5 76715.3 4796.63   3
   1  -7  -5 78118.8 4923.43   6
   1  -7  -4 20820.4 2512.10   6
  -1   7   4 19921.0 3225.29   8
   1   7  -4 20318.0 2891.07   7
   1   7  -4 18329.4 2384.66   3
  -1   7   3 91098.9 6741.86   8
   1   7  -3 94421.1 6296.73   7
   1  -7  -3 109162. 5688.57   6
  -1   7   2 16038.9 2909.51   8
   1  -7  -2 16793.5 2226.73   6
   1   7  -2 12870.9 2008.80   3
   1   7  -1 143132. 6389.54   3
   1  -7  -1 141399. 6279.86   6
  -1  -7   0 3700.27 800.780   6
   1  -7   0 1714.18 836.430   6
  -1   7   0 1852.40 1325.73   8
   1   7   0 3028.49 1087.92   3
  -1   7  -1 33831.0 4181.76   8
  -1  -7  -1 38567.0 2631.49   6
   1  -7   1 38532.4 3233.17   6
   1  -7   2 15925.0 1928.25   2
  -1   7  -2 18458.5 3150.58   8
   1   7   2 18251.1 2844.55   7
  -1  -7  -2 19659.9 1939.76   6
   1  -7   2 20337.1 2360.39   6
   1  -7   3 120908. 5214.61   2
  -1   7  -3 125811. 8077.34   8
   1   7   3 123375. 7321.38   7
  -1  -7  -3 128033. 5101.66   6
   1  -7   3 140206. 6113.55   6
  -1   7  -4 5791.13 1952.41   8
  -1  -7  -4 12057.9 1694.60   6
   1  -7   4 6655.86 1254.31   2
   1   7   4 10533.5 2207.97   7
  -1   7  -5 112030. 7673.59   8
   1  -7   5 108770. 4801.07   2
  -1  -7  -5 116423. 5211.99   6
  -1  -7  -6 8836.47 1510.44   6
  -1   7  -6 9320.45 2370.08   8
   1   7   6 8103.34 1960.67   7
   1  -7   6 5700.40 1143.37   2
  -1   7  -7 30197.6 4007.61   8
   1  -7   7 26358.6 2359.44   2
  -1   7  -7 30365.1 2669.06   3
   1   7   7 26188.5 3315.26   7
  -1  -7  -7 32755.2 2929.16   6
  -1   7  -8 1368.26 1038.73   8
   1   7   8 1698.65 941.637   7
  -1  -7  -8 1043.12 744.093   6
  -1   7  -8 841.525 640.250   3
   1  -7   8 1154.76 582.923   2
  -1   7  -9 29663.3 3991.67   8
   1   7   9 26465.0 3312.68   7
  -1  -7  -9 25968.7 2809.70   6
  -1   7  -9 24575.3 2393.54   3
  -1   7  -9 26966.2 3272.65   1
  -1   7 -10 1002.75 821.472   1
  -1   7 -10 2565.14 1310.04   8
   1   7  10 1446.25 914.624   7
  -1  -7 -10 458.726 622.742   6
  -1   7 -10 1262.58 750.226   3
  -1   7 -11 20272.8 3217.90   8
  -1  -7 -11 15174.2 2303.26   6
  -1   7 -11 17349.7 2829.76   1
  -1   7 -11 17601.9 2104.49   3
   1   7  11 19940.7 2811.53   7
   1   7  12 2180.16 978.801   7
  -1   7 -12 2814.45 1361.42   8
  -1  -7 -12 988.493 855.551   6
  -1   7 -12 1045.21 894.927   1
  -1   7 -12 3248.30 1005.55   3
  -1   7 -13 34151.0 3004.28   3
  -1  -7 -13 26491.9 3159.15   6
  -1   7 -13 26482.5 3546.87   1
   1   7  13 29984.6 3354.80   7
  -1   7 -13 23038.1 3299.39   8
  -1   7 -14 14655.5 2640.97   8
   1   7  14 22393.0 2854.06   7
  -1  -7 -14 18994.8 2769.59   6
  -1   7 -14 19416.5 3167.63   1
   1   7  15 34303.9 3591.44   7
  -1  -7 -15 29898.3 3570.46   6
  -1   7 -15 29545.1 3886.24   1
  -1  -7 -16 4174.20 1472.89   6
  -1   7 -16 3852.21 1636.00   1
  -1  -7 -17 52726.4 4896.22   6
  -1   7 -17 54275.6 5503.84   1
  -1  -7 -18 4120.66 1592.92   6
  -1   7 -18 2368.35 1248.32   1
  -1  -7 -19 90789.0 6745.67   6
  -1   7 -19 88043.4 7325.51   1
  -1   7 -20 176.115 881.612   1
  -1  -7 -20 847.392 1063.58   6
  -1   7 -21 23401.5 3881.82   1
  -1  -7 -21 19398.9 3324.61   6
   1   8 -20 39274.1 4344.56   3
   1   8 -20 31722.9 4572.14   1
   1   8 -19 1501.86 1121.00   1
   1   8 -19-572.084 911.589   3
   1  -8 -18 40302.1 4644.14   6
   1   8 -18 34294.0 3959.31   3
   1   8 -18 36595.6 4710.84   1
   1   8 -17 2646.56 1340.60   1
   1  -8 -17 4961.54 1717.81   6
   1   8 -17 1957.49 1237.50   3
   1   8 -16 38142.2 4561.30   1
   1   8 -16 49942.3 4625.41   3
   1  -8 -16 45193.0 4702.62   6
  -1   8  15 899.679 783.196   8
   1  -8 -15 1524.71 1145.45   6
   1   8 -15 1676.39 1082.08   3
   1   8 -15 1894.62 1090.60   1
   1   8 -14 43186.7 4238.93   3
  -1   8  14 39841.7 4358.36   8
   1   8 -14 38023.2 4321.65   1
   1   8 -14 37300.9 4076.20   7
   1  -8 -14 34798.5 4041.48   6
   1  -8 -13-247.693 750.763   6
   1   8 -13 432.279 818.316   3
   1   8 -13 1779.25 1087.43   7
   1   8 -13-243.825 684.620   1
  -1   8  13-343.940 671.841   8
  -1   8  12 536.085 765.922   8
   1   8 -12 528.208 688.539   1
   1   8 -12 2385.64 798.778   7
   1  -8 -12 2374.73 1215.00   6
   1   8 -12 1540.47 909.944   3
   1  -8 -11 1599.65 908.813   6
   1   8 -11 901.035 852.916   7
   1   8 -11 626.621 823.920   1
   1   8 -11 1425.86 975.441   3
  -1   8  11 1003.73 894.388   8
   1   8 -10 11404.8 2319.44   7
   1  -8 -10 9199.36 2007.60   6
   1   8 -10 9748.30 1952.73   3
  -1   8  10 8767.01 2199.96   8
   1   8  -9-524.310 752.584   7
  -1   8   9 1339.21 1055.93   8
   1  -8  -9-1175.17 881.635   6
   1   8  -9 1215.26 850.935   3
   1   8  -8 16004.8 2735.87   7
   1  -8  -8 16599.7 2604.69   6
  -1   8   8 15206.1 2921.58   8
   1   8  -8 15130.0 2330.78   3
   1   8  -7 2663.19 1066.97   3
  -1   8   7 1290.19 967.983   8
   1   8  -7 1864.79 1056.40   7
   1  -8  -7 2757.99 1159.82   6
   1   8  -6 30558.5 3774.31   7
  -1   8   6 30963.7 4084.97   8
   1  -8  -6 33542.4 3483.89   6
   1   8  -6 28380.1 3141.58   3
   1   8  -5 1814.37 934.778   3
  -1   8   5 363.090 868.073   8
   1  -8  -5 1032.95 774.559   6
   1   8  -5 437.758 621.925   7
   1   8  -4 45852.0 4736.67   7
   1  -8  -4 51912.3 4214.31   6
  -1   8   4 40412.2 4687.62   8
   1   8  -4 47673.6 4009.92   3
  -1   8   3 683.672 828.763   8
   1   8  -3 4163.99 1475.87   7
   1  -8  -3 1304.56 902.883   6
   1   8  -3 2194.24 1050.13   3
  -1   8   2 119836. 8059.37   8
   1   8  -2 138180. 6777.95   3
   1   8  -2 126493. 7853.96   7
   1  -8  -2 132257. 6604.71   6
  -1   8   1 1172.45 1341.26   8
   1   8  -1 894.651 791.595   7
   1  -8  -1 959.858 776.252   6
  -1   8   0 118150. 8108.52   8
   1   8   0 122992. 7839.75   7
   1  -8   0 121851. 6151.36   6
  -1   8  -1-600.137 897.476   8
   1  -8   1 51.2593 536.328   6
   1  -8   2 133348. 5777.15   2
  -1   8  -2 136000. 8726.97   8
   1   8   2 142627. 8472.64   7
   1  -8   2 145108. 6659.49   6
   1  -8   3 11476.1 1887.31   6
  -1   8  -3 12181.7 2687.41   8
  -1  -8  -3 10208.5 1643.15   6
   1   8   3 10486.6 2320.39   7
  -1   8  -4 46277.3 5158.80   8
   1   8   4 43864.4 4660.85   7
  -1  -8  -4 39291.1 3164.81   6
  -1   8  -5 1123.37 1048.26   8
   1   8   5 1163.33 954.720   7
  -1  -8  -5-127.820 533.172   6
   1   8   6 42198.5 4548.54   7
  -1  -8  -6 45008.0 3616.62   6
  -1   8  -6 41300.8 4008.99   1
  -1   8  -6 39369.1 4826.88   8
   1   8   7 434.910 773.580   7
  -1   8  -7 41.5715 476.893   1
  -1  -8  -7 1468.65 823.094   6
  -1   8  -7 1108.36 1088.95   8
   1   8   8 8763.00 2083.21   7
  -1   8  -8 4643.74 1739.70   8
  -1   8  -8 3200.93 1137.29   1
  -1  -8  -8 5131.92 1424.55   6
  -1   8  -9 515.528 510.124   3
  -1   8  -9-181.331 572.902   8
   1   8   9-1346.52 1040.43   7
  -1   8  -9 500.891 927.023   1
  -1  -8  -9 1102.24 819.945   6
   1   8  10 185.220 526.142   7
  -1   8 -10-116.617 546.891   3
  -1  -8 -10-603.122 836.227   6
  -1   8 -10 1237.75 860.058   1
   1   8  11 1672.12 973.006   7
  -1   8 -11 1471.50 1233.20   1
  -1   8 -11 3104.39 1395.16   8
  -1  -8 -11 1177.81 776.921   6
  -1   8 -12 20201.6 3313.25   8
  -1  -8 -12 19002.0 2756.03   6
  -1   8 -12 17258.1 2996.28   1
   1   8  12 18100.2 2936.52   7
  -1  -8 -13 3134.56 1285.57   6
  -1   8 -13 3296.08 1484.61   1
  -1   8 -13 4525.62 1679.77   8
   1   8  13 3370.55 1133.44   7
  -1   8 -14 51469.5 5135.52   8
   1   8  14 53332.1 4922.67   7
  -1  -8 -14 51629.7 4694.14   6
  -1   8 -14 49813.9 5193.31   1
  -1  -8 -15 2003.96 998.342   6
  -1   8 -15-306.510 904.150   1
  -1  -8 -16 40854.5 4410.28   6
  -1   8 -16 41382.8 4963.01   1
  -1   8 -17-1559.76 1312.40   1
  -1  -8 -17 2117.58 1258.71   6
  -1  -8 -18 60676.7 5577.30   6
  -1   8 -18 56125.8 5999.44   1
  -1   8 -19 2701.08 1529.97   1
  -1  -8 -19 540.784 802.301   6
   1   9 -17 25088.8 3521.93   3
   1  -9 -16 9251.05 2340.77   6
   1   9 -16 12425.8 2526.98   3
   1  -9 -15 11962.0 2602.67   6
   1   9 -15 20739.8 3251.87   3
   1   9 -14 2934.34 1310.21   7
   1   9 -14 1495.92 1134.88   3
  -1   9  14 4896.44 1681.87   8
   1  -9 -14 2155.76 1274.31   6
   1   9 -13 22346.2 3522.76   7
  -1   9  13 29423.0 3890.05   8
   1  -9 -13 25461.1 3599.72   6
   1   9 -13 22106.7 3294.49   3
  -1   9  12 2252.56 1273.91   8
   1   9 -12 1306.94 911.758   7
   1  -9 -12 876.170 892.473   6
   1   9 -12 3152.36 1353.40   3
  -1   9  11 24793.8 3752.60   8
   1   9 -11 28019.9 3907.01   7
   1   9 -11 30015.1 3629.65   3
   1  -9 -11 27196.4 3652.22   6
  -1   9  10 1994.40 1178.76   8
   1   9 -10 549.717 850.533   7
   1  -9 -10 2632.02 1244.21   6
   1   9 -10 2635.44 1335.11   3
  -1   9   9 12749.3 2727.60   8
   1   9  -9 11976.1 2667.76   7
   1  -9  -9 15758.4 2781.67   6
   1   9  -9 13302.2 2446.79   3
   1   9  -8 3959.14 1511.54   7
   1  -9  -8 4090.39 1440.46   6
  -1   9   8 462.671 627.827   8
  -1   9   7 20797.1 3471.11   8
   1  -9  -7 27335.2 3477.53   6
   1   9  -7 22733.0 3153.55   3
   1   9  -7 22644.5 3598.06   7
  -1   9   6 22205.0 3620.08   8
   1   9  -6 23797.0 3696.57   7
   1  -9  -6 24690.0 3233.28   6
   1   9  -6 21092.0 2980.73   3
   1   9  -5 49103.4 5203.03   7
  -1   9   5 44577.6 5062.55   8
   1   9  -5 51025.6 4535.42   3
   1  -9  -5 51802.9 4595.96   6
   1  -9  -4 6793.36 1882.64   6
  -1   9   4 7495.00 2339.21   8
   1   9  -4 9947.86 2067.51   3
   1   9  -4 10555.0 2521.97   7
  -1   9   3 37590.4 4676.06   8
   1   9  -3 42156.1 4836.79   7
   1  -9  -3 42450.5 4069.78   6
   1   9  -2 873.456 947.351   7
   1  -9  -2 1352.32 951.905   6
  -1   9   2 2460.49 2119.35   8
   1  -9  -1 33575.2 3542.93   6
  -1   9   1 32926.8 4431.81   8
   1   9  -1 35143.5 4458.63   7
  -1   9   0 88.6163 678.087   8
   1   9   0 235.723 691.613   7
   1  -9   0 179.366 558.496   6
  -1   9  -1 40379.1 4973.39   8
   1   9   1 30773.0 4170.39   7
   1  -9   1 42270.9 3822.00   6
  -1   9  -2 6546.29 2092.12   8
   1   9   2 7984.76 2178.66   7
   1  -9   2 6853.23 1673.86   6
  -1   9  -3 44150.5 5229.56   8
   1   9   3 42131.1 4853.51   7
  -1   9  -4 15759.5 3221.70   8
   1   9   4 14216.4 2879.49   7
  -1   9  -5 43771.8 5225.90   8
   1   9   5 45703.4 5028.69   7
  -1   9  -6 6662.79 2211.03   8
   1   9   6 8303.35 2198.05   7
  -1   9  -7 15167.9 3136.09   8
   1   9   7 15641.8 2983.46   7
  -1  -9  -8-431.697 527.376   6
  -1   9  -8 1518.61 1152.23   8
   1   9   8 174.461 781.347   7
  -1   9  -8-80.2862 544.837   1
  -1  -9  -9 29912.6 3373.96   6
  -1   9  -9 27945.0 4148.31   8
   1   9   9 35670.9 4401.58   7
  -1   9  -9 28673.1 3740.76   1
  -1   9 -10 1528.91 955.426   1
   1   9  10 548.181 764.597   7
  -1  -9 -10 745.364 783.136   6
  -1   9 -10 107.756 1024.78   8
  -1   9 -11 30634.1 4348.50   8
   1   9  11 33878.8 4242.71   7
  -1  -9 -11 32661.3 3644.30   6
  -1   9 -11 32551.7 4100.15   1
  -1   9 -12 2460.18 1277.51   8
   1   9  12-1036.42 974.206   7
  -1  -9 -12 1614.23 1044.20   6
  -1   9 -12 1842.74 1095.55   1
  -1  -9 -13 18871.8 2913.23   6
   1   9  13 14252.7 2705.22   7
  -1   9 -13 14086.1 2907.38   1
  -1   9 -13 13395.4 2807.22   8
   1   9  14 11106.5 2441.18   7
  -1   9 -14 10593.8 2501.28   8
  -1   9 -14 9426.64 2502.44   1
  -1  -9 -14 11335.1 2292.67   6
  -1  -9 -15 38019.3 4316.97   6
  -1   9 -15 36483.8 4726.45   1
  -1   9 -16 4187.66 1733.90   1
  -1  -9 -16 5836.50 1789.67   6
  -1   9 -17 14516.4 3137.70   1
  -1  -9 -17 24268.3 3615.22   6
  -1  10  13-378.181 856.610   8
   1  10 -13 1409.85 1057.50   7
   1 -10 -12 33262.2 4221.35   6
   1  10 -12 29762.5 4346.27   7
  -1  10  12 34142.5 4531.56   8
   1  10 -11 2078.17 1443.66   3
  -1  10  11 2102.27 1115.57   8
   1 -10 -11 3992.20 1533.56   6
  -1  10  10 47211.4 5352.00   8
   1  10 -10 48865.9 4940.67   3
   1  10 -10 46904.1 5458.68   7
   1 -10 -10 55580.8 5410.51   6
  -1  10   9 2363.89 1415.40   8
   1  10  -9 1714.07 1139.26   7
   1 -10  -9-864.520 843.075   6
   1  10  -9 1799.60 1159.13   3
  -1  10   8 51403.4 5587.74   8
   1  10  -8 54759.9 5866.29   7
   1  10  -8 53597.9 5102.77   3
   1 -10  -8 36948.2 4331.71   6
  -1  10   7 1299.01 1003.32   8
   1  10  -7 269.633 598.980   7
   1 -10  -7 478.016 916.615   6
   1  10  -7-825.635 912.866   3
   1 -10  -6 20282.2 3077.58   6
  -1  10   6 17285.1 3285.24   8
   1  10  -6 23887.3 3424.94   3
   1  10  -6 21793.0 3645.93   7
  -1  10   5 1179.48 986.000   8
   1  10  -5 3875.70 1578.39   7
   1 -10  -5 2822.98 1247.80   6
  -1  10   4 27998.0 4179.23   8
   1 -10  -4 31287.5 3686.15   6
   1  10  -4 24411.1 3888.11   7
   1  10  -3 5015.03 1899.91   7
  -1  10   3 4089.97 1679.31   8
   1 -10  -3 3915.52 1451.98   6
   1  10  -2 2516.13 1360.51   7
   1 -10  -2 4982.42 1425.25   6
  -1  10   2 3747.61 1629.76   8
   1  10  -1 728.930 948.801   7
   1 -10  -1 3035.12 1265.41   6
  -1  10   1 414.962 872.132   8
  -1  10   0 9076.17 2411.62   8
   1  10   0 13253.9 2890.40   7
   1 -10   0 11304.3 2199.12   6
  -1  10  -1 2432.29 1440.15   8
   1  10   1 4618.06 1682.54   7
   1 -10   1 2404.04 1029.69   6
  -1  10  -2 13161.4 2963.86   8
   1  10   2 11287.4 2736.88   7
  -1  10  -3 3170.42 1453.81   8
   1  10   3 4227.62 1844.46   7
   1  10   4 8477.43 2437.25   7
  -1  10  -4 3942.86 1744.89   8
  -1  10  -5 4644.43 1834.28   8
   1  10   5 5178.42 1886.36   7
  -1  10  -6 31538.1 4618.51   8
   1  10   6 33863.9 4661.33   7
  -1  10  -7 1622.15 1269.08   8
   1  10   7 696.334 663.559   7
  -1  10  -8 78239.1 7190.57   8
   1  10   8 89693.4 7380.06   7
  -1  10  -9 1749.22 1327.25   8
   1  10   9 1961.53 1214.96   7
  -1  10 -10 41468.6 5221.65   8
   1  10  10 38678.8 4939.34   7
  -1  10 -11 5070.10 1904.63   8
   1  10  11 3922.86 1731.98   7
   1  10  12 35180.4 4638.97   7
  -1  10 -12 29697.1 4453.89   8
  -1  10 -13 80.3292 885.812   8
   1  10  13 3513.20 1410.08   7
  -1 -10 -14 14417.6 2732.44   6
   1 -11  -8-859.884 809.597   6
   1 -11  -7 23659.1 3498.90   6
   1 -11  -6 7965.10 2067.76   6
   1 -11  -5 12114.1 2536.20   6
   2   0 -27 421.088 687.511   3
   2   0 -26 758.331 860.332   3
   2   0 -25 1913.79 1152.29   3
   2   0 -24 75569.8 5906.62   3
   2   0 -23 5623.25 2116.12   3
   2   0 -22 97733.4 6343.41   3
   2   0 -21 10424.1 2073.90   3
   2   0 -21 7349.49 1833.49   6
   2   0 -20 60260.0 4456.40   6
   2   0 -20 75047.6 5221.74   3
   2   0 -19 6456.42 1586.60   3
   2   0 -19 6438.24 1617.47   6
   2   0 -18 104987. 5755.15   3
   2   0 -18 97689.4 5256.07   6
   2   0 -17 11293.6 2028.76   3
   2   0 -17 10318.0 1805.99   6
   2   0 -16 74869.8 4269.93   6
   2   0 -16 73520.2 4506.12   3
   2   0 -15 1225.83 652.878   5
   2   0 -15 3173.83 1143.76   3
   2   0 -15 3149.88 966.436   6
   2   0 -14 50856.2 3210.21   6
   2   0 -14 50444.0 3498.46   3
   2   0 -14 47567.4 2869.13   5
   2   0 -13 5969.84 1111.45   5
   2   0 -13 5786.34 1415.64   3
   2   0 -13 7235.14 1277.91   6
   2   0 -12 61060.8 3210.19   6
   2   0 -12 62086.3 3600.06   3
   2   0 -12 58639.1 3225.40   5
   2   0 -11 439.692 515.620   5
   2   0 -11 516.529 441.382   6
   2   0 -11 350.399 556.574   3
   2   0 -10 19965.7 1727.32   6
   2   0 -10 18348.4 1876.34   3
   2   0 -10 21303.0 1987.97   5
   2   0  -9 4566.62 1189.46   5
   2   0  -9 6968.16 1336.16   3
   2   0  -9 7182.63 1149.92   6
   2   0  -8 190130. 4932.44   6
   2   0  -8 182623. 5349.09   3
   2   0  -8 195459. 5982.15   5
   2   0  -7 140.280 512.569   5
   2   0  -7 144.217 512.426   3
   2   0  -7 241.899 320.736   6
   2   0  -6 925.427 577.212   5
   2   0  -6 465.767 382.151   3
   2   0  -6 302.286 334.018   6
   2   0  -5 6500.68 976.674   6
   2   0  -5 4423.86 1334.29   5
   2   0  -4 318966. 6026.52   3
   2   0  -4 330701. 7629.78   5
   2   0  -3 3896.17 1408.89   3
   2   0  -3 13715.6 2075.13   5
   2   0  -2 753080. 10364.7   2
   2   0  -2 737766. 11279.5   5
   2   0  -1 13034.4 1551.10   2
   2   0  -1 20996.7 2510.62   5
   2   0   0 780375. 10545.2   2
   2   0   0 772379. 11625.6   5
   2   0   1 21362.9 1860.19   2
   2   0   1 21826.1 2516.39   5
   2   0   2 485028. 4944.78   3
   2   0   2 492846. 8545.43   2
   2   0   2 485677. 9195.33   5
   2   0   3 727.428 1583.67   2
  -2   0  -3 789.301 497.622   3
  -2   0  -4 188346. 2747.55   3
   2   0   4 199159. 5679.46   2
   2   0   4 207962. 6017.76   5
   2   0   5 60.8719 467.236   5
   2   0   5-0.83376 433.423   2
  -2   0  -5-5.49908 95.8013   3
   2   0   6 6588.01 1106.81   5
   2   0   6 6501.69 1143.78   2
  -2   0  -6 7613.63 586.643   3
   2   0   7 5566.59 1152.62   2
   2   0   7 8740.19 1476.50   5
   2   0   8 131336. 5077.60   2
   2   0   8 123281. 4668.21   5
   2   0   9 1178.70 518.576   5
   2   0   9 2247.86 859.262   2
   2   0  10 11578.1 1697.79   2
   2   0  10 12802.7 1519.93   5
   2   0  11 3001.76 892.038   5
   2   0  11 4082.58 1331.18   2
   2   0  12 114920. 5375.52   2
   2   0  12 115790. 4398.55   5
   2   0  13 1256.70 582.169   5
   2   0  13 3818.36 1320.54   2
   2   0  14 56172.2 4028.96   2
   2   0  14 52153.2 2901.03   5
   2   0  15 3327.03 775.131   5
   2   0  15 6725.00 1654.71   2
  -2   0 -15 6154.66 1398.95   1
  -2   0 -16 156747. 6892.21   1
  -2   0 -17 7549.20 1653.37   1
  -2   0 -18 104893. 5943.43   1
  -2   0 -19 6202.95 1583.81   1
  -2   0 -20 106627. 6341.79   1
  -2   0 -21 4591.33 1467.77   1
   2   0  22 69408.5 5249.52   4
  -2   0 -22 65098.7 5246.92   1
   2   0  23 5858.19 1597.38   4
  -2   0 -23 5217.18 1576.73   1
   2   0  24 43937.3 4244.27   4
  -2   0 -24 46276.2 4635.59   1
  -2   0 -25 875.904 863.400   1
   2   0  25-225.639 742.956   4
   2   0  26 520.413 683.367   4
  -2   0 -26 442.905 713.495   1
   2   0  27 1089.33 935.954   4
  -2   0 -27 150.870 584.006   1
   2   1 -27 15007.5 2967.39   3
   2   1 -26 2177.35 1448.34   3
   2  -1 -26 3420.50 1543.98   3
   2   1 -25 18043.2 2970.28   3
   2  -1 -25 24450.9 3509.42   3
   2   1 -24 1892.27 1379.27   3
   2  -1 -24 3898.82 1548.74   3
   2  -1 -24 3199.33 1372.74   6
   2   1 -23 17843.3 2868.91   3
   2  -1 -23 13242.4 2516.13   6
   2   1 -22 15457.0 2633.63   3
   2  -1 -22 14651.0 2502.62   6
   2  -1 -21 50076.8 4473.34   6
   2   1 -21 64138.9 4934.50   3
   2   1 -20 7218.35 1688.59   3
   2  -1 -20 8620.02 1837.69   6
   2  -1 -19 59272.3 4570.48   6
   2   1 -19 58567.7 4445.92   3
   2   1 -18 10027.6 2080.35   3
   2  -1 -18 11231.1 2085.01   6
   2   1 -17 77511.2 4774.22   3
   2  -1 -17 74359.2 4791.51   6
   2   1 -17 80307.3 4127.44   6
   2  -1 -16 20356.8 2559.96   6
   2   1 -16 20448.2 2044.53   6
   2   1 -16 17212.3 2289.99   3
   2  -1 -15 91238.3 4937.61   6
   2   1 -15 90728.1 3936.55   6
   2   1 -15 84177.6 4680.88   3
   2  -1 -15 79048.4 3801.41   5
   2   1 -15 80142.7 3734.15   5
   2   1 -14 61250.4 3082.01   6
   2  -1 -14 61609.0 3913.55   6
   2   1 -14 61260.8 3872.41   3
   2  -1 -14 55781.3 3231.58   5
   2   1 -14 57511.2 3191.94   5
   2  -1 -13 53315.8 3496.41   6
   2   1 -13 51180.9 2704.20   6
   2   1 -13 49516.1 3406.32   3
   2  -1 -13 49678.4 3093.97   5
   2   1 -13 50241.6 3023.67   5
   2  -1 -12 19318.3 2068.38   6
   2   1 -12 19210.3 2146.02   3
   2   1 -12 16990.2 1564.95   6
   2  -1 -12 12109.7 1681.09   5
   2   1 -12 13993.4 1661.25   5
   2   1 -11 128471. 5128.35   3
   2  -1 -11 127684. 4982.51   6
   2   1 -11 127275. 3864.40   6
   2  -1 -11 115748. 4668.69   5
   2   1 -11 120413. 4646.59   5
   2   1 -10 4085.61 1048.05   5
   2   1 -10 6210.90 1327.10   3
   2  -1 -10 7527.08 1267.40   6
   2   1 -10 6366.06 940.259   6
   2  -1  -9 65758.6 3342.63   6
   2   1  -9 63677.7 2569.18   6
   2   1  -9 64625.9 3450.84   3
   2   1  -9 67974.6 3472.94   5
   2   1  -8 92861.5 1885.46   4
   2  -1  -8 98804.9 3964.56   6
   2   1  -8 98735.8 3158.03   6
   2   1  -8 105391. 4264.66   3
   2   1  -8 100940. 4242.37   5
   2   1  -7 50338.3 2266.34   6
   2  -1  -7 52773.2 2863.26   6
   2   1  -7 49844.1 2891.40   3
   2   1  -7 53016.4 3111.09   5
   2  -1  -6 59943.5 3171.26   6
   2   1  -6 63307.1 2561.63   6
   2   1  -6 68807.0 3602.82   5
   2  -1  -5 364360. 7295.52   6
   2   1  -5 377251. 7298.39   3
   2   1  -5 389159. 8295.51   5
   2   1  -4 13277.9 1679.59   2
   2   1  -4 13007.3 1563.54   3
   2  -1  -4 15416.6 1559.99   6
   2   1  -3 346946. 6598.22   2
   2  -1  -3 314762. 6767.52   6
   2   1  -3 324112. 6193.42   3
   2   1  -3 340965. 7743.01   5
   2   1  -2 28915.1 2096.76   2
   2   1  -2 28082.4 2405.04   5
   2  -1  -2 21323.4 1806.03   6
   2  -1  -2 24247.5 1727.36   3
   2   1  -2 27054.1 1935.37   3
   2  -1  -1 269401. 6629.11   2
   2   1  -1 252880. 4981.05   3
   2   1  -1 265449. 5708.11   2
   2   1  -1 279181. 6934.89   5
   2  -1  -1 266942. 4230.45   3
   2   1   0 9132.24 934.152   3
   2  -1   0 6957.63 1213.29   2
   2   1   0 8987.41 1709.53   5
   2   1   0 5146.38 925.990   2
   2  -1   1 265610. 6587.74   2
   2   1   1 254835. 5795.74   2
   2   1   1 245487. 4631.96   3
   2  -1   1 242928. 2866.54   3
   2   1   1 272677. 6842.07   5
   2  -1   2 45903.3 2956.08   2
   2   1   2 35325.4 2615.53   2
   2   1   2 29971.6 1708.29   3
   2   1   2 39770.2 2794.49   5
   2   1   3 228957. 4394.08   3
   2   1   3 235570. 5864.42   2
   2  -1   3 241607. 6325.72   2
   2   1   3 242140. 6420.67   5
   2  -1   4 33783.0 2697.56   2
   2   1   4 31401.0 2539.73   2
   2  -1   5 253469. 6736.26   2
   2   1   5 247048. 6377.27   2
   2   1   5 252655. 6564.39   5
   2  -1   6 85435.8 3987.64   2
   2   1   6 83955.3 3857.75   2
   2   1   6 86122.0 3836.10   5
   2   1   7 74126.9 3774.49   2
   2  -1   7 76488.6 3884.33   2
   2   1   7 69928.6 3480.50   5
   2  -1   8 15186.1 1931.28   2
   2   1   8 16291.6 1956.43   2
   2   1   8 13992.7 1594.05   5
  -2   1  -9 100500. 1990.22   3
   2  -1   9 108920. 4821.71   2
  -2   1  -9 104987. 2004.54   3
   2   1   9 105720. 4233.88   5
   2   1  10 4895.59 1137.68   5
   2  -1  10 4491.45 1424.71   2
   2   1  10 7040.53 1522.28   2
  -2   1 -10 6008.93 735.671   3
   2  -1  11 166397. 6275.06   2
   2   1  11 165319. 6300.55   2
  -2   1 -11 155467. 3233.57   3
   2  -1  11 152735. 5352.21   5
   2   1  11 152289. 5110.43   5
   2  -1  12 56473.9 3861.59   2
   2   1  12 63290.7 4102.41   2
   2   1  12 56215.1 3114.89   5
  -2   1 -12 56557.8 2171.56   3
   2  -1  12 52698.9 3151.17   5
   2  -1  13 38317.5 3340.90   2
   2   1  13 39795.5 3462.80   2
  -2   1 -13 38870.0 1954.04   3
   2  -1  13 42766.3 2836.27   5
   2   1  13 41457.2 2669.86   5
   2  -1  14 44555.5 3604.26   2
  -2   1 -14 43865.3 2176.37   3
   2  -1  14 37197.2 2634.26   5
  -2  -1 -14 45438.1 3358.62   1
   2   1  14 39475.2 2601.39   5
   2  -1  15 74321.5 4721.14   2
  -2   1 -15 67818.4 2877.74   3
  -2  -1 -15 66446.9 4101.30   1
   2  -1  15 66133.3 3419.76   5
   2   1  15 70583.2 3428.01   5
  -2   1 -16 14202.5 2313.60   1
   2  -1  16 16551.1 2470.37   2
  -2  -1 -16 12901.8 1948.14   1
   2  -1  17 140240. 6865.51   2
  -2   1 -17 133273. 6916.76   1
  -2  -1 -17 127368. 6006.52   1
   2   1  18 4689.58 1455.47   4
  -2   1 -18 4097.44 1367.42   1
  -2  -1 -18 4550.82 1252.72   1
   2   1  19 87487.8 5580.38   4
  -2   1 -19 88426.8 5904.70   1
  -2  -1 -19 89073.7 5350.78   1
  -2  -1 -20 7273.69 1627.14   1
   2   1  20 6890.50 1781.59   4
  -2   1 -20 7699.48 1860.71   1
   2   1  21 57862.1 4737.55   4
  -2   1 -21 53309.9 4837.97   1
  -2  -1 -21 57665.7 4589.03   1
  -2  -1 -22 14227.4 2412.93   1
   2   1  22 11313.9 2265.56   4
  -2   1 -22 14136.3 2656.55   1
  -2   1 -23 23655.6 3459.56   1
   2   1  23 26250.4 3403.92   4
  -2  -1 -23 30220.0 3511.54   1
  -2   1 -24 4812.40 1771.38   1
   2   1  24 4673.06 1487.02   4
   2  -1  25 19848.2 2898.73   4
   2   1  25 15220.5 2635.25   4
  -2   1 -25 21123.0 3399.75   1
   2   1  26 4146.04 1371.03   4
  -2   1 -26 4791.38 1688.80   1
   2  -1  26 5062.51 1463.58   4
   2   1  27 18252.0 2984.58   4
  -2   1 -27 14522.6 2949.45   1
  -2   1 -28-1439.96 994.511   1
   2   2 -26 29286.5 3990.15   3
   2  -2 -26 27971.1 3886.25   6
   2   2 -25 7337.25 1866.33   3
   2  -2 -25 4618.42 1807.72   6
   2  -2 -24 13923.9 2824.70   6
   2   2 -24 14233.3 2791.19   3
   2   2 -23 4055.04 1442.39   3
   2  -2 -23 1623.91 1149.57   6
   2   2 -22 11405.6 2199.65   3
   2  -2 -22 10345.3 2333.06   6
   2   2 -21 2156.47 1178.12   3
   2  -2 -21 2127.85 1145.31   6
   2   2 -20 5881.69 1565.78   3
   2  -2 -20 5237.89 1652.54   6
   2   2 -19 1159.08 959.107   3
   2  -2 -19 651.239 856.598   6
   2  -2 -18 28399.2 3286.81   6
   2   2 -18 25124.0 2892.66   3
   2   2 -17 16484.8 2295.57   3
   2  -2 -17 19406.8 2697.49   6
   2  -2 -16 64588.9 4636.32   6
   2   2 -16 63117.1 4258.13   3
   2  -2 -15 19310.8 2599.82   6
   2   2 -15 16642.4 2379.61   3
   2   2 -14 118345. 5509.03   3
   2   2 -14 120221. 4816.56   5
   2  -2 -14 133870. 6159.59   6
   2  -2 -13 14221.8 2132.99   6
   2   2 -13 13387.6 1960.75   3
   2   2 -13 11926.8 1599.11   5
   2   2 -12 100815. 2963.11   6
   2   2 -12 100115. 4446.59   5
   2   2 -12 105111. 4960.03   3
   2  -2 -12 105989. 5123.65   6
   2  -2 -11 22509.2 2313.91   6
   2   2 -11 20196.6 2312.28   3
   2   2 -11 13508.0 1850.72   5
   2   2 -11 12601.5 1152.68   6
   2  -2 -10 237835. 7165.67   6
   2   2 -10 236413. 4145.64   6
   2   2 -10 228376. 6963.88   3
   2   2 -10 236726. 6797.80   5
   2  -2  -9 33306.3 2742.14   6
   2   2  -9 30593.6 2841.51   3
   2   2  -9 24780.9 2367.57   5
   2  -2  -8 265693. 7144.63   6
   2   2  -8 265791. 7080.02   3
   2   2  -8 275936. 7354.80   5
   2  -2  -7 12002.1 2339.53   6
   2   2  -7 15259.7 2078.71   5
   2   2  -6 378040. 6346.68   2
   2   2  -6 368160. 5312.30   4
   2   2  -6 365347. 7924.23   3
   2   2  -6 374635. 8515.58   5
   2  -2  -6 349776. 7809.72   6
   2   2  -5 5708.90 1057.91   2
   2   2  -5 5783.98 821.874   4
   2  -2  -5 8481.61 1243.37   6
   2   2  -5 8413.52 1496.04   5
   2   2  -4 26458.7 1687.77   4
   2   2  -4 25509.6 1643.47   2
   2  -2  -4 27600.8 2187.81   6
   2   2  -4 25604.0 2069.08   3
   2   2  -4 30121.8 2449.82   5
   2   2  -3 36912.8 2104.90   4
   2   2  -3 36074.9 2321.63   3
   2   2  -3 31636.3 1816.17   2
   2   2  -3 37923.8 2735.42   5
   2  -2  -3 34793.0 2448.63   6
   2   2  -2 138948. 4122.65   4
   2   2  -2 144970. 3897.79   2
   2   2  -2 133439. 4194.16   3
   2  -2  -2 132231. 4744.57   6
   2   2  -2 143808. 5222.38   5
   2   2  -1 5357.12 828.634   2
   2   2  -1 6661.32 1193.72   5
   2   2  -1 5055.04 910.614   4
   2  -2  -1 4545.94 953.019   6
   2   2  -1 6221.35 917.470   3
   2  -2   0 20349.5 1957.12   2
   2   2   0 17369.6 1587.48   4
   2   2   0 18001.5 1473.13   2
   2   2   0 18676.4 1521.19   3
   2   2   0 18463.4 1890.11   5
   2   2   1 5675.63 1243.34   5
   2   2   1 5501.30 1183.70   4
   2   2   1 8275.72 1217.36   2
   2   2   2 131224. 4558.80   4
   2  -2   2 132399. 4958.60   2
   2   2   2 126745. 3927.06   3
   2   2   2 127948. 4144.37   2
   2   2   2 129733. 4966.32   5
   2  -2   3 60797.6 3361.52   2
   2   2   3 60220.0 2727.85   3
   2   2   3 59657.0 2923.54   2
   2   2   3 61799.3 3414.12   5
   2  -2   4 147944. 5266.27   2
   2   2   4 149994. 4801.72   2
   2   2   4 150459. 5306.99   5
   2   2   5 48050.0 2980.34   2
   2  -2   5 40753.1 3324.50   2
   2   2   5 44445.3 3048.17   5
   2   2   6 343323. 7816.45   2
   2  -2   6 354564. 8407.06   2
   2   2   6 346549. 8099.84   5
   2   2   7 24896.7 2624.47   2
   2  -2   7 28426.2 2692.18   2
   2   2   7 24954.2 2338.64   5
   2  -2   8 294279. 7951.60   2
   2   2   8 280715. 7609.19   2
   2   2   8 281326. 7304.95   5
   2   2   9 15869.3 2229.76   4
   2  -2   9 14952.4 1940.17   2
   2   2   9 16356.1 2171.54   2
   2   2   9 11091.9 1710.62   5
   2   2  10 225361. 7422.08   4
   2  -2  10 230097. 7306.11   2
   2   2  10 226102. 7325.28   2
   2   2  10 230998. 6649.67   5
  -2   2 -10 216852. 2825.88   3
   2   2  11 34637.1 3065.28   4
   2  -2  11 33023.2 2892.57   2
  -2   2 -11 29157.6 1318.87   3
   2   2  11 34768.7 2630.51   5
   2  -2  12 71641.3 4300.44   2
   2   2  12 73453.8 4460.82   4
   2   2  12 79114.7 3910.61   5
  -2   2 -12 70032.9 2215.82   3
   2   2  13 36908.4 3331.32   4
  -2  -2 -13 32372.3 2533.01   1
   2  -2  13 29948.9 3174.56   2
   2   2  13 35515.7 2667.76   5
  -2  -2 -14 214726. 6639.05   1
   2   2  14 216112. 8017.92   4
   2  -2  14 230142. 8137.84   2
   2   2  14 227126. 6573.39   5
   2   2  15 2772.13 736.888   5
   2   2  15 4262.12 1426.22   4
   2  -2  15 4330.54 1364.23   2
  -2  -2 -15 4011.55 976.729   1
   2   2  16 18998.0 2557.02   4
  -2   2 -16 21042.7 2898.52   1
  -2  -2 -16 18548.7 2108.23   1
   2  -2  16 12967.9 2169.14   2
   2  -2  17 1467.60 1234.81   2
  -2   2 -17 2492.47 1313.32   1
   2   2  17 2708.36 1077.21   4
  -2  -2 -17 2597.30 868.693   1
   2   2  18 21303.5 2782.67   4
  -2   2 -18 23280.4 3184.12   1
   2  -2  18 26541.9 3134.14   2
  -2  -2 -18 27111.5 2713.53   1
  -2  -2 -19 242.673 450.428   1
  -2   2 -19 1371.34 849.882   1
   2   2  19 281.626 531.679   4
   2   2  20 6261.47 1642.64   4
  -2   2 -20 11868.8 2378.33   1
   2   2  21 826.888 872.088   4
  -2   2 -21 1188.06 1017.26   1
   2   2  22 23903.1 3241.56   4
  -2   2 -22 27248.0 3720.07   1
   2   2  23 4559.58 1538.26   4
  -2   2 -23 2284.18 1359.40   1
   2   2  24 39887.7 4247.53   4
  -2   2 -24 37464.4 4648.70   1
  -2   2 -25 4592.49 1708.94   1
   2   2  25 2668.56 1276.04   4
   2   2  26 32429.9 4019.95   4
  -2   2 -26 43189.7 5194.71   1
  -2   2 -27 5207.83 1836.17   1
   2   2  27 4319.18 1590.28   4
   2   2  28 25113.7 3656.15   4
   2  -3 -27 33819.5 4421.49   6
   2   3 -26 6968.24 1904.95   3
   2  -3 -26 10445.4 2457.45   6
   2   3 -25 16763.7 2883.23   3
   2  -3 -25 19821.5 3285.11   6
   2   3 -24 1266.37 1049.23   3
   2  -3 -24 2545.35 1578.30   6
   2   3 -23 2327.29 1331.91   3
   2  -3 -23 6323.28 1853.56   6
   2   3 -22 1978.00 1149.48   3
   2  -3 -22 2290.46 1198.67   6
   2   3 -21 11865.7 2212.52   3
   2  -3 -21 10875.3 2314.10   6
   2   3 -20 335.214 1022.47   3
   2  -3 -20 638.171 877.498   6
   2   3 -19 19091.1 2634.49   3
   2  -3 -19 18952.1 2906.53   6
   2   3 -18 716.455 959.467   3
   2  -3 -18 1801.09 1039.19   6
   2   3 -17 13421.8 2133.29   3
   2  -3 -17 15213.7 2494.94   6
   2   3 -16 7502.75 1635.78   3
   2  -3 -16 8256.86 1848.06   6
   2  -3 -15 42912.0 3914.47   6
   2   3 -15 45615.0 3617.99   3
   2   3 -15 39445.0 3031.14   5
   2   3 -14 16424.7 2256.10   3
   2  -3 -14 14177.3 2270.87   6
   2   3 -14 11612.9 1773.36   5
   2  -3 -13 154654. 6827.25   6
   2   3 -13 154093. 6352.82   3
   2   3 -13 154719. 5875.00   5
   2  -3 -12 17438.7 2398.28   6
   2   3 -12 16695.4 2360.01   3
   2   3 -12 9821.39 1686.39   5
   2   3 -11 212930. 7219.35   3
   2  -3 -11 219635. 7677.48   6
   2   3 -11 217963. 6969.89   5
   2   3 -10 7724.94 1574.97   5
   2   3 -10 11995.0 2190.34   3
   2  -3 -10 15010.4 2077.77   6
   2   3  -9 223666. 4268.47   2
   2  -3  -9 222706. 7265.66   6
   2   3  -9 225937. 7192.33   3
   2   3  -9 218262. 6914.90   5
   2   3  -8 14081.7 1284.78   2
   2  -3  -8 12521.5 2239.57   6
   2   3  -8 14712.7 2269.75   3
   2   3  -8 15620.8 2125.73   5
   2   3  -7 222345. 3927.91   2
   2  -3  -7 232431. 7063.98   6
   2   3  -7 250709. 7214.59   3
   2   3  -7 229432. 7448.69   7
   2   3  -7 241984. 7357.99   5
   2   3  -6 8647.42 967.872   2
   2   3  -6 7702.63 1747.35   7
   2   3  -6 8195.80 1705.59   5
   2   3  -5 191151. 3671.58   2
   2   3  -5 197633. 6898.85   7
   2   3  -5 191466. 5998.86   3
   2   3  -5 199145. 4815.54   4
   2  -3  -5 179890. 6047.38   6
   2   3  -5 200406. 6677.97   5
   2   3  -4 20548.7 1714.19   4
   2   3  -4 17710.7 2302.31   7
   2   3  -4 19376.1 1865.18   3
  -2  -3   4 14563.3 779.761   6
   2   3  -4 22957.9 2438.89   5
   2  -3  -4 23405.5 2179.49   6
   2   3  -4 20364.9 1294.30   2
   2   3  -3 22063.6 1359.86   2
   2   3  -3 22417.0 1772.78   4
   2   3  -3 25851.5 2503.22   7
   2   3  -3 23714.9 2020.13   3
   2  -3  -3 19862.1 2015.68   6
   2   3  -3 26241.9 2426.82   5
   2   3  -2 9137.27 1323.22   4
   2   3  -2 7188.91 1633.19   7
   2   3  -2 9835.58 985.664   2
   2  -3  -2 11191.2 1521.07   6
   2   3  -2 8652.25 1227.03   3
   2   3  -2 7541.46 1564.98   5
   2   3  -1 8967.41 1481.68   5
   2   3  -1 9138.72 1253.20   4
   2   3  -1 8383.10 1496.99   7
   2   3  -1 6122.97 818.569   2
   2  -3  -1 7732.48 1317.45   6
   2   3  -1 6501.84 1007.50   3
   2   3   0 994.776 702.802   5
   2   3   0 1480.67 539.212   2
   2  -3   0 1233.20 588.506   6
   2   3   0 446.775 435.940   3
   2   3   0 1228.40 657.649   7
   2   3   0 1150.55 648.126   4
   2   3   1 99023.2 4919.96   7
   2  -3   1 94502.9 4428.72   2
   2   3   1 101415. 4205.54   4
   2   3   1 97262.1 3901.25   3
   2   3   1 108051. 3602.68   2
   2   3   1 106128. 4771.30   5
   2   3   2 1723.32 721.296   7
   2   3   2 1444.76 855.167   5
   2   3   2 1278.12 664.766   2
   2   3   2 1570.09 735.628   4
   2  -3   2 1946.68 786.383   2
   2   3   2 1004.00 764.160   3
   2   3   3 142363. 5230.22   4
   2  -3   3 143297. 5461.50   2
   2   3   3 132081. 5706.96   7
   2   3   3 138833. 4724.05   3
   2  -3   3 134228. 2238.31   3
   2   3   3 141780. 4519.35   2
   2   3   3 141320. 5548.25   5
   2   3   4 36783.3 2913.38   4
   2  -3   4 29730.5 2801.12   2
   2   3   4 29331.9 2842.03   7
   2   3   4 37854.0 2561.08   2
   2   3   4 33610.0 2862.68   5
   2   3   5 214427. 7154.54   7
   2   3   5 219209. 6821.29   4
   2  -3   5 232363. 6990.15   2
   2   3   5 211905. 6013.15   2
   2   3   5 213936. 6828.21   5
   2   3   6 38880.3 3140.80   4
   2   3   6 41524.7 2952.32   2
   2  -3   6 45591.3 3239.88   2
   2   3   6 36711.3 2953.69   5
   2   3   6 35598.5 3039.69   7
   2   3   7 223291. 7195.10   4
   2  -3   7 229914. 7190.82   2
   2   3   7 232638. 7156.79   5
   2   3   8 16002.6 2285.31   4
   2  -3   8 13573.0 2294.88   2
   2   3   8 12176.1 1867.91   5
   2   3   9 172333. 6638.77   4
   2  -3   9 180061. 6615.49   2
  -2   3  -9 173083. 2459.14   3
   2   3   9 189959. 6474.08   5
   2   3  10 15816.7 2289.37   4
   2  -3  10 17052.9 2136.12   2
   2   3  10 12006.3 1898.87   5
   2   3  11 234438. 8115.26   4
   2  -3  11 237275. 7826.62   2
  -2  -3 -11 220543. 5399.42   1
   2   3  11 232938. 7215.01   5
   2   3  12 38026.3 3468.73   4
   2  -3  12 40138.6 3374.23   2
  -2  -3 -12 36472.8 2334.91   1
   2   3  12 33881.4 2841.25   5
   2   3  13 139649. 6579.29   4
   2  -3  13 139596. 6268.01   2
  -2  -3 -13 142611. 4718.97   1
   2   3  13 148434. 5786.48   5
   2   3  14 3382.81 1029.44   5
   2  -3  14 4030.16 1286.86   2
   2   3  14 4301.24 1485.82   4
   2   3  15 54084.5 4285.45   4
   2   3  15 60831.6 3736.81   5
   2  -3  15 53785.7 4127.71   2
   2  -3  16 1651.01 1103.28   2
   2   3  16 1514.57 951.619   4
   2   3  17 20115.2 2760.60   4
  -2   3 -17 16767.4 2727.12   1
   2  -3  17 16322.7 2433.46   2
   2  -3  18 2891.85 1252.72   2
   2   3  18 1618.71 1177.81   4
  -2   3 -18 2242.47 1186.14   1
   2   3  19 3329.81 1211.50   4
   2  -3  19 4581.23 1421.61   2
  -2   3 -19 3569.61 1466.42   1
   2   3  20 935.079 934.331   4
  -2   3 -20 3507.78 1402.29   1
   2   3  21 14487.1 2513.04   4
  -2   3 -21 16662.5 3090.47   1
   2   3  22 2336.05 1140.41   4
  -2   3 -22 717.911 1006.37   1
   2   3  23 22394.0 3327.11   4
  -2   3 -23 20306.7 3537.80   1
  -2   3 -24 1393.87 1195.15   1
   2   3  24 4917.95 1642.74   4
   2   3  25 52898.6 5190.50   4
  -2   3 -25 51919.7 5770.49   1
   2   3  26 10569.4 2399.72   4
   2  -4 -26 10381.8 2548.62   6
   2   4 -25 2246.93 1169.39   3
   2  -4 -25 2559.64 1347.34   6
   2   4 -24 23608.8 3436.99   3
   2  -4 -24 28480.7 4040.44   6
   2   4 -23 6888.11 1901.04   3
   2  -4 -23 9256.33 2264.74   6
   2   4 -22 20652.3 3009.26   3
   2  -4 -22 19695.7 3238.81   6
   2   4 -21 7252.49 1931.90   3
   2  -4 -21 7000.96 2259.33   6
   2  -4 -20 33654.5 4058.24   6
   2   4 -20 28130.0 3373.85   3
   2   4 -19 70.1157 862.800   3
   2  -4 -19 3856.56 1484.14   6
   2  -4 -18 40875.6 4259.76   6
   2   4 -18 35785.0 3606.06   3
   2   4 -17 13854.5 2329.83   3
   2  -4 -17 13710.7 2560.05   6
   2  -4 -16 53099.6 4648.40   6
   2   4 -16 58871.2 4472.34   3
   2  -4 -15 25677.8 3114.48   6
   2   4 -15 23551.5 2805.58   3
   2   4 -15 23093.0 2607.14   5
   2  -4 -14 66478.2 4868.42   6
   2   4 -14 58174.5 4280.36   3
   2   4 -14 65454.2 4360.79   5
   2  -4 -13 25549.9 3093.85   6
   2   4 -13 31961.6 3162.54   3
   2   4 -13 27047.5 2830.56   5
   2   4 -12 55789.9 3907.44   7
   2  -4 -12 55471.5 4262.60   6
   2   4 -12 54434.1 3972.33   3
   2   4 -12 63247.2 4188.65   5
   2   4 -11 2750.31 959.135   5
   2  -4 -11 2119.02 991.868   6
   2   4 -11 1368.22 702.472   7
   2   4 -11 2365.09 1151.24   3
   2  -4 -10 23994.7 2696.29   6
   2   4 -10 27630.5 2744.41   3
   2   4 -10 26026.8 2670.90   7
   2   4 -10 25686.9 2663.93   5
   2   4  -9 9240.14 1855.47   5
   2   4  -9 10130.8 1845.98   7
   2  -4  -9 17295.6 2260.56   6
   2   4  -9 16010.8 2430.58   3
   2   4  -8 182912. 6708.76   3
   2  -4  -8 176829. 6812.57   6
   2   4  -8 163658. 6677.00   7
   2   4  -8 179386. 6841.05   5
   2   4  -7 54150.6 3877.65   7
   2  -4  -7 55908.0 3978.40   6
   2   4  -7 63695.1 3915.09   3
   2   4  -7 54133.1 3796.80   5
   2   4  -6 89706.6 4970.22   7
   2  -4  -6 80194.6 4400.30   6
   2   4  -6 89616.5 4494.11   3
   2   4  -6 91095.9 4823.43   5
   2   4  -5 21102.3 2230.98   3
   2  -4  -5 23411.0 2475.02   6
   2   4  -5 20765.9 2479.87   7
   2   4  -5 17804.5 2289.06   5
   2   4  -4 189562. 7182.01   7
   2   4  -4 179639. 6069.60   3
   2  -4  -4 184897. 6526.72   6
   2   4  -4 184827. 6864.66   5
   2   4  -3 7438.84 1705.61   7
   2   4  -3 5996.49 1529.91   5
  -2  -4   3 3255.68 385.898   6
   2  -4  -3 5137.29 1547.60   6
   2   4  -3 6501.95 1416.91   3
   2   4  -2 116486. 4577.52   4
   2  -4  -2 107295. 4900.87   6
   2   4  -2 105110. 4511.07   3
   2   4  -2 114807. 5690.88   7
  -2  -4   2 112903. 2748.54   6
   2   4  -2 121533. 5518.36   5
   2   4  -1 20895.8 2667.01   7
   2   4  -1 22177.9 2203.54   4
   2   4  -1 25691.9 2280.11   3
   2  -4  -1 25254.5 2432.25   6
   2   4  -1 19283.3 2632.90   5
   2   4   0 220721. 6631.56   4
   2   4   0 228447. 8051.22   7
   2   4   0 206886. 6310.85   3
   2  -4   0 202223. 6782.43   6
   2   4   0 227654. 7594.46   5
   2   4   1 3721.16 1502.04   5
   2   4   1 7359.76 1565.31   4
   2   4   1 8335.14 1363.78   3
   2  -4   1 7489.18 1365.86   2
   2  -4   1 9839.71 1595.29   6
   2   4   1 5447.90 1540.03   7
   2  -4   2 95301.5 4734.42   2
   2   4   2 86255.1 4116.61   3
   2   4   2 87561.0 4366.95   4
   2   4   2 97984.1 5281.99   7
   2   4   2 92954.5 4866.63   5
   2  -4   3 56735.6 3646.77   2
   2   4   3 63677.6 3914.82   4
   2   4   3 56889.0 4142.77   7
   2   4   3 51953.9 3540.14   3
   2   4   3 55705.8 3905.36   5
   2   4   4 89948.4 4610.89   4
   2  -4   4 91953.5 4642.66   2
   2   4   4 96695.3 5236.67   7
   2   4   4 89710.1 4795.19   5
   2   4   5 22499.9 2463.60   4
   2  -4   5 22755.7 2351.07   2
   2   4   5 24253.1 2678.25   7
   2   4   5 21940.0 2538.12   5
   2   4   6 156298. 6310.56   4
   2  -4   6 148343. 5964.76   2
   2   4   6 154977. 6629.43   7
   2   4   6 159027. 6458.63   5
   2  -4   7 78468.9 4413.91   2
   2   4   7 75462.0 4556.58   4
   2   4   7 73368.5 4606.91   7
   2   4   7 76300.8 4566.03   5
   2   4   8 195631. 7437.80   7
   2   4   8 193858. 7312.89   4
   2  -4   8 192623. 6994.29   2
   2   4   8 193454. 7135.82   5
   2  -4   9 3885.71 1183.21   2
   2   4   9 2939.89 1137.98   5
   2   4   9 4950.54 1369.75   4
   2   4   9 3166.96 1066.97   7
   2   4  10 23879.1 2639.99   7
   2   4  10 23687.4 2728.48   4
   2  -4  10 24806.3 2651.76   2
   2   4  10 24607.4 2581.13   5
   2  -4  11 23611.0 2613.06   2
   2   4  11 22630.6 2556.11   7
   2   4  11 21740.7 2708.18   4
   2   4  11 20107.1 2406.75   5
   2   4  12 79078.8 5144.67   4
   2  -4  12 80754.2 4847.90   2
   2   4  12 80070.9 4773.00   5
   2   4  13 32363.5 3429.98   4
   2  -4  13 31361.5 3107.60   2
   2   4  13 33688.6 3145.76   5
   2   4  14 44558.1 4023.86   4
   2  -4  14 48277.5 3887.70   2
   2   4  14 46489.0 3668.23   5
   2   4  15 26693.3 3246.57   4
   2  -4  15 27548.0 3056.54   2
   2   4  15 24241.3 2726.02   5
   2   4  16 72797.8 5336.09   4
  -2   4 -16 78577.9 5968.55   1
   2  -4  16 90618.9 5526.13   2
   2  -4  17 2939.87 1235.36   2
   2   4  17 3134.06 1281.02   4
  -2   4 -17 3694.34 1392.00   1
   2   4  18 26431.8 3434.10   4
  -2   4 -18 31292.0 3965.47   1
   2  -4  18 26751.9 3207.71   2
   2   4  19 3042.82 1331.55   4
  -2   4 -19 3082.32 1474.49   1
   2  -4  19 4336.77 1445.72   2
   2   4  20 69277.6 5637.58   4
  -2   4 -20 74986.8 6414.06   1
   2  -4  20 78379.2 5694.86   2
   2   4  21 2401.64 1251.39   4
  -2   4 -21 2531.53 1507.77   1
  -2   4 -22 40245.6 4956.39   1
   2   4  22 43722.0 4669.93   4
   2   4  23 14508.6 2800.30   4
  -2   4 -23 11598.1 2787.81   1
  -2  -4 -24 14370.4 3055.62   6
   2   4  24 18231.7 3113.55   4
  -2   4 -24 15296.6 3231.95   1
   2   4  25 388.124 915.489   4
   2  -5 -24 4465.18 1702.47   6
   2   5 -23 29728.3 3862.18   3
   2  -5 -23 29875.1 4126.05   6
   2  -5 -22 5272.89 1868.33   6
   2   5 -22 3914.15 1585.47   3
   2  -5 -21 71208.0 6142.65   6
   2   5 -21 74690.5 5731.66   3
   2  -5 -20 12349.7 2675.54   6
   2   5 -20 12340.6 2571.28   3
   2  -5 -19 71323.3 5926.78   6
   2   5 -19 67427.6 5277.92   3
   2  -5 -18 6706.54 1998.71   6
   2   5 -18 6895.83 2361.05   3
   2  -5 -17 41340.3 4337.70   6
   2   5 -17 39750.9 3924.66   3
   2  -5 -16 5503.18 1602.67   6
   2   5 -16 5013.01 1497.17   3
   2   5 -15 29206.3 3007.97   7
   2   5 -15 25394.2 3032.43   3
   2  -5 -15 30262.5 3521.49   6
   2   5 -14 1818.09 853.515   7
   2  -5 -14 1635.49 1051.44   6
   2   5 -14 2314.48 1061.86   3
   2   5 -13 32710.5 3213.95   7
   2  -5 -13 38385.7 3858.11   6
   2   5 -13 35297.7 3493.03   3
   2   5 -12 19566.5 2522.74   7
   2  -5 -12 20526.9 2781.65   6
   2   5 -12 18321.9 2517.02   3
   2   5 -12 21174.0 2789.46   5
   2   5 -11 37072.5 3431.24   7
   2  -5 -11 30491.3 3285.75   6
   2   5 -11 37705.8 3417.76   3
   2   5 -11 34391.4 3437.24   5
   2   5 -10 4535.46 1437.00   5
   2   5 -10 5836.77 1460.73   7
   2  -5 -10 5227.80 1365.81   6
   2   5 -10 6137.30 1662.41   3
   2   5  -9 9710.38 1781.22   7
   2   5  -9 10219.3 1915.49   5
   2  -5  -9 11927.5 2018.33   6
   2   5  -9 10086.2 1803.35   3
   2   5  -8 6910.31 1619.49   5
   2   5  -8 5420.25 1417.82   7
   2  -5  -8 7902.33 1601.18   6
   2   5  -8 5054.83 1288.82   3
   2   5  -7 21601.8 2693.95   7
   2   5  -7 20232.9 2341.04   3
   2  -5  -7 22269.8 2624.04   6
   2   5  -7 21964.6 2687.63   5
   2   5  -6 3395.54 1133.93   5
   2  -5  -6 3567.11 1201.35   6
   2   5  -6 2633.51 1136.88   7
   2   5  -6 3267.51 1001.91   3
   2   5  -5 86158.0 4603.22   3
   2  -5  -5 90442.8 4963.27   6
   2   5  -5 95022.4 5577.29   7
   2   5  -5 87341.8 5278.13   5
   2   5  -4 8852.83 2129.73   5
   2   5  -4 10027.5 2107.82   7
   2   5  -4 9371.43 2085.75   3
   2   5  -3 195910. 8139.35   7
   2  -5  -3 179154. 6850.16   6
   2   5  -3 192196. 6721.73   3
   2   5  -3 201069. 7895.45   5
   2  -5  -2 10630.6 2249.40   6
   2   5  -2 8317.69 2181.56   5
   2   5  -2 9192.45 2317.09   7
   2   5  -2 5319.68 2039.88   3
   2   5  -1 296513. 8259.02   3
   2   5  -1 318437. 10421.2   7
  -2  -5   1 300289. 5097.90   6
   2  -5  -1 293346. 8631.57   6
   2   5  -1 306391. 9695.99   5
  -2  -5   0 7014.78 1398.75   6
   2   5   0 10508.6 2483.29   7
   2   5   0 23427.7 2383.40   3
   2  -5   0 20989.9 2480.65   6
   2   5   0 8808.66 2472.62   5
   2  -5   1 223169. 7550.29   2
   2   5   1 236882. 7659.96   4
   2   5   1 250758. 9342.59   7
   2   5   1 224166. 7220.30   3
  -2  -5  -1 231861. 5512.50   6
   2  -5   1 237948. 7894.71   6
   2   5   1 247707. 8737.58   5
   2   5   2 4948.16 2047.29   5
   2   5   2 9766.48 2213.55   4
   2   5   2 7844.23 2255.61   7
   2   5   2 16937.8 2050.31   3
  -2  -5  -2 12597.3 1543.48   6
   2  -5   2 1978.70 1891.99   2
   2  -5   3 175210. 6708.38   2
   2   5   3 187109. 7058.46   4
   2   5   3 190931. 8176.87   7
  -2  -5  -3 181520. 5530.67   6
   2   5   3 188486. 7689.13   5
   2   5   4 6848.98 1762.97   4
   2   5   4 4038.81 1528.47   5
  -2  -5  -4 9038.95 1453.40   6
   2   5   4 6233.19 1846.05   7
   2  -5   4 9004.96 1628.82   2
   2   5   5 43406.8 3557.51   4
   2  -5   5 38013.6 3179.06   2
   2   5   5 43473.1 3877.59   7
   2   5   5 43556.0 3751.77   5
   2   5   6 5090.37 1465.69   5
   2   5   6 5744.48 1452.84   7
   2  -5   6 5066.37 1285.34   2
   2   5   6 7454.51 1563.58   4
   2   5   7 11007.1 1977.97   5
   2   5   7 13495.7 2147.27   4
   2  -5   7 9815.17 1714.87   2
   2   5   7 7785.51 1658.40   7
   2   5   8 11697.1 2098.54   5
   2   5   8 8427.29 1798.32   4
   2   5   8 8424.16 1738.44   7
   2  -5   8 8923.48 1669.06   2
   2   5   9 43495.9 3809.99   4
   2   5   9 38159.8 3582.10   7
   2  -5   9 35055.3 3164.69   2
   2   5   9 41034.1 3720.80   5
   2  -5  10 2220.63 1058.06   2
   2   5  10 3923.58 1270.00   5
   2   5  10 2373.32 1205.14   4
   2   5  10 1237.28 938.844   7
   2   5  11 28948.0 3140.68   7
   2  -5  11 28899.5 2995.31   2
   2   5  11 28200.2 3248.95   4
   2   5  11 31286.2 3379.39   5
   2  -5  12 8975.15 1723.65   2
   2   5  12 11018.3 2025.26   5
   2   5  12 11002.1 2083.39   4
   2   5  12 8246.68 1688.30   7
   2   5  13 39275.9 3916.78   4
   2   5  13 37877.3 3543.79   7
   2  -5  13 40803.2 3621.29   2
   2   5  14 3202.33 1407.32   4
   2  -5  14 3212.00 1301.95   2
   2   5  14 4689.87 1296.12   7
   2   5  15 49050.0 4523.37   4
   2  -5  15 49041.8 4087.14   2
   2  -5  16 4838.15 1521.85   2
   2   5  16 3310.96 1633.25   4
  -2   5 -16 2805.70 1373.50   1
   2   5  17 64418.2 5426.18   4
  -2   5 -17 66915.3 5883.64   1
   2  -5  17 74901.4 5243.67   2
   2  -5  18 8199.79 1872.49   2
  -2  -5 -18 8741.20 2221.83   6
  -2   5 -18 7469.39 2178.42   1
   2   5  18 7758.43 2171.11   4
   2   5  19 125453. 7842.37   4
  -2  -5 -19 125596. 7910.81   6
  -2   5 -19 120518. 8237.99   1
   2  -5  19 121243. 6925.61   2
   2  -5  20 5746.50 1900.16   2
   2   5  20 5297.09 1985.58   4
  -2  -5 -20 8261.85 2178.05   6
  -2   5 -20 6848.68 2084.46   1
   2   5  21 52981.3 5270.45   4
  -2  -5 -21 45363.7 5021.68   6
  -2   5 -21 45559.9 5290.98   1
   2   5  22 4284.18 1736.86   4
  -2  -5 -22 2571.17 1620.25   6
  -2   5 -22 5449.22 1974.20   1
  -2  -5 -23 27838.7 4235.23   6
   2   5  23 27445.6 3974.52   4
  -2   5 -23 27121.5 4300.19   1
   2  -6 -22 33975.7 4433.28   6
   2   6 -22 39134.3 4363.26   3
   2  -6 -21 2308.34 1185.03   6
   2   6 -21 1216.37 1419.06   3
   2   6 -20 27004.9 3591.35   3
   2  -6 -20 29815.4 4116.99   6
   2  -6 -19 8358.90 2312.33   6
   2   6 -19 4477.23 1760.42   3
   2  -6 -18 33585.0 4190.70   6
   2   6 -18 32230.6 3796.59   3
   2  -6 -17 9325.51 2214.44   6
   2   6 -17 10896.2 2294.50   3
   2  -6 -16 62952.0 5467.60   6
   2   6 -16 57471.2 4854.14   3
   2   6 -15 12262.1 2209.33   7
   2  -6 -15 10235.3 2300.42   6
   2   6 -15 14684.3 2873.27   3
   2   6 -14 27159.6 3202.39   7
   2  -6 -14 30065.6 3682.81   6
   2   6 -14 29754.9 3451.90   3
   2   6 -13 18373.9 2636.68   7
   2  -6 -13 24199.5 3189.63   6
   2   6 -13 22233.9 2931.92   3
   2  -6 -12 15535.2 2530.09   6
   2   6 -12 12430.1 2166.88   3
   2   6 -12 11028.8 2058.39   7
   2   6 -11 2639.56 1150.60   7
   2  -6 -11 4599.78 1658.48   6
   2   6 -11 4289.37 1345.69   3
   2   6 -10 56405.8 4618.01   7
   2   6 -10 61690.4 4542.40   3
   2  -6 -10 66626.3 4971.26   6
   2   6  -9 14170.8 2388.87   7
   2  -6  -9 16508.6 2486.06   6
   2   6  -9 17250.9 2451.21   3
   2   6  -8 15972.9 2545.07   7
   2  -6  -8 18959.2 2591.84   6
   2   6  -8 14400.6 2187.32   3
   2   6  -7 11548.8 2166.78   7
   2   6  -7 7029.08 1876.72   5
   2  -6  -7 9827.46 2070.74   6
   2   6  -7 12764.1 2035.62   3
   2   6  -6 57494.7 4771.01   7
   2   6  -6 55736.1 4088.74   3
   2  -6  -6 47140.1 3923.25   6
   2   6  -6 50454.6 4569.99   5
   2  -6  -5 19137.3 2504.89   6
   2   6  -5 15985.8 2722.10   7
   2   6  -5 12382.4 2061.29   3
   2   6  -5 19822.4 3026.46   5
   2   6  -4 58107.3 4079.15   3
   2  -6  -4 53815.0 4070.10   6
   2   6  -4 56694.5 4803.98   7
   2   6  -4 59491.7 4931.73   5
   2   6  -3 15201.4 2676.24   5
   2   6  -3 10714.4 2167.34   3
   2  -6  -3 11644.3 2066.01   6
   2   6  -3 10831.7 2373.91   7
   2   6  -2 196578. 9100.88   7
   2   6  -2 174680. 6899.16   3
   2  -6  -2 177475. 7225.94   6
   2   6  -2 184137. 8539.51   5
   2   6  -1 13036.2 2725.67   5
   2  -6  -1 18547.8 2410.84   6
   2   6  -1 21199.2 2478.06   3
   2   6  -1 13909.6 2857.39   7
   2   6   0 167183. 8467.37   7
   2   6   0 159731. 6586.77   3
   2  -6   0 170072. 7104.26   6
   2   6   0 170634. 8265.99   5
   2   6   1 11729.0 2211.74   5
   2   6   1 13227.5 2070.92   3
   2   6   1 13425.5 2440.19   7
   2  -6   1 8411.72 1625.80   2
   2  -6   2 97536.3 5317.93   2
   2   6   2 104017. 6731.93   7
   2   6   2 103165. 5362.24   3
  -2  -6  -2 108368. 4141.51   6
   2  -6   2 104222. 5600.66   6
   2   6   2 107235. 6610.06   5
   2   6   3 16779.6 2761.08   7
  -2  -6  -3 15425.2 1718.17   6
   2  -6   3 11401.2 1958.77   2
   2   6   3 18669.5 2936.78   5
   2  -6   4 52110.6 3890.87   2
   2   6   4 54231.4 4915.44   7
  -2  -6  -4 56469.6 3363.88   6
   2   6   4 60066.7 5032.65   5
   2   6   5 12187.7 2467.59   5
   2   6   5 14000.2 2448.77   7
  -2  -6  -5 11574.1 1689.50   6
   2  -6   5 8475.21 1792.87   2
   2   6   6 54677.6 4370.75   4
   2   6   6 59899.0 5120.74   7
   2  -6   6 49253.8 3785.19   2
  -2  -6  -6 58777.4 3745.62   6
   2   6   6 62366.9 5148.82   5
   2   6   7 16897.3 2717.57   7
   2   6   7 15439.7 2485.60   4
  -2  -6  -7 15873.7 2075.82   6
   2  -6   7 15870.2 2212.55   2
   2   6   8 16695.4 2677.47   7
  -2  -6  -8 16853.5 2209.58   6
   2   6   8 10819.0 2120.22   4
   2  -6   8 15182.2 2186.25   2
   2   6   9 5843.84 1562.66   7
  -2  -6  -9 5558.67 1319.55   6
   2   6   9 6892.72 1700.68   4
   2  -6   9 4759.61 1309.51   2
   2   6  10 51636.3 4513.83   4
   2   6  10 53763.6 4678.59   7
  -2  -6 -10 49536.3 3978.97   6
   2  -6  10 53439.8 4100.87   2
   2  -6  11 2255.53 1080.50   2
   2   6  11 2968.65 1169.52   7
   2   6  11 4404.39 1490.46   4
  -2  -6 -11 3269.69 1170.01   6
   2   6  12 21140.7 2894.13   7
   2   6  12 20500.4 2945.92   4
   2  -6  12 21121.2 2627.80   2
  -2  -6 -12 25529.6 3060.66   6
   2   6  13 17705.8 2688.01   7
   2   6  13 19779.4 3035.52   4
   2  -6  13 22871.1 2792.34   2
  -2  -6 -13 18102.6 2650.55   6
   2   6  14 69993.1 5666.65   4
   2   6  14 60197.6 4831.08   7
  -2  -6 -14 58481.7 4831.16   6
   2  -6  14 64678.5 4715.36   2
   2   6  15 15492.0 2947.35   4
   2   6  15 10590.9 1989.16   7
   2  -6  15 16253.0 2565.58   2
  -2   6 -15 10062.8 2596.69   1
  -2  -6 -15 15620.7 2664.19   6
   2   6  16 52342.5 5127.72   4
  -2  -6 -16 48035.6 4656.13   6
  -2   6 -16 56401.2 5517.48   1
   2  -6  16 58446.6 4637.68   2
   2   6  17 8808.78 2225.31   4
   2  -6  17 6568.66 1825.07   2
  -2   6 -17 5883.95 1938.55   1
  -2  -6 -17 7702.26 2126.74   6
   2   6  18 57163.0 5473.26   4
  -2  -6 -18 55087.1 5234.63   6
  -2   6 -18 54505.3 5655.47   1
   2   6  19 10556.2 2424.10   4
  -2  -6 -19 4720.34 1733.81   6
  -2   6 -19 7170.59 2164.90   1
   2   6  20 31843.3 4240.59   4
  -2  -6 -20 36773.5 4558.67   6
  -2   6 -20 30714.6 4450.72   1
   2   6  21 2336.28 1380.90   4
  -2  -6 -21 5126.19 1961.96   6
  -2   6 -21 3849.25 1632.27   1
   2  -7 -20 602.229 982.492   6
   2  -7 -19 16998.3 3144.32   6
   2   7 -19 11697.2 2537.07   3
   2  -7 -18 3526.39 1707.02   6
   2   7 -18 3073.77 1480.60   3
   2  -7 -17 27947.6 3910.91   6
   2   7 -17 26144.4 3493.22   3
   2  -7 -16 8983.97 2218.58   6
   2   7 -16 7425.57 2015.93   3
  -2   7  15 25035.8 3989.89   8
   2   7 -15 20718.9 2997.24   7
   2   7 -15 27824.4 3497.55   3
   2  -7 -15 25544.6 3595.73   6
   2   7 -14 8136.73 1908.90   7
   2  -7 -14 11605.3 2501.19   6
  -2   7  14 5643.42 2000.76   8
   2   7 -14 6051.75 1840.13   3
  -2   7  13 39393.5 5080.71   8
   2   7 -13 49288.2 4617.89   7
   2   7 -13 55216.4 4728.69   3
   2  -7 -13 54315.7 5071.98   6
   2   7 -12 5396.13 1725.04   7
   2   7 -12 6549.05 1856.91   3
   2   7 -11 39653.3 4195.00   7
   2   7 -11 35325.4 3721.66   3
   2  -7 -11 38842.6 4133.21   6
   2   7 -10 5385.12 1637.13   7
   2  -7 -10 8666.73 1972.23   6
   2   7 -10 6374.88 1765.70   3
   2   7  -9 70632.9 5678.30   7
   2   7  -9 65676.6 4951.14   3
   2  -7  -9 72145.0 5375.32   6
   2   7  -8 9000.47 2045.50   7
   2  -7  -8 10418.1 2115.49   6
   2   7  -8 8254.66 2004.23   3
   2   7  -7 68163.1 5672.70   7
   2   7  -7 68540.8 4940.07   3
   2  -7  -7 63969.9 4937.75   6
   2   7  -6 18594.8 3107.11   7
   2  -7  -6 19599.7 2835.10   6
   2   7  -6 16484.4 2548.43   3
   2   7  -5 54572.3 4328.79   3
   2  -7  -5 51510.0 4329.84   6
   2   7  -5 46740.6 4822.67   7
   2   7  -4 8132.25 2033.86   7
   2  -7  -4 8890.86 1906.82   6
   2   7  -4 7676.71 1718.02   3
   2   7  -3 74636.6 6075.60   7
   2   7  -3 69039.5 4729.11   3
   2  -7  -3 75211.9 5115.50   6
   2   7  -2 1607.18 987.909   7
   2  -7  -2 2627.92 1129.26   6
   2   7  -2 2137.77 977.929   3
   2   7  -1 2828.66 1270.05   7
   2   7  -1 2662.42 1069.55   3
   2  -7  -1 3263.11 1162.97   6
   2   7   0 1369.86 964.079   7
   2   7   0 498.367 733.734   3
   2  -7   0 543.481 620.143   6
   2   7   1 10649.7 2361.41   7
   2   7   1 9784.47 1897.34   3
   2  -7   1 9069.70 1707.02   2
   2  -7   1 9539.42 1841.41   6
   2   7   2 7703.63 2478.51   7
   2  -7   2 9018.28 1805.85   2
   2   7   3 81279.0 6547.09   7
   2  -7   3 76002.3 4885.62   2
   2  -7   4 18073.5 2507.27   2
   2   7   4 16190.9 3039.27   7
   2  -7   5 68440.0 4639.81   2
   2   7   5 62285.5 5729.56   7
   2   7   6 16124.9 3080.32   7
  -2  -7  -6 21859.1 2340.40   6
   2  -7   6 19215.5 2532.77   2
   2   7   7 79799.2 6411.05   7
   2  -7   7 65849.0 4573.91   2
  -2  -7  -7 72925.2 4449.17   6
   2   7   8 11416.8 2581.45   7
  -2  -7  -8 9698.06 1740.64   6
   2  -7   8 9258.03 1811.25   2
   2   7   9 92498.2 6755.34   7
   2  -7   9 80732.6 5126.82   2
  -2  -7  -9 91613.6 5335.09   6
   2  -7  10 12383.7 2081.00   2
   2   7  10 10684.5 2265.95   7
  -2  -7 -10 10275.5 1958.55   6
   2   7  11 81793.8 6265.87   7
   2  -7  11 75741.2 5032.52   2
  -2  -7 -11 77544.7 5214.43   6
   2   7  12 5649.73 1632.52   7
   2  -7  12 5601.58 1813.49   2
  -2   7 -12 3226.65 1669.93   8
  -2  -7 -12 8724.27 1873.92   6
  -2   7 -13 25239.0 4178.34   8
   2   7  13 36358.8 4071.44   7
  -2  -7 -13 39147.6 3929.99   6
   2  -7  13 34024.0 3492.21   2
  -2   7 -14 5811.65 2160.43   8
  -2   7 -14 13667.6 2794.91   1
  -2  -7 -14 11051.5 2172.50   6
   2   7  14 11393.7 2274.66   7
  -2   7 -15 20071.9 3347.27   1
  -2  -7 -15 17437.7 2836.68   6
  -2   7 -16 6173.77 1937.90   1
  -2  -7 -16 2513.47 1489.69   6
  -2  -7 -17 32796.5 4019.71   6
  -2   7 -17 34145.6 4538.82   1
  -2  -7 -18 843.057 886.659   6
  -2   7 -18 2481.56 1301.39   1
  -2  -7 -19 13908.8 2786.30   6
  -2   7 -19 13140.4 3043.45   1
  -2  -7 -20 1576.30 1195.65   6
   2  -8 -17 3959.44 1540.79   6
   2  -8 -16 22910.4 3624.23   6
   2   8 -16 20531.9 3306.79   3
  -2   8  15 1612.34 1249.09   8
   2  -8 -15 4106.17 1693.92   6
   2   8 -15 4138.35 1639.63   3
  -2   8  14 22487.7 4018.25   8
   2   8 -14 18372.6 3102.53   7
   2  -8 -14 20849.4 3445.93   6
   2   8 -14 18651.9 3077.35   3
  -2   8  13 3925.02 1793.91   8
   2   8 -13 4620.88 1619.75   7
   2  -8 -13 5632.97 1710.25   6
   2   8 -13 4558.80 1817.02   3
  -2   8  12 40469.9 5457.65   8
   2   8 -12 49803.9 4992.92   7
   2   8 -12 42042.7 4400.91   3
   2  -8 -12 45463.3 4733.99   6
   2   8 -11 3194.65 1394.68   7
   2  -8 -11 6751.53 1858.63   6
   2   8 -11 6346.64 2026.16   3
  -2   8  10 78407.0 7500.34   8
   2   8 -10 88741.9 6858.76   7
   2   8 -10 89333.8 6196.26   3
   2  -8 -10 86815.8 6348.11   6
  -2   8   9 3442.89 1725.43   8
   2   8  -9 3064.61 1364.17   7
   2  -8  -9 8836.87 2077.99   6
   2   8  -9 5048.11 1824.62   3
   2   8  -8 94028.2 7178.63   7
   2   8  -8 102500. 6460.75   3
   2  -8  -8 91911.8 6356.90   6
   2   8  -7 3144.55 1598.56   7
   2  -8  -7 6573.03 1789.21   6
   2   8  -7 6952.89 1958.89   3
   2   8  -6 38079.3 4654.47   7
   2   8  -6 36583.6 3845.05   3
   2  -8  -6 39588.6 4115.64   6
   2   8  -5 7929.57 2228.94   7
   2  -8  -5 5234.56 1555.81   6
   2   8  -5 6415.80 1659.07   3
   2   8  -4 23736.5 3738.68   7
   2  -8  -4 22124.0 2986.60   6
   2   8  -4 19914.9 2796.77   3
   2   8  -3 2053.75 1042.37   3
   2  -8  -3 771.794 776.985   6
   2   8  -3 410.093 705.750   7
   2   8  -2 624.813 800.349   3
   2   8  -2 2631.68 1434.90   7
   2  -8  -2 1640.45 975.161   6
   2   8  -1 2145.50 1265.77   7
   2   8  -1 3475.60 1324.78   3
   2  -8  -1 4886.38 1450.11   6
   2   8   0 12885.3 2837.98   7
   2  -8   0 13507.9 2262.92   2
   2  -8   0 14412.7 2474.18   6
   2   8   1 2888.56 1595.21   7
   2  -8   1 5429.50 1404.10   2
   2  -8   1 3512.44 1359.06   6
   2   8   2 13005.4 2928.05   7
   2  -8   2 13784.8 2291.98   2
   2   8   3 2306.29 1203.33   7
   2  -8   3 3187.32 1156.99   2
   2   8   4 50840.0 5636.73   7
   2  -8   4 38665.8 3664.23   2
   2   8   5 2166.12 1250.88   7
   2  -8   5 3914.15 1540.79   2
   2  -8   6 78055.9 5179.64   2
   2   8   6 90277.3 7419.42   7
  -2   8  -7 6305.96 2394.21   8
   2   8   7 5744.91 2407.69   7
   2  -8   7 10521.6 2030.83   2
  -2   8  -8 49357.6 6083.84   8
   2   8   8 73812.2 6627.49   7
  -2   8  -9 4826.63 2140.83   8
   2   8   9 8645.01 2232.49   7
  -2   8 -10 49905.3 6108.59   8
   2   8  10 73103.4 6431.15   7
  -2   8 -11 1279.10 1150.25   8
   2   8  11 1326.98 880.951   7
  -2  -8 -11 3768.96 1321.15   6
  -2   8 -12 77533.7 7548.25   8
   2   8  12 92273.9 7093.44   7
  -2   8 -12 67695.2 6105.52   1
  -2  -8 -12 79150.6 5580.37   6
   2   8  13 1078.72 900.783   7
  -2   8 -13 1866.73 1247.57   1
  -2  -8 -13 1381.08 777.789   6
  -2   8 -13-243.775 1009.27   8
   2   8  14 21570.4 3386.43   7
  -2   8 -14 24274.6 3824.15   1
  -2  -8 -14 22459.8 3137.78   6
  -2   8 -15 4414.51 1754.30   1
  -2  -8 -15 5499.23 1676.20   6
  -2   8 -16 17845.4 3474.76   1
  -2  -8 -16 25367.2 3577.32   6
  -2  -8 -17 2435.81 1395.99   6
  -2   8 -17 262.575 998.932   1
  -2  -8 -18 2723.02 1340.75   6
  -2   9  14 9063.03 2585.31   8
   2   9 -14 8549.70 2399.15   7
   2   9 -13 23497.1 3804.26   7
  -2   9  13 19012.2 3766.23   8
   2  -9 -13 23151.9 3565.75   6
  -2   9  12 2921.96 1634.32   8
   2   9 -12 1028.32 830.393   7
   2  -9 -12 4027.44 1643.34   6
   2   9 -12 2365.98 1225.30   3
  -2   9  11 27821.5 4639.60   8
   2   9 -11 31106.6 4432.43   7
   2  -9 -11 23565.1 3592.55   6
   2   9 -11 26885.6 3682.24   3
  -2   9  10 421.206 969.109   8
   2   9 -10 1676.12 1428.04   7
   2  -9 -10 4526.83 1611.03   6
   2   9 -10 2152.37 1265.93   3
  -2   9   9 18658.6 3848.81   8
   2   9  -9 19840.1 3655.78   7
   2  -9  -9 17132.3 3032.54   6
   2   9  -9 18321.1 3007.93   3
  -2   9   8-305.309 652.492   8
   2   9  -8 2190.43 1268.88   7
   2  -9  -8 2816.12 1379.58   6
   2   9  -8 1258.53 987.605   3
  -2   9   7 39449.8 5494.98   8
   2   9  -7 36048.9 4895.75   7
   2   9  -7 40525.4 4356.10   3
   2  -9  -7 38442.9 4362.91   6
  -2   9   6 2023.75 1506.78   8
   2   9  -6 8326.82 2390.85   7
   2  -9  -6 5186.87 1888.58   6
   2   9  -6 6558.08 1823.85   3
  -2   9   5 25436.9 4470.55   8
   2   9  -5 30773.2 4624.27   7
   2   9  -5 29335.5 3644.29   3
   2  -9  -5 32400.9 3932.46   6
  -2   9   4 6769.37 2389.84   8
   2   9  -4 7917.21 2348.89   7
   2   9  -4 14202.1 2545.50   3
   2  -9  -4 11835.3 2525.67   6
   2   9  -3 21845.4 3906.37   7
  -2   9   3 19561.1 3923.27   8
   2   9  -3 26909.2 3458.94   3
   2  -9  -3 24314.8 3403.61   6
  -2   9   2 2228.40 1691.25   8
   2   9  -2 2298.96 1478.73   7
   2  -9  -2 4849.14 1678.09   6
  -2   9   1 19895.8 3964.35   8
   2   9  -1 20780.8 3781.47   7
   2  -9  -1 22351.2 3017.79   2
   2  -9  -1 23822.8 3256.84   6
  -2   9   0-468.538 1149.50   8
   2   9   0 3190.25 1667.56   7
   2  -9   0 2542.19 1144.73   2
   2  -9   0 1533.92 910.197   6
  -2   9  -1 11945.7 3212.27   8
   2   9   1 16715.9 3430.81   7
   2  -9   1 13450.8 2365.31   2
  -2   9  -2 4131.92 1818.44   8
   2   9   2 4499.75 1896.21   7
   2  -9   2 3642.93 1225.74   2
  -2   9  -3 41904.5 5789.15   8
   2   9   3 53905.1 6171.96   7
   2   9   4 12119.3 3209.32   7
  -2   9  -4 16006.1 3688.00   8
   2   9   5 30443.4 4677.03   7
  -2   9  -5 26654.9 4854.27   8
  -2   9  -6 13407.3 3484.68   8
   2   9   6 11866.9 2906.09   7
  -2   9  -7 29806.4 4947.97   8
   2   9   7 28612.0 4445.48   7
  -2   9  -8 1251.11 1329.23   8
   2   9   8 4805.24 1907.92   7
  -2   9  -9 46544.6 6117.95   8
   2   9   9 48057.3 5738.38   7
  -2   9 -10 2142.20 1617.89   8
   2   9  10 8984.65 2494.18   7
  -2   9 -10 5781.92 1794.18   1
   2   9  11 16663.4 3352.06   7
  -2   9 -11 10206.9 2526.96   1
  -2   9 -11 14074.9 3343.15   8
  -2   9 -12 8476.73 2830.44   8
   2   9  12 6220.22 2192.88   7
  -2   9 -12 5722.25 1983.08   1
  -2   9 -13 19960.1 3993.47   8
   2   9  13 27748.4 4159.15   7
  -2   9 -13 24192.9 3917.27   1
  -2   9 -14 6613.68 2259.12   1
   2 -10  -8 1940.33 1323.76   6
   2 -10  -7 1372.78 1101.85   6
  -2  10   6 17684.5 3868.99   8
   2 -10  -6 20708.0 3359.99   6
  -2  10   5 2959.20 1628.20   8
   2  10  -5 3553.75 1706.35   7
   2 -10  -5 1585.03 1304.91   6
  -2  10   4 19492.6 4049.83   8
   2  10  -4 19729.1 3936.25   7
   2 -10  -4 21759.4 3444.23   6
  -2  10   3 1252.94 1377.28   8
   2 -10  -3 1633.63 1198.98   6
   2  10  -3 2520.93 1619.34   7
  -2  10   2 44181.8 6015.52   8
   2  10  -2 48203.8 6092.11   7
   2 -10  -2 45330.5 4815.63   6
  -2  10   1 3505.77 1786.78   8
   2  10  -1 3858.45 1813.41   7
   2 -10  -1 6008.40 1827.42   6
  -2  10   0 71186.4 7591.39   8
   2  10   0 84267.7 8064.50   7
  -2  10  -1 1828.30 1372.80   8
   2  10   1 1734.04 1784.37   7
  -2  10  -2 29919.5 5109.47   8
   2  10   2 30164.4 4887.68   7
  -2  10  -3 2793.29 1760.33   8
   2  10   3 3375.20 1859.46   7
  -2  10  -4 6130.08 2287.21   8
   2  10   4 9384.11 2688.18   7
   2  10   5 12715.4 3145.29   7
  -2  10 -11-33.5811 897.503   1
   3   0 -24 21060.7 3428.65   3
   3   0 -23 2362.84 1173.03   3
   3   0 -22 6764.65 1862.82   3
   3   0 -21 1659.03 1072.08   3
   3   0 -20 6463.40 1760.69   3
   3   0 -19 526.945 831.565   3
   3   0 -18 3425.31 1283.80   3
   3   0 -17-987.247 947.532   3
   3   0 -16 14560.9 2044.91   5
   3   0 -16 14413.6 2227.34   3
   3   0 -15 3974.32 1127.88   5
   3   0 -15 3138.15 1421.66   3
   3   0 -14 98505.2 4634.82   6
   3   0 -14 94468.2 5186.32   3
   3   0 -14 100950. 5328.87   5
   3   0 -13 3154.28 1152.98   5
   3   0 -13 5781.45 1365.94   3
   3   0 -13 5791.53 1306.97   6
   3   0 -12 114473. 4757.96   6
   3   0 -12 117896. 5487.47   3
   3   0 -12 128529. 6028.61   5
   3   0 -11 19762.7 2087.34   6
   3   0 -11 15645.1 2359.97   3
   3   0 -10 333014. 8045.99   6
   3   0 -10 339432. 8767.81   3
   3   0 -10 359238. 10190.0   5
   3   0  -9 6110.86 1904.27   5
   3   0  -9 11416.9 2040.24   3
   3   0  -8 127582. 4960.46   6
   3   0  -8 136111. 5271.74   3
   3   0  -8 139669. 6360.78   5
   3   0  -7 3687.19 1705.07   5
   3   0  -7 15977.7 1977.46   3
   3   0  -6 75770.5 4203.16   2
   3   0  -6 77283.3 3738.18   3
   3   0  -6 80507.8 4810.77   5
   3   0  -5 794.758 709.921   5
   3   0  -5 23.7514 637.903   3
   3   0  -5 530.389 734.229   2
   3   0  -4 49397.4 3424.36   2
   3   0  -4 49864.0 2755.79   3
   3   0  -4 52035.2 3868.90   5
   3   0  -3 3884.47 1121.20   5
   3   0  -3 1681.87 1267.76   2
   3   0  -2 29251.7 2618.91   2
   3   0  -2 28061.6 1881.72   3
   3   0  -2 32047.4 3024.17   5
   3   0  -1 378.700 875.890   5
   3   0  -1-308.673 349.586   3
   3   0   0 44371.1 3238.32   2
   3   0   0 42670.9 2015.03   3
   3   0   0 46008.6 3606.36   5
   3   0   1 180.517 580.059   5
   3   0   1-1.25975 236.430   3
   3   0   1 210.613 660.941   2
   3   0   2 93150.7 4744.32   2
   3   0   2 89094.4 2552.35   3
   3   0   2 94015.3 5128.75   5
   3   0   3 1094.87 881.358   5
   3   0   3 1720.23 1022.59   2
   3   0   4 31224.3 2851.42   2
   3   0   4 32811.3 3039.94   5
   3   0   5 1774.31 1179.82   5
   3   0   5 4110.58 1404.54   2
   3   0   6 240586. 7929.25   2
   3   0   6 248802. 8351.90   5
   3   0   7 4627.12 1322.86   5
   3   0   7 11087.9 1931.27   2
   3   0   8 229590. 8022.83   2
   3   0   8 241524. 8232.06   5
   3   0   9 15570.4 2913.37   2
   3   0   9 11946.9 2363.00   5
   3   0  10 268801. 8916.00   2
   3   0  10 272401. 8745.41   5
   3   0  11 5711.14 1295.81   5
   3   0  11 4624.25 1475.41   2
   3   0  12 86330.9 5333.37   2
   3   0  12 92342.7 5051.69   5
   3   0  13 1919.98 1220.93   5
   3   0  13 3685.73 1685.54   2
   3   0  14 88261.9 5616.75   2
   3   0  14 86429.8 4835.90   5
   3   0  15-202.804 479.751   5
   3   0  15 3079.61 1275.15   2
   3   0  16 10680.3 2198.56   2
   3   0  17 1098.01 966.824   2
   3   0  18 5336.88 1628.44   2
  -3   0 -18 5199.58 1522.04   1
  -3   0 -19 1408.14 1020.02   1
  -3   0 -20 2607.78 1233.40   1
  -3   0 -21 1290.37 981.189   1
  -3   0 -22 39829.2 4391.25   1
   3   0  23 1898.00 1178.99   4
  -3   0 -23 2722.75 1259.83   1
   3   0  24 21583.1 3438.91   4
   3   1 -24 4934.69 1696.31   3
   3  -1 -24 1394.29 1350.96   3
   3   1 -23 14264.7 2858.20   3
   3  -1 -23 12331.7 2593.39   3
   3   1 -22 2394.23 1245.16   3
   3  -1 -22 1443.20 1152.98   3
   3   1 -21 14241.5 2479.75   3
   3  -1 -21 18026.9 2874.71   3
   3   1 -20 1242.19 1105.79   3
   3  -1 -20 2016.53 1143.00   3
   3   1 -19 17206.1 2629.92   3
   3  -1 -19 18627.6 2785.50   3
   3   1 -18 10766.3 2192.57   3
   3  -1 -18 11711.4 2255.35   3
   3  -1 -18 13636.1 2232.94   6
   3  -1 -17 38096.1 3555.35   6
   3   1 -17 35950.8 3556.86   3
   3  -1 -17 35991.1 3552.96   3
   3  -1 -16 4445.86 1227.86   5
   3   1 -16 6584.98 1740.38   3
   3   1 -16 3586.91 1144.18   5
   3  -1 -16 7618.50 1744.88   3
   3  -1 -16 9278.40 1830.18   6
   3  -1 -15 28761.7 2898.82   6
   3   1 -15 33517.6 3300.55   3
   3  -1 -15 29784.8 3025.23   3
   3  -1 -15 30231.0 2978.60   5
   3   1 -15 27445.1 2839.71   5
   3  -1 -14 8279.29 1655.36   5
   3   1 -14 8031.03 1572.08   5
   3   1 -14 11294.1 2039.53   3
   3  -1 -14 10027.0 1864.00   3
   3  -1 -14 10051.9 1802.20   6
   3  -1 -13 93711.1 4919.36   6
   3   1 -13 87642.2 5023.05   3
   3  -1 -13 90617.0 4876.04   3
   3  -1 -13 95720.2 5425.38   5
   3   1 -13 91801.9 5111.45   5
   3  -1 -12 3351.04 1432.89   5
   3   1 -12 2045.68 1403.34   5
   3   1 -12 6847.94 1755.40   3
   3  -1 -12 5517.19 1537.34   3
   3  -1 -12 3672.82 1498.32   6
   3  -1 -11 145756. 5827.27   6
   3   1 -11 138780. 6021.26   3
   3  -1 -11 124184. 5351.26   3
   3  -1 -11 145611. 6659.66   5
   3   1 -11 143222. 6312.78   5
   3  -1 -10 7934.19 1893.24   5
   3   1 -10 11375.4 1820.05   5
   3  -1 -10 14909.7 1956.16   6
   3   1 -10 10354.8 1452.48   6
   3   1 -10 15255.1 2238.34   3
   3  -1 -10 11485.2 1884.35   3
   3  -1  -9 44154.3 3148.59   6
   3   1  -9 54504.3 3602.44   3
   3  -1  -9 46832.8 3084.48   3
   3  -1  -9 47029.4 3803.87   5
   3   1  -9 46133.6 3628.05   5
   3  -1  -8 2415.57 1370.01   5
   3   1  -8 3598.27 1333.28   3
   3   1  -8 2694.62 1061.27   5
   3  -1  -8 5788.31 1287.48   3
   3  -1  -8 5628.63 1245.89   6
   3   1  -7 113375. 4953.50   2
   3  -1  -7 103247. 4773.17   6
   3   1  -7 114987. 4924.99   3
   3  -1  -7 101639. 4234.06   3
   3  -1  -7 112631. 5807.30   5
   3   1  -7 106745. 5481.26   5
   3   1  -6 59546.5 3686.11   2
   3  -1  -6 54265.8 3581.58   6
   3   1  -6 63077.1 3650.47   3
   3  -1  -6 56170.9 3112.49   3
   3  -1  -6 58696.2 4205.64   5
   3   1  -6 52304.1 3853.95   5
   3   1  -5 162500. 5902.28   2
   3  -1  -5 141352. 5617.46   6
   3   1  -5 160277. 5512.18   3
   3  -1  -5 151386. 4799.45   3
   3  -1  -5 167198. 6984.93   5
   3   1  -5 151309. 6445.82   5
   3  -1  -4 34440.5 3058.68   2
   3   1  -4 38649.2 2675.84   3
   3  -1  -4 31345.7 2204.33   3
   3  -1  -4 32843.1 3201.65   5
   3   1  -4 36867.4 3288.36   5
   3  -1  -3 92789.0 4833.42   2
   3   1  -3 96822.7 4551.93   2
   3   1  -3 91080.2 3831.67   3
   3  -1  -3 94951.9 3426.76   3
   3   1  -3 91282.1 5014.78   5
   3  -1  -2 6408.04 901.018   3
   3   1  -2 7108.04 1534.50   5
   3  -1  -2 7699.45 1535.70   2
   3   1  -2 8203.12 1433.87   2
   3   1  -2 7337.33 1075.22   3
   3  -1  -1 70308.4 4227.80   2
   3   1  -1 69073.1 3846.52   2
   3   1  -1 62122.3 2876.81   3
   3  -1  -1 66486.7 2420.98   3
   3   1  -1 70126.0 4340.26   5
   3   1   0 698.430 962.559   5
   3   1   0 454.890 708.339   3
   3  -1   0-281.777 233.220   3
   3   1   0 1875.97 1132.42   2
   3  -1   1 56266.2 3816.73   2
   3   1   1 53606.6 3462.06   2
   3   1   1 54513.2 2556.27   3
   3   1   1 56546.2 3906.78   5
   3  -1   2 62960.5 4136.47   2
   3   1   2 61845.0 3787.86   2
   3   1   2 55055.5 2578.46   3
   3   1   2 58652.5 4009.24   5
   3  -1   3 131293. 5869.59   2
   3   1   3 129249. 5461.29   2
   3   1   3 117718. 3596.16   3
   3  -1   3 131733. 6122.64   5
   3   1   3 125955. 5831.21   5
   3  -1   4 44660.7 3503.22   2
   3   1   4 32145.6 2913.86   2
   3  -1   4 39589.2 3471.28   5
   3   1   4 37714.7 3245.42   5
   3  -1   5 122714. 5790.16   2
   3   1   5 123363. 5506.05   2
   3  -1   5 128100. 6078.17   5
   3   1   5 115895. 5560.65   5
   3  -1   6 24387.0 2715.28   2
   3   1   6 23868.8 2689.55   2
   3  -1   6 21959.0 2636.26   5
   3   1   6 19861.3 2392.61   5
   3  -1   7 104230. 5435.93   2
   3   1   7 104194. 5226.90   2
   3  -1   7 116734. 5889.93   5
   3   1   7 105497. 5304.49   5
   3  -1   8 2310.50 1163.45   5
   3   1   8 3969.61 1257.04   5
   3  -1   8 5227.98 1539.73   2
   3   1   8 2451.56 1179.84   2
   3  -1   9 207197. 7871.31   2
   3   1   9 211814. 7718.53   2
   3  -1   9 215211. 8047.50   5
   3   1   9 207253. 7411.28   5
   3  -1  10 5810.59 1563.28   5
   3   1  10 5293.52 1445.73   5
   3  -1  10 4089.08 1855.28   2
   3   1  10 10138.4 1820.14   2
   3  -1  11 108274. 5924.88   2
   3   1  11 110047. 5875.53   2
   3  -1  11 116577. 5962.22   5
   3   1  11 101078. 5206.09   5
   3   1  12 14062.2 2034.76   5
   3  -1  12 17145.5 2521.66   2
   3   1  12 17935.4 2606.69   2
   3  -1  12 14988.0 2261.95   5
   3  -1  13 33524.8 3464.78   2
   3   1  13 30237.0 3298.48   2
   3  -1  13 34612.1 3303.11   5
   3   1  13 32383.7 2984.92   5
   3  -1  14 18344.5 2729.14   2
   3   1  14 18979.2 2759.96   2
   3  -1  14 20149.1 2529.99   5
   3   1  14 21687.2 2463.13   5
   3  -1  15 42050.1 4056.44   2
   3   1  15 46135.8 4236.69   2
   3  -1  15 41349.4 3497.53   5
   3   1  15 43428.2 3434.85   5
   3  -1  16 9859.96 2095.86   2
   3   1  16 7335.84 1996.44   2
  -3  -1 -17 38633.4 3702.44   1
   3  -1  17 31769.4 3690.89   2
   3  -1  18 1188.17 1227.81   2
  -3  -1 -18 1707.88 885.686   1
   3   1  19 33173.7 3939.08   4
  -3   1 -19 37966.5 4323.64   1
  -3  -1 -19 33450.5 3572.55   1
   3  -1  19 38899.1 4242.48   2
   3   1  20 2632.07 1204.34   4
  -3   1 -20 580.109 853.751   1
   3   1  21 27508.3 3702.35   4
  -3   1 -21 33030.8 4164.55   1
   3   1  22 10806.7 2470.82   4
  -3   1 -22 9821.60 2335.47   1
   3   1  23 13489.4 2789.94   4
  -3   1 -23 16403.6 3171.29   1
   3   1  24 5530.32 1966.49   4
  -3   1 -24 8121.93 2233.59   1
  -3   1 -25 22160.7 3665.37   1
   3  -2 -24 24744.5 3727.73   3
   3   2 -23 4920.16 1626.87   3
   3  -2 -23 6303.80 1890.78   3
   3   2 -22 29540.8 3779.53   3
   3  -2 -22 34151.9 4093.64   3
   3   2 -21 3280.83 1474.01   3
   3  -2 -21 5544.36 1741.60   3
   3  -2 -21 5142.44 1644.42   6
   3  -2 -20 49559.1 4840.01   6
   3   2 -20 47219.3 4468.80   3
   3  -2 -20 48882.2 4562.04   3
   3   2 -19 4617.40 1490.75   3
   3  -2 -19 3062.95 1646.59   6
   3  -2 -18 72843.3 5477.42   6
   3   2 -18 61381.2 4867.88   3
   3   2 -17 12174.4 2359.96   3
   3  -2 -17 14624.0 2455.49   6
   3  -2 -16 77891.6 5349.74   6
   3   2 -16 66449.3 4808.61   3
   3  -2 -16 68103.0 4629.02   5
   3   2 -16 65680.4 4454.15   5
   3  -2 -15 11982.2 2073.71   5
   3   2 -15 15153.8 2335.71   3
   3   2 -15 10050.6 1778.75   5
   3  -2 -15 13543.9 2312.88   6
   3  -2 -14 31479.4 3248.97   6
   3   2 -14 30085.9 3160.52   3
   3  -2 -14 26982.7 2960.42   5
   3   2 -14 27396.4 2897.50   5
   3   2 -13 5537.32 1414.06   3
   3   2 -13 2484.86 1018.69   5
   3  -2 -13 2001.48 1146.38   5
   3   2 -12 10835.6 1812.07   3
   3   2 -12 9785.79 1768.63   5
   3  -2 -12 12701.0 1932.26   6
   3   2 -11 7028.49 1478.46   3
   3   2 -11 5615.44 1394.37   5
   3  -2 -11 6433.64 1387.90   6
   3   2 -10 6008.98 1381.32   3
   3   2 -10 6822.52 1511.96   5
   3   2 -10 8959.89 1388.54   2
   3  -2 -10 7219.45 1445.57   6
   3   2  -9 937.035 1241.46   3
   3   2  -9 631.260 935.716   5
   3   2  -9 2417.19 1015.98   2
   3  -2  -9 3355.54 1131.62   6
   3   2  -8 117296. 4733.72   2
   3  -2  -8 104623. 5072.92   6
   3   2  -8 114816. 5398.33   3
   3   2  -8 111083. 5675.55   5
   3   2  -7 38722.6 2739.92   2
   3  -2  -7 35783.3 3010.36   6
   3   2  -7 42511.0 3271.52   3
   3  -2  -7 33945.8 2478.44   3
   3   2  -7 37945.4 3379.18   5
   3   2  -6 48813.1 2617.78   4
   3   2  -6 50969.1 3108.78   2
   3  -2  -6 46174.7 3373.96   6
   3   2  -6 54319.3 3545.19   3
   3  -2  -6 48004.3 2725.65   3
   3   2  -6 49320.3 3765.25   5
   3   2  -5 24928.4 1989.89   4
   3   2  -5 23419.2 2170.62   2
   3   2  -5 26394.2 2511.23   3
   3  -2  -5 23781.8 2499.27   6
   3  -2  -5 23714.3 1948.05   3
   3   2  -5 24497.4 2752.94   5
   3   2  -4 158405. 5050.62   4
   3   2  -4 168394. 5593.54   2
   3   2  -4 166348. 5748.37   3
   3  -2  -4 150029. 6076.61   6
   3  -2  -4 154137. 4443.14   3
   3   2  -4 171047. 6916.20   5
   3   2  -3 9143.44 1786.46   5
   3  -2  -3 11844.1 2340.72   2
   3   2  -3 10494.5 1573.15   4
   3   2  -3 9306.93 1801.02   2
   3   2  -3 12600.9 1935.80   3
   3  -2  -3 11188.7 1428.83   3
   3   2  -2 181171. 5759.81   4
   3  -2  -2 192899. 7192.45   2
   3   2  -2 189091. 5968.87   2
   3   2  -2 170901. 5434.35   3
   3  -2  -2 185810. 4258.71   3
   3   2  -2 182571. 7135.23   5
   3  -2  -1 14708.9 2456.35   2
   3   2  -1 19136.4 2048.22   2
   3   2  -1 13154.2 1654.38   3
   3   2  -1 8875.53 2119.37   5
   3  -2   0 232588. 7922.42   2
   3   2   0 213689. 6471.82   2
   3   2   0 209165. 5745.63   3
   3   2   0 230063. 7952.93   5
   3  -2   1 11878.4 2373.56   2
   3   2   1 17930.7 2080.53   2
   3   2   1 11145.6 1754.86   3
   3   2   1 10006.5 2083.07   5
   3  -2   2 182909. 7104.66   2
   3   2   2 171885. 5131.59   3
   3   2   2 171065. 5943.47   2
   3   2   2 182383. 7048.58   5
   3  -2   3 23353.7 2625.65   2
   3   2   3 18280.2 1780.91   3
   3   2   3 20712.7 2201.60   2
   3   2   3 20051.5 2496.96   5
   3  -2   4 113427. 5680.74   2
   3   2   4 108842. 4955.34   2
   3   2   4 106740. 5429.15   5
   3   2   5 7246.23 1524.60   5
   3   2   5 9286.28 1651.26   2
   3  -2   6 63843.3 4389.73   2
   3   2   6 62693.6 3955.43   2
   3   2   6 61498.7 4122.47   5
   3  -2   7 6941.19 1740.17   2
   3   2   7 3108.00 1197.33   5
   3   2   7 4812.66 1453.95   2
   3  -2   8 58896.1 4328.81   2
   3   2   8 54244.4 3885.88   2
   3   2   8 53408.6 3864.54   5
   3  -2   9 1035.42 986.122   2
   3   2   9 345.091 575.172   5
   3   2   9 471.627 671.460   2
   3   2  10 384.598 531.319   5
   3  -2  10-187.412 641.125   2
   3   2  10-473.485 704.898   2
   3   2  11 1126.39 705.851   5
   3  -2  11 2470.96 1095.07   2
   3   2  11 833.775 820.468   2
   3   2  12 85526.3 5400.30   4
   3  -2  12 88829.3 5548.74   2
   3   2  12 79999.6 5187.77   2
   3  -2  12 93604.8 5528.79   5
   3   2  12 86271.7 4926.81   5
   3  -2  13 13246.5 2186.90   5
   3   2  13 15834.2 2155.66   5
   3  -2  13 17567.8 2638.34   2
   3   2  13 13313.5 2278.07   4
   3   2  13 14327.1 2390.26   2
   3   2  14 59015.3 4727.40   4
   3  -2  14 66122.1 5012.34   2
   3   2  14 61623.2 4813.20   2
   3  -2  14 67819.2 4749.65   5
   3   2  14 65205.2 4312.59   5
   3   2  15 16661.6 2743.02   4
   3  -2  15 19371.3 2979.78   2
   3  -2  15 19631.5 2635.13   5
   3   2  15 20318.8 2469.22   5
   3   2  16 88296.1 6006.72   4
   3  -2  16 96018.0 6266.24   2
   3  -2  17 8079.36 2173.94   2
   3   2  17 4128.31 1675.42   4
   3   2  18 66678.8 5458.21   4
   3  -2  18 75390.9 5787.09   2
   3   2  19 2207.51 1639.30   4
   3  -2  19 2804.48 1677.76   2
  -3   2 -19 6381.91 1911.97   1
   3   2  20 47651.2 4796.43   4
  -3   2 -20 53336.7 5433.83   1
   3  -2  20 54206.1 5195.03   2
   3   2  21 6690.93 1921.28   4
   3  -2  21 5979.92 2068.99   2
  -3   2 -21 5160.61 1832.28   1
   3   2  22 45735.1 5013.15   4
  -3   2 -22 43998.9 5179.38   1
   3   2  23 12944.4 2716.82   4
  -3   2 -23 11505.2 2665.15   1
  -3   2 -24 26059.9 4032.25   1
   3  -3 -24 530.983 1261.97   6
   3   3 -23 23214.3 3368.59   3
   3  -3 -23 16521.2 3284.01   6
   3   3 -22 3758.26 1423.71   3
   3  -3 -22 1993.99 1242.10   6
   3  -3 -21 52855.6 5422.24   6
   3   3 -21 57483.8 5112.25   3
   3   3 -20 8322.85 2187.43   3
   3  -3 -20 7478.03 2120.91   6
   3  -3 -19 69994.0 5985.68   6
   3   3 -19 64628.0 5219.57   3
   3   3 -18 4021.61 1644.38   3
   3  -3 -18 8450.57 2063.02   6
   3  -3 -17 50514.6 4794.79   6
   3   3 -17 36615.6 3831.51   3
   3   3 -16 3760.40 1679.70   3
   3  -3 -16 10544.1 2164.88   6
   3  -3 -15 38398.5 3953.10   6
   3   3 -15 37327.5 3689.49   3
   3   3 -15 35068.1 3426.88   5
   3   3 -14 5793.03 1818.09   3
   3   3 -14 5723.24 1518.81   5
   3  -3 -14 9712.41 1958.44   6
   3  -3 -13 19262.8 2647.66   6
   3   3 -13 19322.1 2630.68   3
   3   3 -13 17892.8 2437.30   5
   3   3 -12 2548.33 979.710   5
   3  -3 -12 2268.95 1248.75   6
   3   3 -12 3128.06 1203.04   3
   3   3 -11 10483.8 1881.43   5
   3  -3 -11 11973.5 2029.10   6
   3   3 -11 11208.8 1998.71   3
   3   3 -10 1902.16 899.846   5
   3  -3 -10 1376.69 740.930   6
   3   3 -10 1778.42 905.950   3
   3   3  -9 15192.9 2252.71   5
   3  -3  -9 19191.4 2441.65   6
   3   3  -9 17159.1 2289.40   3
   3   3  -8 7536.83 1596.71   5
   3  -3  -8 8107.98 1574.42   6
   3   3  -8 8020.32 1603.59   3
   3   3  -7 70917.3 4375.39   3
   3  -3  -7 61841.9 4149.58   6
   3   3  -7 70849.4 4718.93   5
   3   3  -6 15222.6 2215.30   3
   3  -3  -6 18107.7 2307.47   6
   3   3  -6 16767.3 2440.35   5
   3   3  -5 107795. 4216.68   4
   3   3  -5 108057. 4033.63   2
   3   3  -5 106649. 5071.00   3
   3  -3  -5 101531. 5282.72   6
   3   3  -5 104622. 5659.56   5
   3   3  -4 4826.15 1734.83   5
   3   3  -4 6997.81 1374.36   4
   3   3  -4 9192.55 1442.63   2
   3   3  -4 15980.4 2102.29   3
   3  -3  -4 17656.4 2283.15   6
   3   3  -3 115872. 4703.20   4
   3   3  -3 114573. 4263.29   2
   3   3  -3 114480. 4973.77   3
   3  -3  -3 112711. 5574.66   6
   3   3  -3 117403. 5980.45   5
   3   3  -2 9319.23 2043.38   5
   3   3  -2 8651.56 1657.06   4
   3   3  -2 11528.4 1697.70   2
   3  -3  -1 226553. 8079.69   2
   3   3  -1 211933. 6727.37   4
   3   3  -1 206337. 5904.27   2
   3   3  -1 203149. 6377.15   3
   3   3  -1 224184. 8232.56   5
   3   3   0 13298.1 2067.48   4
   3  -3   0 21046.8 2622.98   2
   3   3   0 19034.2 2093.05   3
   3   3   0 17408.1 1915.69   2
   3   3   0 12186.9 2116.74   5
   3   3   1 212176. 7026.72   4
   3  -3   1 214128. 7923.45   2
   3   3   1 203689. 6252.71   3
   3   3   1 203500. 6157.52   2
   3   3   1 217702. 8036.01   5
   3   3   2 13543.2 2036.68   4
   3  -3   2 16537.9 2322.80   2
   3   3   2 15558.2 1861.74   3
   3   3   2 15921.6 1877.64   2
   3   3   2 12969.8 2206.66   5
   3   3   3 173005. 6596.61   4
   3  -3   3 188887. 7516.37   2
   3   3   3 182622. 5929.60   3
   3   3   3 177492. 6084.23   2
   3   3   3 183461. 7359.17   5
   3   3   4 5115.90 1295.69   5
   3   3   4 5912.98 1305.97   4
   3   3   4 1709.28 1238.43   2
   3   3   5 93714.2 5069.77   4
   3  -3   5 98626.9 5532.09   2
   3   3   5 91880.9 4645.68   2
   3   3   5 98172.0 5409.15   5
   3   3   6 13279.7 2144.23   4
   3  -3   6 18869.5 2578.21   2
   3   3   6 19403.5 2294.30   2
   3   3   6 21022.2 2591.44   5
   3   3   7 5156.96 1311.97   5
   3   3   7 4354.67 1293.57   4
   3   3   7 2633.47 960.882   2
   3  -3   7 5805.83 1584.47   2
   3  -3   8 2601.74 1134.49   2
   3   3   8 1905.72 926.220   5
   3   3   8 3551.11 1172.52   4
   3   3   8 2116.03 944.981   2
   3  -3   9 5280.06 1513.30   2
   3   3   9 6148.54 1401.39   5
   3   3   9 4920.41 1307.65   4
   3   3   9 4267.71 1274.66   2
   3  -3  10 1404.13 1042.64   2
   3   3  10 1156.16 769.657   5
   3   3  10 1254.73 980.985   2
   3   3  10 458.982 602.815   4
   3   3  11 35181.5 3526.96   4
   3  -3  11 40608.9 3857.63   2
   3   3  11 37651.2 3444.15   5
   3   3  12 347.602 966.679   4
   3   3  12 387.685 588.961   5
   3  -3  12 1594.26 1058.79   2
   3   3  13 58202.4 4727.68   4
   3  -3  13 65755.2 5019.58   2
   3   3  13 64439.5 4500.52   5
   3   3  14 8082.71 1635.33   5
   3  -3  14 9108.60 2086.31   2
   3   3  14 5651.88 1763.45   4
   3   3  15 87281.1 6018.50   4
   3  -3  15 91269.0 6093.60   2
   3   3  15 91852.9 5327.38   5
   3  -3  16 5554.30 1698.73   2
   3   3  16 3599.91 1545.91   4
   3   3  17 75788.9 5849.07   4
   3  -3  17 75196.2 5792.39   2
   3  -3  18 10142.4 2300.44   2
   3   3  18 3415.41 1633.22   4
   3   3  19 80450.7 6269.94   4
  -3   3 -19 87789.6 7083.33   1
   3  -3  19 78888.2 6143.74   2
   3   3  20 4931.05 1583.35   4
   3  -3  20 4618.39 1801.77   2
  -3   3 -20 6261.93 1987.10   1
   3   3  21 30202.7 3932.11   4
  -3   3 -21 29786.2 4361.05   1
   3  -3  21 31461.0 4124.56   2
   3   3  22 12452.1 2668.69   4
  -3   3 -22 9020.22 2428.93   1
  -3   3 -23 11666.5 2821.38   1
   3  -4 -24 16427.3 3357.75   6
   3  -4 -23 2847.95 1693.01   6
   3  -4 -22 15427.2 3118.73   6
   3   4 -22 12105.5 2631.38   3
   3  -4 -21 4436.20 1693.34   6
   3   4 -21 2691.36 1353.98   3
   3  -4 -20 19097.2 3343.65   6
   3   4 -20 13745.2 2631.61   3
   3  -4 -19 3553.61 1642.95   6
   3   4 -19 3481.43 1468.08   3
   3  -4 -18 21367.5 3399.17   6
   3   4 -18 19664.6 3032.39   3
   3  -4 -17 11591.9 2461.30   6
   3   4 -17 7768.54 2023.55   3
   3  -4 -16 49109.7 4866.40   6
   3   4 -16 47401.0 4469.63   3
   3   4 -15 7479.18 1754.70   5
   3  -4 -15 8313.87 2213.52   6
   3   4 -15 7484.29 2142.70   3
   3  -4 -14 70310.1 5511.87   6
   3   4 -14 75561.1 5433.60   3
   3   4 -14 67951.8 5022.54   5
   3   4 -13 11880.0 2154.78   5
   3  -4 -13 10525.0 2150.14   6
   3   4 -13 9216.36 2130.50   3
   3  -4 -12 18027.5 2771.01   6
   3   4 -12 19851.7 2718.44   5
   3   4 -12 19564.0 2767.76   3
   3   4 -11 4946.67 1388.30   5
   3  -4 -11 6799.43 1962.43   6
   3   4 -11 6680.06 1736.00   3
   3  -4 -10 72098.7 5039.67   6
   3   4 -10 76548.2 5109.79   3
   3   4 -10 70104.8 4978.59   5
   3   4  -9 3361.75 1407.40   5
   3  -4  -9 7851.91 1822.12   6
   3   4  -9 5666.68 1511.28   3
   3   4  -8 62985.7 4452.87   3
   3  -4  -8 59528.1 4407.47   6
   3   4  -8 63567.5 4722.01   5
   3   4  -7 15062.8 2436.18   5
   3   4  -7 24771.8 2966.44   3
   3  -4  -7 23186.9 2751.65   6
   3   4  -6 78521.3 4744.47   3
   3  -4  -6 75011.5 4808.45   6
   3   4  -6 78231.2 5214.66   5
   3   4  -5 53897.4 3254.61   4
   3   4  -5 58111.8 4024.60   3
   3  -4  -5 49083.8 3899.17   6
   3   4  -5 53874.9 4326.66   5
   3   4  -4 54669.4 3403.09   4
   3   4  -4 58220.9 3923.33   3
   3  -4  -4 53849.3 4110.78   6
   3   4  -4 57290.7 4474.98   5
   3   4  -3 13854.5 1839.47   4
   3  -4  -3 17005.3 2305.83   6
   3   4  -3 13530.2 1927.84   3
   3   4  -3 17805.4 2498.34   5
   3  -4  -2 106593. 5818.73   2
   3   4  -2 108896. 5022.71   4
   3   4  -2 105044. 5077.45   3
   3  -4  -2 97896.8 5482.91   6
   3   4  -2 111479. 6131.45   5
   3   4  -1 3548.53 1356.70   5
   3   4  -1 5410.91 1209.37   4
   3  -4  -1 1994.07 1456.12   2
   3   4  -1 5925.70 1474.90   3
   3  -4   0 83857.6 5169.66   2
   3   4   0 85472.6 4670.61   4
   3   4   0 79311.0 4316.14   3
   3   4   0 75779.5 3541.74   2
   3   4   0 87443.5 5427.77   5
   3   4   1 6397.64 1759.38   5
   3   4   1 9921.76 1434.96   2
   3   4   1 7969.49 1901.05   4
   3  -4   1 10357.6 1864.47   2
   3   4   1 6740.46 1608.34   3
   3   4   2 33388.0 3078.57   4
   3  -4   2 36013.7 3441.18   2
   3   4   2 32155.1 2814.81   3
   3   4   2 32734.5 2519.17   2
   3   4   2 38782.1 3609.58   5
   3   4   3 63717.2 4309.78   4
   3  -4   3 61398.4 4487.72   2
   3   4   3 59278.0 3812.48   3
   3   4   3 62961.3 3605.16   2
   3   4   3 58349.9 4471.42   5
   3   4   4 43303.9 3631.25   4
   3  -4   4 49658.9 4080.31   2
   3   4   4 46801.4 3248.70   2
   3   4   4 54924.8 4331.50   5
   3   4   5 6448.60 1769.39   5
   3   4   5 10969.6 1871.98   4
   3   4   5 10733.2 1675.73   2
   3  -4   5 10597.1 2058.64   2
   3   4   6 148201. 6827.05   4
   3  -4   6 167808. 7577.16   2
   3   4   6 155875. 7235.87   5
   3   4   7 3719.90 1418.35   5
   3   4   7 4046.41 1486.02   4
   3  -4   7 4891.35 1519.36   2
   3   4   8 59085.3 4507.75   4
   3  -4   8 63182.0 4771.75   2
   3   4   8 63629.5 4680.73   5
   3  -4   9 5696.79 1717.16   2
   3   4   9 4064.12 1273.20   5
   3   4   9 2399.81 1402.19   4
   3   4  10 71928.4 5135.41   4
   3  -4  10 86314.0 5660.24   2
   3   4  10 86737.3 5487.21   5
   3  -4  11 4653.92 1527.84   2
   3   4  11 5525.51 1587.67   5
   3   4  11 4025.13 1476.79   4
   3   4  12 37217.9 3889.89   4
   3  -4  12 35120.3 3731.34   2
   3   4  12 34084.9 3528.91   5
   3  -4  13 10305.5 2366.55   2
   3   4  13 9000.56 1834.28   5
   3   4  13 9180.56 2217.78   4
   3   4  14 57537.3 4922.93   4
   3  -4  14 64174.6 5239.41   2
   3   4  14 66163.1 4864.74   5
   3   4  15 17647.8 2508.30   5
   3  -4  15 20732.8 3084.89   2
   3   4  15 15295.7 2760.59   4
   3  -4  16 20711.7 3101.54   2
   3   4  16 21813.9 3178.78   4
   3  -4  17 11733.2 2472.97   2
   3   4  17 8448.86 2123.34   4
   3   4  18 34396.6 4206.64   4
   3  -4  18 36901.6 4258.34   2
   3  -4  19 2832.33 1665.57   2
   3   4  19 3295.09 1489.97   4
  -3   4 -19 2935.02 1628.59   1
   3   4  20 33146.5 4214.62   4
   3  -4  20 30890.6 4069.74   2
  -3   4 -20 32924.5 4657.53   1
   3  -4  21 2169.22 1325.64   2
   3   4  21 847.595 1107.00   4
  -3   4 -21 2497.35 1613.69   1
   3  -4  22 21814.5 3522.16   2
   3  -5 -22 1340.11 1287.77   6
   3  -5 -21-133.515 971.353   6
   3  -5 -20-373.397 883.981   6
   3   5 -20-1284.27 1145.99   3
   3  -5 -19 3620.38 1604.82   6
   3   5 -19 3463.59 1513.18   3
   3  -5 -18 2715.99 1392.50   6
   3   5 -18-1189.08 1083.44   3
   3  -5 -17 3644.85 1674.09   6
   3   5 -17 3381.11 1349.72   3
   3  -5 -16 5901.70 1946.49   6
   3   5 -16 3254.77 1438.45   3
   3   5 -15 24197.4 3343.03   5
   3  -5 -15 22431.7 3469.94   6
   3   5 -15 25265.6 3501.11   3
   3   5 -14 6004.11 1745.63   5
   3  -5 -14 7877.26 2031.12   6
   3   5 -14 2101.59 1633.50   3
   3  -5 -13 101560. 6778.87   6
   3   5 -13 101471. 6506.83   3
   3   5 -13 105262. 6730.43   5
   3   5 -12 6760.49 1766.86   5
   3  -5 -12 8568.20 2270.03   6
   3   5 -12 3670.63 2171.91   3
   3   5 -11 135717. 7233.18   3
   3  -5 -11 127955. 7264.59   6
   3   5 -11 133964. 7476.27   5
   3   5 -10 6568.36 2084.94   5
   3  -5 -10 12970.9 2610.60   6
   3   5 -10 9438.78 2628.69   3
   3   5  -9 103676. 6094.79   3
   3  -5  -9 95376.1 6086.42   6
   3   5  -9 100126. 6418.18   5
   3   5  -8 5086.64 1511.55   5
   3  -5  -8 12576.5 2250.16   6
   3   5  -8 8887.52 2061.98   3
   3   5  -7 71590.3 4906.39   3
   3  -5  -7 57871.1 4539.60   6
   3   5  -7 69654.7 5270.99   5
   3   5  -6 1560.62 1140.00   5
   3  -5  -6 5507.65 1494.33   6
   3   5  -6 6822.21 1627.39   3
   3   5  -5 41319.3 3630.72   3
   3  -5  -5 32286.9 3337.99   6
   3   5  -5 35657.1 3788.61   5
   3   5  -4 1523.03 1236.33   5
   3  -5  -4 3912.89 1254.00   6
   3   5  -4 3993.31 1321.33   3
   3   5  -3 33891.6 2944.81   4
   3   5  -3 31641.2 3110.01   3
   3  -5  -3 31677.5 3286.58   6
   3   5  -3 28677.3 3375.10   5
   3   5  -2 1490.87 989.428   5
   3  -5  -2 969.031 952.831   2
   3   5  -2 3451.76 1018.93   4
   3  -5  -2 4028.54 1261.77   6
   3   5  -2 1725.82 1040.52   3
   3   5  -1 9345.24 1981.93   5
   3   5  -1 9826.92 1698.54   4
   3  -5  -1 6651.46 1662.40   2
   3   5  -1 7223.67 1480.19   3
   3   5   0 663.286 691.205   5
   3   5   0 643.420 673.842   4
   3  -5   0-38.0228 705.732   2
   3   5   0 834.456 859.154   3
   3  -5   1 23228.7 2906.39   2
   3   5   1 23150.9 2630.00   4
   3   5   1 22362.6 2538.77   3
   3   5   1 20114.6 2882.42   5
   3   5   2 1475.12 966.867   5
   3   5   2 1436.91 779.052   3
   3  -5   2 534.902 1105.03   2
   3   5   2 2559.86 1059.40   4
   3  -5   3 45719.2 4057.76   2
   3   5   3 48419.7 4006.56   4
   3   5   3 50481.3 4415.41   5
   3   5   4 16755.2 2642.68   5
   3   5   4 17488.2 2568.35   4
   3  -5   4 17314.4 2614.93   2
   3   5   5 49500.7 4148.77   4
   3  -5   5 53889.6 4449.32   2
   3   5   5 51048.7 4479.28   5
   3   5   6 3002.84 1465.47   5
   3   5   6 2322.61 1448.09   4
   3  -5   6 6602.12 1683.59   2
   3   5   7 120601. 6670.56   4
   3  -5   7 126706. 6919.69   2
   3   5   7 132314. 7185.18   5
   3   5   8 7007.16 1759.22   5
   3   5   8 9538.66 1975.72   4
   3  -5   8 7780.58 1960.62   2
   3   5   9 146790. 7582.98   4
   3  -5   9 156856. 7835.41   2
   3   5   9 151687. 7783.75   5
   3  -5  10 4772.93 1740.43   2
   3   5  10 3083.28 1591.31   5
   3   5  10 7460.65 1810.89   4
   3   5  11 110142. 6795.91   4
   3  -5  11 122241. 7094.42   2
   3   5  11 125408. 7194.16   5
   3  -5  12 3108.20 1934.43   2
   3   5  12 3486.98 1316.10   5
   3   5  12 6272.95 1759.80   4
   3   5  13 44344.4 4502.22   4
   3  -5  13 52983.4 4785.64   2
   3   5  13 57195.8 4954.53   5
   3  -5  14 7540.57 1946.79   2
   3   5  14 3036.43 1250.10   5
   3   5  14 4886.42 1844.76   4
   3   5  15 10408.3 2135.26   5
   3  -5  15 7314.70 1983.83   2
   3   5  15 5307.61 1705.46   4
   3  -5  16 992.356 1045.44   2
   3   5  16 1641.62 1082.19   4
   3  -5  17 13982.2 2704.97   2
   3   5  17 12045.7 2621.76   4
   3  -5  18 2321.81 1329.12   2
   3   5  18 2703.00 1489.26   4
  -3   5 -18 967.559 979.796   1
   3  -5  19 8196.98 2172.47   2
   3   5  19 7267.94 2196.94   4
  -3   5 -19 7144.21 2229.65   1
   3  -5  20-60.3224 823.358   2
   3  -5  21 6104.95 2017.30   2
   3  -6 -19 2507.38 1456.42   6
   3  -6 -18 12288.9 2921.45   6
   3   6 -18 7642.08 2211.17   3
   3  -6 -17 7030.08 2197.12   6
   3   6 -17 11057.6 2430.28   3
   3  -6 -16 19270.1 3426.85   6
   3   6 -16 16575.9 2899.69   3
   3  -6 -15 4128.41 1525.93   6
   3   6 -15 4570.76 1604.20   3
   3   6 -14 18384.4 3198.15   5
   3  -6 -14 19838.2 3274.85   6
   3   6 -14 20350.6 3141.43   3
   3   6 -13 3799.04 1601.14   5
   3  -6 -13 2430.58 1254.66   6
   3   6 -12 76591.1 5791.39   3
   3  -6 -12 76652.6 6120.53   6
   3   6 -12 85771.2 6670.31   5
   3   6 -11 2833.20 1339.66   5
   3   6 -11 6148.19 1794.07   3
   3   6 -10 70946.0 5400.50   3
   3  -6 -10 53590.1 4939.90   6
   3   6 -10 67960.9 5805.21   5
   3   6  -9 8373.26 2053.52   5
   3  -6  -9 9226.23 2126.09   6
   3   6  -9 6585.43 1884.04   3
   3   6  -8 74572.9 5401.97   3
   3  -6  -8 69908.3 5381.90   6
   3   6  -8 70547.6 5840.54   5
   3   6  -7 7146.78 1961.91   5
   3  -6  -7 6865.09 1916.33   6
   3   6  -7 9022.74 2232.53   3
   3   6  -7 7734.23 2005.11   7
   3   6  -6 35414.5 4163.89   7
   3   6  -6 37045.6 3768.69   3
   3  -6  -6 36612.3 3798.71   6
   3   6  -6 37712.6 4254.11   5
   3   6  -5 6543.92 1830.36   5
   3   6  -5 7828.79 2064.67   7
   3  -6  -5 7815.14 1776.57   6
   3   6  -5 8988.70 1910.73   3
   3   6  -4 33440.3 4104.11   7
   3   6  -4 30172.7 3301.15   3
   3  -6  -4 27952.9 3304.99   6
   3   6  -4 30294.4 3855.05   5
   3   6  -3 25032.2 3666.54   7
   3   6  -3 22055.2 2861.32   3
   3  -6  -3 21484.6 2961.13   6
   3   6  -3 25062.7 3542.45   5
   3  -6  -2 26577.7 3238.17   2
   3   6  -2 25595.5 3686.15   7
   3   6  -2 27033.6 3039.06   3
   3  -6  -2 28101.3 3282.96   6
   3   6  -2 28659.7 3647.40   5
   3   6  -1 1432.85 1062.10   5
   3   6  -1 2076.87 1175.67   7
   3  -6  -1 304.923 1004.59   2
   3   6  -1 952.936 1123.13   3
   3  -6   0 32504.6 3552.33   2
   3   6   0 35251.3 4325.64   7
   3   6   0 33023.7 3316.90   3
   3   6   0 33695.5 3999.56   5
   3   6   1 5338.67 1667.53   5
   3   6   1 3208.49 1538.65   7
   3   6   1 5782.24 1488.57   4
   3   6   1 3368.09 1219.25   3
   3  -6   1 6003.07 1641.78   2
   3  -6   2 25999.9 3195.78   2
   3   6   2 24096.4 2941.74   4
   3   6   2 25007.1 3712.86   7
   3   6   2 26099.6 3510.26   5
   3   6   3 14711.4 2655.38   5
   3   6   3 12233.6 2618.60   7
   3   6   3 13508.8 2282.25   4
   3  -6   3 17826.9 2668.69   2
   3  -6   4 52067.4 4477.04   2
   3   6   4 50966.3 4475.91   4
   3   6   4 53316.7 5318.16   7
   3   6   4 55930.3 5096.40   5
   3   6   5 11350.8 2508.82   5
   3   6   5 12140.5 2571.90   7
   3   6   5 12388.7 2361.01   4
   3  -6   5 12386.3 2340.31   2
   3   6   6 54522.6 4708.48   4
   3  -6   6 50566.2 4532.09   2
   3   6   6 51050.7 4917.51   5
   3   6   7 5733.29 1727.62   5
   3   6   7 9746.24 2121.44   4
   3  -6   7 5957.76 2140.96   2
   3   6   8 119293. 7168.36   4
   3  -6   8 121309. 7075.24   2
  -3  -6  -8 116985. 5963.91   6
   3   6   8 118224. 7525.85   5
   3  -6   9 6892.01 1909.60   2
   3   6   9 6077.61 1827.95   5
   3   6   9 5457.46 2042.52   4
   3   6  10 58522.9 5180.22   4
   3  -6  10 56647.4 4983.39   2
   3   6  10 65660.1 5681.13   5
   3  -6  11 9716.16 2256.62   2
   3   6  11 2847.49 1387.56   5
   3   6  11 7886.75 1998.52   4
   3   6  12 43319.2 4615.94   4
   3  -6  12 50252.0 4743.99   2
   3   6  12 53640.0 5216.53   5
   3  -6  13 10330.2 2229.40   2
   3   6  13 10472.2 2330.62   5
   3   6  13 4903.44 1742.35   4
   3   6  14 31999.9 4098.54   4
  -3  -6 -14 28727.0 3569.06   6
   3  -6  14 29168.2 3659.88   2
   3  -6  15 3880.51 1552.25   2
   3   6  15 3552.81 1492.48   4
  -3  -6 -15 3259.70 1414.63   6
   3  -6  16 21379.3 3344.34   2
   3   6  16 19542.4 3383.78   4
  -3  -6 -16 23167.7 3336.58   6
   3  -6  17 5823.71 1807.25   2
   3   6  17 6701.38 2031.58   4
  -3  -6 -17 6219.84 1754.28   6
   3  -6  18 1500.56 1215.32   2
  -3  -6 -18 2240.09 1201.31   6
   3  -6  19 2016.42 1137.98   2
  -3  -6 -19 1022.97 867.722   6
   3  -6  20 12417.1 2778.90   2
   3  -7 -16 4166.36 1857.41   6
   3  -7 -15 19382.5 3459.42   6
   3   7 -15 17916.1 3117.91   3
   3  -7 -14 4691.56 1818.60   6
   3   7 -14 5915.58 1817.74   3
   3  -7 -13 10827.5 2556.79   6
   3   7 -13 11756.2 2459.63   3
   3  -7 -12 4579.58 1617.17   6
   3   7 -12 3278.51 1394.86   3
   3  -7 -11 11309.2 2502.40   6
   3   7 -11 10029.1 2350.75   3
   3   7 -10 442.902 767.838   7
   3  -7 -10 496.213 738.268   6
   3   7 -10-1144.76 1150.20   3
   3   7  -9 8323.43 2277.94   7
   3   7  -9 12493.4 2782.77   5
   3  -7  -9 10786.6 2276.99   6
   3   7  -9 12831.6 2572.70   3
   3   7  -8 1999.90 1358.89   5
   3   7  -8 3408.47 1597.44   7
   3  -7  -8 3314.23 1468.19   6
   3   7  -8 2827.61 1302.01   3
   3   7  -7 15273.8 3108.41   5
   3   7  -7 15194.7 2971.17   7
   3  -7  -7 14658.7 2670.77   6
   3   7  -7 15451.3 2715.27   3
   3   7  -6 9551.69 2382.04   5
   3   7  -6 11558.3 2616.49   7
   3  -7  -6 12152.1 2394.71   6
   3   7  -6 10494.7 2433.78   3
   3   7  -5 97949.8 7519.61   7
   3   7  -5 87144.0 6007.09   3
   3  -7  -5 87815.2 6159.14   6
   3   7  -5 92233.2 7249.18   5
   3   7  -4 15905.9 3129.20   5
   3   7  -4 18793.1 3440.99   7
   3  -7  -4 22954.2 3198.24   6
   3   7  -4 16453.1 2819.68   3
   3  -7  -3 60614.8 5091.79   2
   3   7  -3 65026.6 6252.28   7
   3   7  -3 66299.8 5141.69   3
   3  -7  -3 59472.0 5058.79   6
   3   7  -3 70882.1 6346.98   5
   3   7  -2 4021.46 1635.11   5
   3   7  -2 2761.90 1354.64   7
   3  -7  -2 4560.54 1641.89   2
   3   7  -2 6090.07 1683.63   3
   3  -7  -2 4489.97 1368.65   6
   3  -7  -1 27202.1 3402.33   2
   3   7  -1 36080.4 4817.25   7
   3   7  -1 27511.1 3281.83   3
   3   7  -1 34425.6 4385.95   5
   3   7   0 3664.83 1627.20   5
   3   7   0 3056.43 1716.48   7
   3  -7   0 3614.50 1438.67   2
   3   7   0 3324.61 1253.66   3
   3  -7   1 63487.9 5153.23   2
   3   7   1 76348.1 6952.28   7
   3   7   1 73463.0 6420.97   5
   3   7   2 8729.84 2488.53   5
   3   7   2 11334.3 2729.84   7
   3  -7   2 16141.6 2627.74   2
   3  -7   3 61145.0 5106.80   2
   3   7   3 68262.9 6596.17   7
   3   7   3 67410.0 6225.22   5
   3   7   4 13806.9 2867.64   5
   3   7   4 12763.3 2930.78   7
   3  -7   4 18686.9 2829.14   2
   3   7   5 31252.1 4417.26   7
   3  -7   5 21371.8 3087.29   2
   3   7   5 31927.6 4339.45   5
   3   7   6 3155.20 1470.49   5
   3   7   6 309.236 888.590   7
   3  -7   6 1240.11 990.823   2
   3   7   7 20992.3 3645.54   7
   3  -7   7 18016.5 2898.87   2
   3   7   8 2061.60 1333.93   5
   3   7   8 2567.85 1355.42   7
   3   7   8 736.992 787.164   4
   3  -7   8 1498.29 1034.55   2
   3  -7   9 20541.0 3059.84   2
   3   7   9 23294.2 3765.31   7
   3   7   9 19623.6 3137.78   4
   3  -7  10 1604.77 985.696   2
   3   7  10 216.689 757.955   4
   3  -7  11 15547.7 2772.91   2
   3   7  11 15639.8 2992.99   4
   3  -7  12 4218.28 1654.30   2
   3   7  12 5555.14 1947.98   4
   3  -7  13 10617.4 2361.14   2
   3   7  13 12030.5 2591.76   4
   3  -7  14 6010.65 1842.11   2
   3   7  14 6230.87 1974.52   4
  -3  -7 -14 7799.66 1865.49   6
   3  -7  15 31978.9 4003.92   2
  -3  -7 -15 30450.0 3802.01   6
   3  -7  16 5951.13 1959.19   2
  -3  -7 -16 8179.10 2059.57   6
  -3  -7 -17 34485.1 4235.77   6
   3   8 -12-1038.86 836.939   7
   3  -8 -12 1423.49 1375.39   6
   3   8 -11 416.143 781.580   7
   3  -8 -11-751.026 913.841   6
   3   8 -11 551.973 929.719   3
   3   8 -10 6049.16 2037.10   7
   3  -8 -10 10559.7 2457.32   6
   3   8 -10 6176.24 1840.30   3
   3   8  -9 1598.31 1223.72   7
   3  -8  -9 597.492 954.237   6
   3   8  -9 141.815 687.439   3
   3   8  -8 12678.9 2855.37   7
   3  -8  -8 7081.25 1930.89   6
   3   8  -8 10135.9 2327.37   3
   3   8  -7 94.7901 525.045   7
   3  -8  -7 1864.04 1218.91   6
   3   8  -6 35716.0 4932.34   7
   3   8  -6 38727.9 4320.75   3
   3  -8  -6 31279.2 4032.12   6
   3   8  -5 1660.89 1240.60   7
   3  -8  -5 2093.89 1499.56   6
   3   8  -5 3249.50 1347.96   3
   3   8  -4 26661.1 4253.89   7
   3   8  -4 24723.7 3469.30   3
   3  -8  -4 21981.9 3422.54   6
   3   8  -3 7608.04 2416.78   7
   3  -8  -3 8941.79 2198.89   2
   3   8  -3 5678.74 2011.42   3
   3  -8  -3 11647.7 2550.31   6
   3  -8  -2 61199.2 5324.77   2
   3   8  -2 62884.3 6777.50   7
   3   8  -2 61136.4 5210.90   3
   3  -8  -2 58541.7 5277.62   6
   3   8  -1 1954.03 1457.74   7
   3   8  -1 2625.81 1548.07   3
   3  -8   0 77621.7 5965.29   2
   3   8   0 88382.1 7986.33   7
   3   8   1 1391.02 1168.45   7
   3  -8   1 4809.75 1611.62   2
   3  -8   2 58846.5 5193.25   2
   3   8   2 54216.9 6339.24   7
   3   8   3 2774.31 1665.15   7
   3  -8   3 2808.19 1140.78   2
   3  -8   4 39958.7 4296.27   2
   3   8   4 44841.5 5808.27   7
   3   8   5 2314.40 1384.16   7
   3  -8   5 2968.43 1379.79   2
   3   8   6 13215.3 3072.49   7
   3  -8   6 10493.0 2340.19   2
   3   8   7 3027.61 1772.98   7
   3  -8   7 599.903 953.208   2
   3   8   8 696.120 949.230   7
   3  -8   8 471.824 863.784   2
   3  -8   9 766.389 986.477   2
   3   8   9 34.0379 237.747   7
   3  -8  10 6065.79 1846.84   2
   3   8  10 9080.34 2514.02   7
   3  -8  11 505.753 782.548   2
   3  -9  -6 8880.42 2357.24   6
   3  -9  -5 17442.4 3089.42   2
   3  -9  -5 18973.1 3378.71   6
   3  -9  -4 8931.81 2207.07   2
   3   9  -4 10683.8 2488.85   3
   3  -9  -4 12166.9 2728.42   6
   3  -9  -3 31536.5 4041.81   2
   3   9  -3 32391.5 5254.71   7
   3   9  -3 36093.5 4251.98   3
   3  -9  -3 35965.0 4406.56   6
   3   9  -2 658.314 931.026   7
   3  -9  -2 830.798 895.566   2
   3   9  -1 10984.9 3060.80   7
   3  -9  -1 14096.2 2664.59   2
   3   9   0 283.224 1163.40   7
   3  -9   0 5092.96 1715.31   2
   3   9   1 25402.6 4727.82   7
   3  -9   1 25748.2 3565.84   2
   3   9   2 4134.69 2064.65   7
   3  -9   2 6888.09 1831.45   2
   3  -9   3 32652.7 4052.90   2
   3   9   3 25130.9 4628.28   7
   3  -9   4 6184.60 1939.76   2
   3  -9   5 14118.7 2661.54   2
   4   0 -21 2756.73 1310.99   3
   4   0 -20 36691.4 4103.62   3
   4   0 -19 859.902 915.961   3
   4   0 -18 30177.7 3627.25   3
   4   0 -17 4706.19 1465.25   3
   4   0 -16 31783.8 3451.72   3
   4   0 -15-556.195 804.423   5
   4   0 -15 762.715 808.845   3
   4   0 -14 9288.38 2130.37   5
   4   0 -14 10978.4 1995.03   3
   4   0 -13-1936.74 853.776   3
   4   0 -13-912.136 925.663   5
   4   0 -12 13328.8 1987.20   3
   4   0 -12 13235.7 2383.04   5
   4   0 -12 15839.5 2393.61   2
   4   0 -11-3218.51 1169.43   3
   4   0 -11-2204.67 1155.24   5
   4   0 -11-439.643 662.785   2
   4   0 -10 7894.62 1518.25   3
   4   0 -10 9998.68 2059.92   5
   4   0 -10 11516.5 2112.77   2
   4   0  -9-969.777 798.918   3
   4   0  -9-1273.23 967.308   5
   4   0  -9-217.208 671.007   2
   4   0  -8 15309.6 2575.95   5
   4   0  -8 15771.2 2408.52   2
   4   0  -7-826.002 775.977   5
   4   0  -7-78.2474 639.668   2
   4   0  -6 50275.0 4178.53   2
   4   0  -6 53485.3 4724.68   5
   4   0  -5-1433.61 1067.53   5
   4   0  -5 840.771 763.374   2
   4   0  -4 92719.4 5610.87   2
   4   0  -4 89704.9 6026.89   5
   4   0  -3 290.039 827.050   5
   4   0  -3 1046.57 880.416   2
   4   0  -2 171830. 7721.57   2
   4   0  -2 160369. 8022.67   5
   4   0  -1 3341.22 1539.13   5
   4   0  -1 2326.70 1208.12   2
   4   0   0 266524. 9707.83   2
   4   0   0 266415. 10289.6   5
   4   0   1 1455.62 1021.65   5
   4   0   1 1308.17 1258.65   2
   4   0   2 88188.1 5696.66   2
   4   0   2 90317.7 5994.72   5
   4   0   3-233.160 866.261   2
   4   0   3-101.978 1023.37   5
   4   0   4 43982.7 4070.25   2
   4   0   4 39685.9 4027.41   5
   4   0   5-723.430 742.636   5
   4   0   5 198.802 736.041   2
   4   0   6 19740.6 2902.90   5
   4   0   6 22540.3 2929.59   2
   4   0   7 408.452 714.053   5
   4   0   7 617.925 934.591   2
   4   0   8 21386.0 2925.91   2
   4   0   8 23650.2 3153.65   5
   4   0   9-469.170 679.916   5
   4   0   9 82.5603 852.517   2
   4   0  10-1037.02 875.657   5
   4   0  10 976.028 1232.12   2
   4   0  11-1106.69 994.463   5
   4   0  11 174.726 709.335   2
   4   0  12 33183.7 3817.84   2
   4   0  12 31198.7 3629.86   5
   4   0  13 450.215 725.771   5
   4   0  13 195.929 725.661   2
   4   0  14 57722.0 5246.83   2
   4   0  14 57984.6 4850.61   5
   4   0  15-2339.96 1094.38   5
   4   0  15 2018.06 1213.97   2
   4   0  16 79714.3 6329.29   2
   4   0  17 1097.00 1162.62   2
   4   0  18 50954.1 5296.87   2
   4  -1 -21 22335.5 3415.47   3
   4   1 -20 1192.82 1034.53   3
   4  -1 -20 1400.87 1392.23   3
   4   1 -19 37265.6 3988.69   3
   4  -1 -19 34856.9 3903.20   3
   4   1 -18 2267.99 1263.44   3
   4  -1 -18 3354.88 1300.37   3
   4   1 -17 23181.7 3062.60   3
   4  -1 -17 23220.1 3026.56   3
   4   1 -16 8104.44 1922.11   3
   4  -1 -16 7398.48 1854.91   3
   4  -1 -15 21860.4 3084.92   5
   4   1 -15 18582.8 2796.32   5
   4  -1 -15 22047.2 2800.53   3
   4   1 -15 25918.5 3092.23   3
   4   1 -14 13846.0 2234.88   3
   4  -1 -14 15847.2 2706.98   5
   4   1 -14 13625.8 2532.57   5
   4  -1 -14 12065.6 2070.70   3
   4   1 -13 47010.5 3988.83   3
   4  -1 -13 43037.4 3645.35   3
   4  -1 -13 50030.6 4672.60   5
   4   1 -13 49423.9 4525.59   5
   4   1 -12 2151.33 969.154   3
   4  -1 -12 200.858 675.223   5
   4   1 -12 168.672 706.775   5
   4  -1 -12 2849.96 1144.55   3
   4   1 -11 17642.3 2553.23   3
   4  -1 -11 17169.0 2820.63   5
   4   1 -11 20773.9 2922.22   5
   4   1 -11 23939.9 2797.60   2
   4   1 -10 3035.86 1098.54   3
   4  -1 -10 4314.65 1494.87   5
   4   1 -10 3378.65 1323.18   5
   4  -1 -10 4790.99 1471.63   2
   4   1 -10 2950.74 1048.10   2
   4  -1  -9 14072.9 2587.86   5
   4   1  -9 11257.5 2232.24   5
   4  -1  -9 13453.3 2305.17   2
   4   1  -9 12464.6 2108.16   2
   4   1  -9 13973.4 2174.32   3
   4  -1  -8 10929.8 2393.07   5
   4   1  -8 5780.74 1655.86   5
   4  -1  -8 11482.6 2085.89   2
   4   1  -8 7297.81 1665.14   2
   4   1  -8 8255.47 1641.15   3
   4  -1  -7 46922.7 4197.87   2
   4   1  -7 51990.2 4074.74   2
   4   1  -7 47783.4 3528.30   3
   4  -1  -7 47993.7 4584.23   5
   4   1  -7 49457.7 4473.01   5
   4  -1  -6 15089.5 2643.87   5
   4   1  -6 15906.2 2602.78   5
   4  -1  -6 15985.8 2479.43   2
   4   1  -6 15714.3 2316.67   2
   4  -1  -5 78517.8 5291.87   2
   4   1  -5 77058.9 4996.83   2
   4  -1  -5 79216.5 5856.94   5
   4   1  -5 70458.6 5250.67   5
   4  -1  -4 14335.9 2608.82   5
   4   1  -4 13243.6 2366.07   5
   4  -1  -4 12462.3 2297.12   2
   4   1  -4 14353.1 2299.03   2
   4  -1  -3 96411.7 5855.71   2
   4   1  -3 105273. 5858.65   2
   4  -1  -3 100686. 6534.52   5
   4   1  -3 104423. 6371.86   5
   4  -1  -2 1441.63 1086.15   5
   4   1  -2 1090.28 1025.03   5
   4  -1  -2 1103.47 1066.71   2
   4   1  -2-847.538 897.128   2
   4  -1  -1 87858.2 5653.40   2
   4  -1  -1 83974.7 5956.07   5
   4   1  -1 74303.9 5357.11   5
   4   1   0 770.529 940.337   2
   4  -1   0 985.009 1056.35   5
   4   1   0 387.259 788.308   5
   4  -1   0 87.2376 884.573   2
   4  -1   1 91357.0 5876.40   2
   4   1   1 78478.0 5151.31   2
   4  -1   1 84627.0 5973.76   5
   4   1   1 82081.9 5670.62   5
   4  -1   2 13439.1 2469.04   5
   4   1   2 7665.61 1750.11   5
   4   1   2 10223.8 2019.99   2
   4  -1   2 13344.9 2345.35   2
   4  -1   3 79592.2 5537.35   2
   4   1   3 74932.3 5135.20   2
   4  -1   3 87813.5 6090.02   5
   4   1   3 71414.0 5301.74   5
   4  -1   4 12667.1 2387.13   2
   4  -1   4 12699.4 2410.25   5
   4   1   4 11609.4 2266.74   5
   4   1   4 12166.6 2158.40   2
   4  -1   5 34050.8 3684.70   2
   4   1   5 31506.4 3400.34   2
   4  -1   5 32405.2 3732.93   5
   4   1   5 29858.8 3437.19   5
   4  -1   6 19487.2 3033.99   5
   4   1   6 18148.2 2619.34   2
   4  -1   6 24697.5 3190.95   2
   4   1   6 21344.5 2920.89   5
   4  -1   7 40306.5 4057.36   2
   4   1   7 41732.3 3999.31   2
   4  -1   7 40738.3 4218.20   5
   4   1   7 42277.0 4143.75   5
   4  -1   8-70.9408 758.833   5
   4   1   8 351.309 801.871   5
   4  -1   8 1594.09 1229.46   2
   4   1   8-50.2648 666.097   2
   4  -1   9 58095.6 4934.06   2
   4   1   9 59026.2 4834.97   2
   4  -1   9 60544.0 5193.78   5
   4   1   9 54329.9 4686.41   5
   4  -1  10 2647.83 1262.90   5
   4   1  10 3728.13 1212.61   5
   4  -1  10 4743.54 1724.24   2
   4   1  10 4423.65 1557.36   2
   4  -1  11 33327.7 3872.31   2
   4   1  11 31133.9 3690.32   2
   4  -1  11 25053.5 3407.76   5
   4   1  11 30314.1 3469.21   5
   4  -1  12 6641.63 1780.61   5
   4   1  12 10378.3 2095.31   5
   4  -1  12 6920.56 1986.32   2
   4   1  12 7450.30 1916.72   2
   4  -1  13 34157.3 4066.16   2
   4   1  13 29607.8 3749.17   2
   4  -1  13 37697.8 4079.65   5
   4   1  13 33964.1 3733.55   5
   4  -1  14 10704.9 2207.54   5
   4   1  14 8204.93 1871.91   5
   4  -1  14 10811.9 2494.29   2
   4   1  14 10033.5 2216.11   2
   4  -1  15 36878.0 4309.32   2
   4   1  15 36301.6 4263.79   2
   4  -1  16 7476.71 2060.07   2
   4   1  16 6912.98 1980.60   2
   4  -1  17 44024.0 4880.61   2
   4   1  17 42160.2 4771.41   2
   4   1  18 1257.10 1082.20   4
   4  -1  18 2301.41 1301.98   2
  -4   1 -20-715.625 670.803   1
  -4   1 -21 27606.9 4078.50   1
   4  -2 -21-1858.80 1017.51   3
   4   2 -20 4262.79 1505.72   3
   4  -2 -20 2007.70 1285.81   3
   4   2 -19-2125.28 1264.47   3
   4  -2 -19-1193.78 843.553   3
   4   2 -18 7307.78 2002.68   3
   4  -2 -18 12802.4 2428.54   3
   4   2 -17 666.304 1016.41   3
   4  -2 -17 1842.73 1023.44   3
   4  -2 -16 22360.7 2916.73   3
   4   2 -16 29007.2 3571.95   3
   4   2 -15 9031.34 2069.81   3
   4  -2 -15 9808.92 2184.92   5
   4   2 -15 12543.3 2375.00   5
   4  -2 -15 8220.56 1746.84   3
   4  -2 -15 8408.97 1932.97   6
   4  -2 -14 43556.7 4116.58   6
   4   2 -14 46508.0 4307.57   3
   4  -2 -14 42925.6 4505.33   5
   4   2 -14 37672.9 4025.91   5
   4  -2 -13 3693.74 1496.27   5
   4   2 -13 731.906 855.101   5
   4  -2 -13 3394.72 1256.11   6
   4   2 -13 1437.30 1149.77   3
   4  -2 -12 39535.7 3666.41   6
   4   2 -12 31676.0 3495.16   3
   4  -2 -12 38519.9 4181.62   5
   4   2 -12 33841.6 3846.58   5
   4  -2 -11 4405.40 1766.58   5
   4   2 -11 3454.04 1308.80   5
   4  -2 -11 3596.78 1483.22   6
   4   2 -11 3499.86 1328.74   3
   4   2 -10 118024. 6336.11   3
   4  -2 -10 120078. 6382.88   6
   4  -2 -10 133094. 7857.26   5
   4   2 -10 110607. 6783.85   5
   4  -2  -9 3521.59 1578.97   5
   4   2  -9 2117.13 1096.69   5
   4   2  -9 359.321 835.714   3
   4  -2  -8 95317.0 6068.38   2
   4   2  -8 90931.8 5324.18   3
   4  -2  -8 86326.9 6280.93   5
   4   2  -8 78242.8 5670.45   5
   4  -2  -7 4448.32 1630.92   5
   4   2  -7 781.774 949.490   5
   4  -2  -7 3262.68 1586.33   2
   4   2  -7 2034.79 1096.86   3
   4  -2  -6 51896.9 4511.22   2
   4   2  -6 49044.1 3770.73   2
   4   2  -6 44942.0 3537.45   3
   4  -2  -6 55787.3 5006.07   5
   4   2  -6 49349.4 4470.53   5
   4   2  -5 4187.30 1326.63   5
   4  -2  -5 4994.24 1519.30   2
   4   2  -5 3926.54 1159.80   3
   4   2  -5 2565.04 1030.71   2
   4  -2  -5 4735.32 1632.49   5
   4  -2  -4 27409.2 3247.57   2
   4   2  -4 30167.8 2992.50   2
   4  -2  -4 27569.7 3520.22   5
   4   2  -4 26988.8 3293.49   5
   4   2  -3 4652.21 1268.88   2
   4   2  -3 3877.82 1401.60   5
   4   2  -3 3398.39 953.007   4
   4  -2  -3 2941.64 1180.67   2
   4  -2  -3 2484.48 1240.59   5
   4   2  -2 11912.3 1956.64   2
   4   2  -2 12329.3 2237.81   5
   4   2  -2 10670.7 1723.65   4
   4  -2  -2 12975.0 2447.19   5
   4  -2  -2 11188.5 2164.30   2
   4   2  -1-564.250 662.403   2
   4   2  -1 813.454 740.294   5
   4   2  -1 371.218 609.878   4
   4  -2  -1 770.582 1108.57   5
   4  -2  -1 1337.42 975.839   2
   4   2   0 20812.1 2450.05   4
   4  -2   0 25376.8 3190.38   2
   4   2   0 26151.8 2881.02   2
   4  -2   0 21056.6 3101.38   5
   4   2   0 23468.0 3088.39   5
   4   2   1 153.610 855.928   5
   4   2   1-286.884 717.578   2
   4  -2   1 1972.73 1117.75   5
   4  -2   1 922.558 1075.41   2
   4  -2   2 38705.4 3972.89   2
   4   2   2 36589.0 3455.32   2
   4  -2   2 33029.1 3810.29   5
   4   2   2 30560.5 3453.57   5
   4   2   3 5658.06 1598.07   5
   4   2   3 6210.40 1597.25   2
   4  -2   3 8299.50 1933.00   2
   4  -2   3 6474.64 1791.20   5
   4  -2   4 51227.6 4617.47   2
   4   2   4 50487.1 4126.97   2
   4  -2   4 48488.3 4590.51   5
   4   2   4 47984.3 4377.58   5
   4  -2   5 19569.9 3008.85   5
   4   2   5 18165.0 2714.33   5
   4   2   5 17263.1 2499.56   2
   4  -2   5 14556.3 2641.25   2
   4  -2   6 166543. 8345.13   2
   4   2   6 159190. 7392.59   2
   4  -2   6 170555. 8642.22   5
   4   2   6 153530. 7760.15   5
   4  -2   7 11655.1 2445.93   5
   4  -2   7 8704.03 2162.97   2
   4   2   7 9730.55 2089.76   5
   4   2   7 10582.6 2080.67   2
   4  -2   8 62160.0 5175.37   2
   4   2   8 53573.5 4517.78   2
   4  -2   8 60828.0 5294.14   5
   4   2   8 58484.0 4868.37   5
   4  -2   9 4977.84 1674.43   5
   4   2   9 4466.32 1453.52   5
   4  -2   9 3876.33 1533.56   2
   4   2   9 5236.69 1677.07   2
   4   2  10 90200.8 6092.02   4
   4  -2  10 97421.9 6569.02   2
   4   2  10 90285.3 5978.38   2
   4  -2  10 111004. 7193.81   5
   4   2  10 99056.2 6331.06   5
   4  -2  11 13288.4 2659.12   5
   4   2  11 11142.6 2201.78   5
   4  -2  11 7828.54 2134.56   2
   4   2  11 6295.81 1711.12   4
   4   2  11 6013.11 1827.95   2
   4   2  12 55278.4 4963.03   4
   4  -2  12 62756.8 5446.50   2
   4   2  12 55862.4 4975.84   2
   4  -2  12 70582.0 5824.26   5
   4   2  12 69466.6 5318.61   5
   4  -2  13 4215.76 1530.91   5
   4   2  13 5753.37 1644.22   5
   4  -2  13 5378.07 1837.80   2
   4   2  13 5361.93 1665.72   4
   4   2  13 3759.29 1466.83   2
   4   2  14 38443.2 4246.49   4
   4  -2  14 48530.9 4938.62   2
   4   2  14 40340.6 4477.26   2
   4  -2  14 40671.5 4425.50   5
   4   2  14 34766.6 3769.95   5
   4  -2  15 4190.59 1697.99   2
   4   2  15 2247.27 1318.88   4
   4   2  15 1455.70 1177.41   2
   4  -2  16 19839.5 3248.93   2
   4   2  16 16477.6 2900.74   4
   4  -2  17 1104.75 1171.56   2
   4   2  17-260.835 793.514   4
   4  -2  18 4013.69 1794.96   2
   4  -3 -20-1622.57 1327.26   3
   4   3 -19 3111.79 1375.00   3
   4  -3 -18 2046.95 1275.68   6
   4   3 -18 58.3655 966.055   3
   4  -3 -17 11055.9 2347.35   6
   4   3 -17 10546.2 2398.39   3
   4  -3 -16 1875.56 1231.42   6
   4   3 -16 30.6834 1212.03   3
   4  -3 -15 19434.4 3180.82   5
   4   3 -15 16629.2 2723.35   5
   4  -3 -15 19893.3 3192.36   6
   4   3 -15 20215.1 3096.69   3
   4  -3 -14 3595.53 1539.39   5
   4   3 -14 3942.18 1520.57   5
   4  -3 -14 2655.89 1587.53   6
   4   3 -14 1544.07 1064.76   3
   4  -3 -13 56462.5 4904.22   6
   4   3 -13 55193.1 4879.07   3
   4  -3 -13 48842.1 4911.53   5
   4   3 -13 45286.9 4563.82   5
   4   3 -12 2565.58 1189.92   5
   4  -3 -12 1314.22 898.162   6
   4   3 -12 1033.24 1159.37   3
   4  -3 -12 2772.25 1325.65   5
   4   3 -11 87463.3 5825.18   3
   4  -3 -11 92849.3 6049.86   6
   4  -3 -11 86027.3 6461.25   5
   4   3 -11 77579.0 5860.01   5
   4   3 -10 2757.85 1245.17   5
   4  -3 -10 1144.79 1319.08   6
   4   3 -10 1473.31 1102.60   3
   4   3  -9 94216.0 5855.92   3
   4  -3  -9 87345.8 5743.22   6
   4   3  -9 95294.3 6403.81   5
   4   3  -8-410.954 811.408   5
   4  -3  -8 1934.04 1010.27   6
   4   3  -8-251.295 971.496   3
   4  -3  -7 84762.0 5852.28   2
   4   3  -7 84303.6 5215.85   3
   4   3  -7 82243.5 5942.55   5
   4   3  -6 4765.73 1511.57   5
   4  -3  -6 4545.34 1511.31   2
   4   3  -6 1899.72 969.797   3
   4  -3  -5 35475.6 3782.85   2
   4   3  -5 27069.9 2896.62   3
   4   3  -5 28705.7 3504.73   5
   4   3  -4 273.058 665.569   5
   4  -3  -4 385.381 786.401   2
   4   3  -4 246.086 642.775   3
   4   3  -3 9276.52 2116.18   5
   4  -3  -3 10776.0 2276.85   2
   4   3  -3 9455.49 1664.09   3
   4   3  -2 1488.95 905.498   5
   4   3  -2 799.216 626.844   4
   4  -3  -2 1333.26 958.440   2
   4   3  -1 4326.72 1455.55   5
   4   3  -1 3709.05 1082.84   4
   4  -3  -1 3405.21 1289.75   2
   4   3   0 3604.53 1331.99   5
   4   3   0 2882.24 1008.04   2
   4   3   0 3421.12 1083.73   4
   4  -3   0 1715.61 1007.02   2
   4   3   1 16106.6 2614.70   5
   4   3   1 15846.0 2196.71   2
   4   3   1 14105.1 2185.55   4
   4  -3   1 16822.4 2650.46   2
   4   3   2 10323.8 2202.09   5
   4   3   2 10919.3 1888.63   2
   4   3   2 12061.4 2121.07   4
   4  -3   2 12436.8 2286.94   2
   4   3   3 87301.0 5395.48   4
   4  -3   3 99476.1 6410.10   2
   4   3   3 93742.8 5321.25   2
   4   3   3 96732.4 6275.64   5
   4   3   4 1184.75 967.484   5
   4   3   4 1109.12 937.453   2
   4   3   4 553.194 718.551   4
   4  -3   4-332.390 909.295   2
   4   3   5 69138.1 4993.91   4
   4  -3   5 76845.7 5812.38   2
   4   3   5 77852.1 5047.88   2
   4   3   5 74156.8 5521.89   5
   4   3   6 8321.61 1988.16   5
   4   3   6 6539.78 1585.55   2
   4   3   6 5701.97 1658.35   4
   4  -3   6 7283.21 2026.09   2
   4   3   7 57269.8 4679.60   4
   4  -3   7 61628.6 5293.80   2
   4   3   7 47832.0 4178.91   2
   4   3   7 56035.0 4849.67   5
   4  -3   8 1589.80 1261.82   2
   4   3   8 3050.21 1288.53   5
   4   3   8 721.729 853.414   4
   4   3   8 147.608 772.495   2
   4   3   9 86908.7 5969.49   4
   4  -3   9 106744. 6992.60   2
   4   3   9 91495.1 5931.09   2
   4   3   9 95327.6 6295.19   5
   4  -3  10 5304.31 1780.93   2
   4   3  10 7326.48 1800.07   5
   4   3  10 5268.48 1682.51   4
   4   3  10 4079.78 1446.33   2
   4  -3  10 5196.76 1700.21   5
   4   3  11 81743.5 6011.96   4
   4  -3  11 84792.9 6344.59   2
   4   3  11 80375.0 5794.36   2
   4  -3  11 89438.7 6590.73   5
   4   3  11 87841.0 6087.56   5
   4  -3  12 5533.43 1742.00   5
   4   3  12 4768.53 1476.38   5
   4  -3  12 2642.98 1302.13   2
   4   3  12 640.744 1091.94   4
   4   3  12 1713.36 1175.22   2
   4   3  13 44148.3 4609.02   4
   4  -3  13 54979.9 5271.60   2
   4  -3  13 56907.9 5359.45   5
   4   3  13 48342.7 4529.79   5
   4  -3  14 4448.48 1475.09   5
   4   3  14 3616.24 1305.47   5
   4  -3  14 1557.29 1238.96   2
   4   3  14 1966.25 1224.95   4
   4  -3  15 16517.7 3042.33   2
   4   3  15 13168.7 2695.87   4
   4  -3  16 877.359 1033.59   2
   4   3  16-1217.40 969.546   4
   4  -3  17 10513.9 2728.70   2
   4   3  17 9949.43 2375.32   4
   4  -4 -20 8773.46 2511.29   6
   4  -4 -19 51.3754 961.192   6
   4  -4 -18 16267.5 3197.38   6
   4  -4 -17 8727.59 2334.35   6
   4   4 -17 8282.33 2141.06   3
   4  -4 -16 38917.3 4715.40   6
   4   4 -16 40482.5 4489.79   3
   4   4 -15 9542.24 2148.10   5
   4  -4 -15 13464.3 2659.41   6
   4  -4 -15 11634.0 2576.86   5
   4   4 -15 9915.29 2333.97   3
   4   4 -14 15179.7 2830.66   5
   4  -4 -14 20285.9 3301.06   6
   4   4 -14 20499.4 3210.20   3
   4   4 -13 1408.96 1078.05   5
   4  -4 -13 4249.70 1617.16   6
   4   4 -13 2867.87 1415.75   3
   4   4 -12 20866.1 3174.32   5
   4  -4 -12 23135.3 3338.52   6
   4   4 -12 22649.5 3244.25   3
   4   4 -11-112.298 256.907   5
   4   4 -11-492.704 996.351   3
   4  -4 -10 29361.3 3558.24   6
   4   4 -10 24901.2 3103.78   3
   4   4 -10 25527.6 3517.27   5
   4   4  -9 5292.95 1725.75   5
   4  -4  -9 5607.05 1605.12   6
   4   4  -9 9611.77 1996.58   3
   4   4  -8 39066.5 3868.75   3
   4  -4  -8 36913.9 3940.07   6
   4   4  -8 38902.2 4289.64   5
   4   4  -7 10918.3 2425.45   5
   4  -4  -7 7737.41 1964.70   2
   4  -4  -7 7879.77 1930.34   6
   4   4  -7 5931.67 1526.49   3
   4  -4  -6 31413.3 3709.29   2
   4   4  -6 32143.2 3438.64   3
   4   4  -6 27820.3 3598.67   5
   4  -4  -5 5589.79 1827.83   2
   4   4  -5 3596.85 1280.25   3
   4  -4  -4 52836.4 4810.29   2
   4   4  -4 46930.6 3927.77   3
   4   4  -4 49666.1 4704.54   5
   4   4  -3 9812.11 2257.07   5
   4  -4  -3 7096.67 1929.26   2
   4   4  -3 9413.99 1756.23   3
   4  -4  -2 81729.9 5874.60   2
   4   4  -2 79400.2 4904.17   3
   4   4  -2 76862.8 5812.31   5
   4   4  -1 2245.09 1208.59   5
   4   4  -1 1344.11 853.591   4
   4   4  -1 103.847 504.255   3
   4  -4  -1 2576.70 1500.99   2
   4   4   0 44976.8 3842.31   4
   4  -4   0 46330.2 4452.20   2
   4   4   0 44622.0 4426.69   5
   4   4   1 1330.56 968.367   5
   4   4   1 347.738 581.564   4
   4  -4   1 356.199 975.382   2
   4   4   2 17665.7 2841.36   5
   4   4   2 20507.5 2742.53   4
   4  -4   2 25483.7 3390.56   2
   4   4   3 10583.8 2178.73   5
   4   4   3 8361.32 1880.19   4
   4  -4   3 12982.8 2462.49   2
   4   4   4 55969.0 4563.76   4
   4  -4   4 59633.1 5222.01   2
   4   4   4 56145.7 4937.59   5
   4   4   5 32310.6 3573.32   4
   4  -4   5 33791.7 3994.82   2
   4   4   5 32344.3 3242.40   2
   4   4   5 34362.9 3890.14   5
   4   4   6 37523.1 3899.20   4
   4  -4   6 39568.7 4310.82   2
   4   4   6 36563.9 3501.62   2
   4   4   6 40723.4 4257.83   5
   4  -4   7 2852.40 1476.95   2
   4   4   7 3142.35 1259.50   5
   4   4   7 3591.38 1367.76   4
   4   4   7 1408.58 1052.12   2
   4   4   8 54543.5 4821.04   4
   4  -4   8 55528.2 5207.14   2
   4   4   8 52122.5 4356.18   2
   4   4   8 57772.4 5048.28   5
   4  -4   9 1557.00 1172.53   2
   4   4   9-309.383 638.561   5
   4   4   9 1123.51 917.412   4
   4  -4  10 28461.4 3832.11   2
   4   4  10 21968.6 3164.05   5
   4   4  10 22891.6 3240.53   4
   4  -4  11 11221.2 2441.07   2
   4   4  11 8510.87 2018.74   5
   4   4  11 6271.96 1897.90   4
   4   4  12 33041.8 4059.61   4
   4  -4  12 36064.6 4406.83   2
   4   4  12 36531.9 4075.88   5
   4   4  13 19185.3 2980.77   5
   4  -4  13 20442.9 3391.79   2
   4   4  13 15104.6 2755.33   4
   4   4  14 12520.0 2424.68   5
   4  -4  14 17504.2 3122.34   2
   4   4  14 20318.2 3258.15   4
   4  -4  14 22495.4 3351.53   5
   4  -4  15 2564.78 1502.07   2
   4   4  15 2986.20 1463.37   4
   4  -4  16 24676.7 3832.23   2
   4  -5 -17 13725.8 3037.97   6
   4  -5 -16 3528.18 1646.28   6
   4   5 -15 15634.9 2990.87   5
   4  -5 -15 21951.5 3557.90   6
   4   5 -15 19853.6 3209.97   3
   4   5 -14 4164.65 1678.26   5
   4  -5 -14 3760.06 1779.04   6
   4   5 -14 4104.10 1505.71   3
   4   5 -13 10322.0 2437.21   5
   4  -5 -13 14870.0 3038.73   6
   4   5 -13 14944.6 2744.44   3
   4  -5 -12 695.624 918.063   6
   4   5 -12-402.702 1021.20   3
   4   5 -11 7449.68 2072.13   5
   4  -5 -11 6465.18 2076.54   6
   4   5 -11 6312.05 1884.67   3
   4   5 -10 540.465 744.984   5
   4  -5 -10-512.977 706.125   6
   4   5 -10-147.325 826.667   3
   4   5  -9 4334.77 1588.86   5
   4  -5  -9 5210.78 1744.35   6
   4   5  -9 5158.26 1629.52   3
   4   5  -8 1245.59 935.315   5
   4  -5  -8-186.174 847.353   6
   4   5  -8-1217.58 983.476   3
   4   5  -7 11286.3 2442.01   5
   4  -5  -7 8237.52 2107.07   2
   4  -5  -7 10482.6 2188.93   6
   4   5  -7 9326.42 2022.11   3
   4   5  -6 2551.82 1397.35   5
   4  -5  -6 3137.99 1425.14   2
   4   5  -6 2673.48 1249.75   3
   4  -5  -5 61368.3 5294.94   2
   4   5  -5 60974.0 4866.65   3
   4   5  -5 58427.6 5378.05   5
   4   5  -4 2432.24 1301.03   5
   4  -5  -4 2455.86 1274.25   2
   4   5  -4 2962.84 1178.07   3
   4  -5  -3 82402.6 6088.66   2
   4   5  -3 84278.9 5548.45   3
   4   5  -3 80377.7 6310.66   5
   4   5  -2 2053.64 1156.91   5
   4  -5  -2 654.528 1295.63   2
   4   5  -2 411.928 821.878   3
   4  -5  -1 89321.9 6309.63   2
   4   5  -1 85748.3 5430.78   3
   4   5  -1 88477.0 6567.40   5
   4   5   0 4245.90 1549.22   5
   4   5   0 2972.32 1167.30   4
   4   5   0 2446.27 1115.01   3
   4  -5   0 3525.35 1656.78   2
   4   5   1 99986.2 6134.68   4
   4  -5   1 104850. 6927.81   2
   4   5   1 98707.4 6892.59   5
   4   5   2 595.755 906.709   5
   4   5   2 1432.48 970.952   4
   4  -5   2-331.846 945.111   2
   4   5   3 39413.1 3991.85   4
   4  -5   3 45052.5 4596.75   2
   4   5   3 45045.6 4682.79   5
   4   5   4-656.408 934.971   5
   4   5   4 575.628 741.006   4
   4  -5   4-310.685 803.027   2
   4   5   5 22288.9 3355.48   5
   4   5   5 23477.2 3104.66   4
   4  -5   5 20100.1 3106.17   2
   4   5   6-508.446 784.373   5
   4   5   6 708.138 895.909   4
   4  -5   6 686.702 1047.57   2
   4   5   7 7962.92 1993.84   5
   4   5   7 4832.03 1586.23   4
   4  -5   7 10263.7 2370.50   2
   4  -5   8-178.294 1075.47   2
   4   5   8 2055.13 1220.57   5
   4   5   8-334.643 729.552   4
   4  -5   9 9017.03 2225.58   2
   4   5   9 7857.04 1970.80   5
   4   5   9 8441.12 2169.84   4
   4  -5  10 44.2245 1250.06   2
   4   5  10-891.516 912.689   5
   4   5  10 2541.34 1237.70   4
   4  -5  11 21649.1 3471.20   2
   4   5  11 22576.2 3354.20   5
   4   5  11 24689.2 3510.96   4
   4  -5  12-814.096 1045.31   2
   4   5  12-37.8193 571.357   5
   4   5  12-93.6331 570.381   4
   4  -5  13 11422.6 2588.89   2
   4   5  13 14751.0 2734.12   5
   4   5  13 10453.4 2373.99   4
   4   5  14 933.611 745.132   5
   4  -5  14 668.027 1040.74   2
   4   6 -14 14293.8 3079.14   5
   4   6 -13 675.285 1081.60   5
   4  -6 -13 1923.38 1390.38   6
   4   6 -13 1946.72 1061.61   3
   4   6 -12 6667.36 2129.48   5
   4  -6 -12 8395.04 2272.38   6
   4   6 -12 9432.13 2270.16   3
   4   6 -11 647.803 892.315   5
   4  -6 -11 1102.56 1014.27   6
   4   6 -11-1604.99 1254.96   3
   4   6 -10 12513.4 2803.80   5
   4  -6 -10 9524.57 2331.00   6
   4   6 -10 11437.9 2455.66   3
   4   6  -9 1776.08 1163.17   5
   4  -6  -9 1327.71 1200.84   6
   4   6  -9 1438.30 1181.70   3
   4   6  -8 13659.6 2926.27   5
   4  -6  -8 15388.2 2831.65   6
   4   6  -8 17058.6 3195.05   3
   4   6  -7 11009.5 2690.16   5
   4  -6  -7 8928.96 2283.78   2
   4  -6  -7 11783.2 2587.65   6
   4   6  -7 9202.41 2215.30   3
   4   6  -6 21341.0 3550.40   5
   4  -6  -6 24510.1 3632.93   2
   4   6  -6 23540.4 3305.74   3
   4   6  -5 2899.35 1453.26   5
   4  -6  -5 865.952 975.723   2
   4   6  -5 2115.53 1253.78   3
   4  -6  -4 38957.3 4491.72   2
   4   6  -4 39591.7 4210.23   3
   4   6  -4 30468.4 4217.80   5
   4   6  -3 2847.80 1445.94   5
   4  -6  -3 3034.58 1468.74   2
   4   6  -3 2408.08 1272.57   3
   4  -6  -2 68787.2 5824.23   2
   4   6  -2 62906.1 5038.48   3
   4   6  -2 68472.5 6075.20   5
   4   6  -1 1029.20 1022.84   5
   4   6  -1 97.2546 958.109   3
   4  -6  -1 1787.37 1263.49   2
   4  -6   0 61642.2 5467.12   2
   4   6   0 62091.5 4948.48   3
   4   6   0 60553.9 5740.93   5
   4   6   1 1834.31 1424.82   5
   4  -6   1 3922.30 1509.79   2
   4   6   2 36354.3 4015.90   4
   4  -6   2 46419.6 4813.17   2
   4   6   2 48577.7 5235.42   5
   4   6   3 6527.89 2000.65   5
   4   6   3 7251.09 1881.75   4
   4  -6   3 6380.46 1969.87   2
   4   6   4 19889.6 3368.12   5
   4   6   4 18260.4 2915.04   4
   4  -6   4 19198.0 3168.89   2
   4   6   5 2763.71 1352.56   5
   4   6   5 3664.60 1422.52   4
   4  -6   5 3272.67 1596.85   2
   4   6   6 28544.4 4043.67   5
   4   6   6 24802.3 3525.46   4
   4  -6   6 28769.8 3892.97   2
   4   6   7 2329.43 1222.43   5
   4   6   7 5387.90 1760.34   4
   4  -6   7 3126.70 1543.05   2
   4  -6   8 11319.6 2701.12   2
   4   6   8 13062.3 2747.86   5
   4   6   8 13704.3 2606.75   4
   4  -6   9-759.523 1260.23   2
   4   6   9 243.751 643.166   5
   4   6   9 1758.81 1109.80   4
   4  -6  10 16298.2 3090.78   2
   4   6  10 11952.2 2681.76   5
   4   6  10 10158.8 2452.29   4
   4  -6  11 3975.68 1805.05   2
   4   6  11 2952.55 1526.50   5
   4   6  11 1964.06 1347.99   4
   4  -6  12 11468.9 2745.61   2
   4   6  12 12535.9 2667.87   5
   4   6  13 13390.1 2851.33   5
   4   7  -9 15534.2 3251.17   5
   4   7  -9 17948.4 3387.01   3
   4   7  -8 6404.15 2536.64   5
   4   7  -8 4493.89 1944.18   3
   4   7  -7 28507.1 4332.82   5
   4  -7  -7 34439.7 4444.58   6
   4  -7  -7 29758.2 4174.15   2
   4   7  -7 33031.8 4335.28   3
   4   7  -6 1738.71 1382.74   5
   4  -7  -6 3473.66 1527.15   2
   4   7  -6 5893.10 1875.76   3
   4   7  -5 31099.6 4562.52   5
   4  -7  -5 32132.3 4282.54   2
   4   7  -5 32084.4 4024.59   3
   4   7  -4 1306.35 1163.82   5
   4  -7  -4 626.069 1006.57   2
   4   7  -4 2278.06 1254.64   3
   4   7  -3 10241.6 2476.34   5
   4  -7  -3 9504.75 2615.58   2
   4   7  -3 6955.89 2020.84   3
   4   7  -2 1393.03 1192.54   5
   4   7  -2-1674.99 1214.86   3
   4  -7  -2 2534.71 1186.39   2
   4   7  -1 8691.12 2369.41   5
   4   7  -1 5058.21 1587.27   3
   4  -7  -1 8956.56 2262.81   2
   4   7   0 930.580 998.578   5
   4  -7   0-376.733 899.526   2
   4   7   1 20628.3 3750.99   5
   4  -7   1 22824.7 3591.42   2
   4   7   2 469.891 917.579   5
   4  -7   2 444.249 878.389   2
   4   7   3 21864.0 3736.57   5
   4  -7   3 19763.2 3341.82   2
   4   7   4 18424.6 3498.73   5
   4  -7   4 18295.1 3223.34   2
   4   7   5 31353.9 4515.38   5
   4   7   5 23304.1 3457.08   4
   4  -7   5 28918.1 4100.64   2
   4   7   6 6806.29 2237.28   5
   4   7   6 8017.68 2100.86   4
   4  -7   6 4456.82 1884.65   2
   4   7   7 41171.2 4671.16   4
   4  -7   7 39196.0 4741.32   2
   4   7   7 51737.0 5730.09   5
   4  -7   8 364.306 1014.53   2
   4   7   8 1203.87 1239.92   4
   5   0 -15 434.667 1052.86   5
   5   0 -14 32851.2 4280.02   5
   5   0 -13-888.654 1152.59   5
   5   0 -12 53345.7 5449.13   5
   5   0 -11 1626.33 1260.14   5
   5   0 -10 64531.2 5988.13   5
   5   0  -9 4027.52 1469.02   5
   5   0  -9 510.564 746.116   2
   5   0  -8 57389.8 5085.49   2
   5   0  -8 67048.1 6184.99   5
   5   0  -7 117.337 883.881   5
   5   0  -7 1011.07 983.814   2
   5   0  -6 22943.3 3659.77   5
   5   0  -6 24612.8 3405.85   2
   5   0  -5 487.908 910.889   5
   5   0  -5-33.1558 684.790   2
   5   0  -4 7669.08 2128.00   5
   5   0  -4 3653.95 1502.04   2
   5   0  -3-3191.38 1548.65   5
   5   0  -3-777.581 1116.72   2
   5   0  -2 12172.6 2599.07   5
   5   0  -2 15033.4 2812.83   2
   5   0  -1-513.223 967.244   2
   5   0  -1-1403.60 1171.32   5
   5   0   0 11584.0 2529.48   2
   5   0   0 9414.05 2317.55   5
   5   0   1-695.457 1265.97   2
   5   0   1-843.943 1015.37   5
   5   0   2 10639.2 2476.40   5
   5   0   2 9046.00 2296.36   2
   5   0   3-2984.48 1474.23   5
   5   0   3 2749.02 1341.68   2
   5   0   4 32923.1 4195.99   2
   5   0   4 33750.9 4355.36   5
   5   0   5 2582.90 1381.39   5
   5   0   5-163.005 994.926   2
   5   0   6 115139. 7779.84   2
   5   0   6 121261. 8119.65   5
   5   0   7 1839.92 1171.12   5
   5   0   7 243.121 1457.10   2
   5   0   8 65250.8 5918.07   2
   5   0   8 75777.7 6477.44   5
   5   0   9 2554.15 1396.68   5
   5   0   9 1375.14 1097.19   2
   5   0  10 58454.4 5789.77   2
   5   0  10 63973.1 6033.32   5
   5   0  11-642.978 1200.02   5
   5   0  12 37294.0 4653.07   5
   5   0  13-2373.46 1152.02   5
   5  -1 -15 20481.3 3400.58   5
   5   1 -15 22952.2 3612.86   5
   5  -1 -14 3247.26 1659.98   5
   5   1 -14 1724.53 1278.51   5
   5  -1 -13 36779.0 4627.50   5
   5  -1 -13 40892.5 4516.54   2
   5   1 -13 38765.7 4650.90   5
   5  -1 -12-186.548 794.482   5
   5   1 -12 2201.91 1394.60   5
   5  -1 -12 4464.71 1588.39   2
   5  -1 -11 25930.0 3964.42   5
   5   1 -11 23946.1 3714.21   5
   5  -1 -11 26553.1 3719.93   2
   5  -1 -10 23.0419 634.011   5
   5   1 -10-41.2100 722.345   5
   5  -1 -10 1433.31 1095.15   2
   5  -1  -9 28786.9 3723.59   2
   5  -1  -9 34245.9 4456.04   5
   5   1  -9 34228.9 4251.09   5
   5  -1  -8 4588.31 1852.29   5
   5   1  -8 6465.75 2168.81   5
   5  -1  -8 6788.89 2061.58   2
   5  -1  -7 32955.5 4424.82   5
   5   1  -7 26772.9 3802.51   5
   5  -1  -7 29012.9 3769.09   2
   5  -1  -6 4955.23 1858.85   5
   5   1  -6 6928.01 2005.20   5
   5  -1  -6 4634.55 1756.58   2
   5   1  -5 26265.7 3812.50   5
   5  -1  -5 32178.4 3975.73   2
   5  -1  -5 34255.2 4440.29   5
   5  -1  -4 11477.2 2635.75   5
   5   1  -4 8010.65 2165.62   5
   5  -1  -4 11505.0 2461.36   2
   5   1  -4 10044.3 2251.71   2
   5   1  -3 24899.5 3313.26   2
   5  -1  -3 38803.1 4267.30   2
   5  -1  -3 29502.7 4089.54   5
   5   1  -3 30654.1 4159.90   5
   5  -1  -2-1909.61 1296.59   5
   5   1  -2-397.848 899.261   2
   5   1  -2 1192.33 941.367   5
   5  -1  -2-441.580 704.916   2
   5  -1  -1 18422.9 3300.56   5
   5   1  -1 16304.3 2810.42   2
   5   1  -1 18076.0 3106.64   5
   5  -1  -1 17812.6 3088.40   2
   5  -1   0 4053.86 1682.35   5
   5   1   0 2193.94 1381.95   5
   5   1   0 2130.27 1331.06   2
   5  -1   0 657.962 917.503   2
   5  -1   1 27759.4 3827.80   2
   5   1   1 30340.8 3818.24   2
   5  -1   1 36012.1 4505.29   5
   5   1   1 28709.7 3955.59   5
   5  -1   2 13108.3 2663.80   2
   5  -1   2 11280.8 2562.38   5
   5   1   2 12168.8 2765.61   5
   5   1   2 14714.5 2708.08   2
   5   1   3 24753.2 3668.44   5
   5   1   3 28080.5 3661.70   2
   5  -1   3 31573.8 4119.78   2
   5  -1   3 32971.3 4340.28   5
   5  -1   4 4504.35 1675.18   5
   5  -1   4 3072.07 1583.78   2
   5   1   4 3669.96 1493.19   5
   5   1   4 4104.36 1815.09   2
   5  -1   5 32383.8 4311.75   2
   5   1   5 33468.8 4110.40   2
   5  -1   5 36547.1 4592.00   5
   5   1   5 34519.8 4347.44   5
   5  -1   6 4843.86 1767.78   5
   5   1   6 4309.04 1662.21   5
   5  -1   6 5813.59 2064.82   2
   5   1   6 5536.08 1943.21   2
   5  -1   7 58170.2 5725.37   2
   5   1   7 60048.6 5596.78   2
   5  -1   7 64674.9 6094.54   5
   5   1   7 59422.4 5674.06   5
   5  -1   8 1512.17 1169.62   5
   5   1   8 213.401 975.640   5
   5  -1   8 2613.44 1778.52   2
   5   1   8 2892.62 1463.08   2
   5  -1   9 47634.0 5268.28   2
   5   1   9 51349.4 5348.59   2
   5  -1   9 58163.3 5748.52   5
   5   1   9 48449.0 5150.03   5
   5  -1  10 1079.95 1087.96   5
   5   1  10 4568.96 1729.22   5
   5  -1  10 2398.94 1697.92   2
   5   1  10 3882.62 1728.88   2
   5   1  11 38008.6 4700.95   2
   5  -1  11 48050.6 5350.67   5
   5   1  11 43030.9 4982.15   5
   5  -1  12 6701.30 2061.70   5
   5   1  12 5239.95 1872.92   5
   5  -1  13 29178.7 4037.85   5
   5   1  13 28064.4 4010.78   5
   5  -2 -14 6463.85 2086.32   5
   5   2 -14 5837.83 1901.49   5
   5  -2 -14 2066.41 1267.52   2
   5  -2 -13 3929.96 1665.29   5
   5   2 -13 3357.10 1522.03   5
   5  -2 -13 4747.99 1860.53   2
   5   2 -12 1454.39 1324.92   5
   5  -2 -12 2232.22 1234.34   2
   5  -2 -11-473.162 923.660   5
   5   2 -11-2046.57 1407.32   5
   5  -2 -11 1867.48 1162.23   2
   5  -2 -10 13146.0 2861.66   5
   5   2 -10 10580.9 2454.56   5
   5  -2 -10 10211.3 2507.27   2
   5  -2  -9-507.286 870.454   5
   5   2  -9 1231.11 1050.65   5
   5  -2  -9 670.638 875.643   2
   5  -2  -8 11326.5 2815.72   5
   5   2  -8 13305.4 2800.49   5
   5  -2  -8 12756.2 2631.66   2
   5  -2  -7 5833.89 2040.81   5
   5   2  -7 4005.17 1649.06   5
   5  -2  -7 4520.08 1702.97   2
   5  -2  -6 38075.3 4383.98   2
   5  -2  -6 41312.8 5075.85   5
   5   2  -6 38031.2 4661.32   5
   5  -2  -5 9280.58 2645.85   5
   5   2  -5 7018.80 2159.54   5
   5  -2  -5 9406.96 2285.36   2
   5  -2  -4 41589.2 4558.97   2
   5  -2  -4 40768.9 4975.65   5
   5   2  -4 41483.3 4785.71   5
   5  -2  -3 3646.46 1749.75   5
   5   2  -3 2603.85 1624.48   5
   5  -2  -3 2639.12 1458.53   2
   5  -2  -2 62664.0 5673.41   2
   5  -2  -2 68543.6 6429.47   5
   5   2  -2 72367.7 6239.58   5
   5  -2  -1 3466.40 1682.62   5
   5   2  -1 1078.93 1173.89   5
   5  -2  -1 3155.80 1787.01   2
   5  -2   0 91117.8 6867.27   2
   5  -2   0 87991.6 7227.11   5
   5   2   0 82632.3 6687.13   5
   5  -2   1 8208.04 2309.00   5
   5   2   1 6739.35 2004.86   5
   5   2   1 6438.45 1892.42   2
   5  -2   1 6747.45 2082.30   2
   5   2   2 30123.9 3523.87   4
   5  -2   2 36425.7 4437.82   2
   5   2   2 35677.6 4059.39   2
   5  -2   2 38747.3 4762.36   5
   5   2   2 32771.9 4237.88   5
   5  -2   3 3855.55 1649.88   2
   5  -2   3 6890.12 2083.51   5
   5   2   3 3933.74 1593.52   5
   5   2   3 5554.64 1728.88   2
   5   2   3 4755.52 1336.56   4
   5   2   4 41356.5 4220.68   4
   5  -2   4 43822.5 4945.94   2
   5   2   4 49301.9 4699.89   2
   5  -2   4 50353.7 5524.65   5
   5   2   4 48889.4 5154.52   5
   5  -2   5 362.214 765.758   5
   5  -2   5-1287.85 1257.27   2
   5   2   5 746.488 1044.51   5
   5   2   5 380.960 1186.92   2
   5   2   5 723.400 562.681   4
   5  -2   6 12354.4 2773.23   5
   5  -2   6 10613.8 2647.14   2
   5   2   6 12912.8 2600.85   5
   5   2   6 12274.2 2742.41   2
   5   2   6 9793.88 2254.67   4
   5  -2   7-1012.45 976.437   5
   5   2   7-5.40268 709.880   5
   5  -2   7-1700.45 1397.08   2
   5   2   7-1002.15 1092.84   2
   5   2   7 263.982 780.410   4
   5  -2   8 7988.43 2274.80   5
   5   2   8 4320.06 1832.78   5
   5  -2   8 6718.27 2162.23   2
   5   2   8 6614.36 2080.97   2
   5   2   8 6602.69 1824.24   4
   5  -2   9-1788.50 1307.69   5
   5   2   9-1631.65 1149.09   5
   5   2   9 1342.22 1072.73   2
   5   2   9-906.798 820.200   4
   5  -2  10 7175.37 2139.68   5
   5   2  10 9990.59 2447.44   5
   5   2  10 8021.80 2142.67   4
   5   2  10 9170.70 2453.21   2
   5  -2  11-1377.36 1123.64   5
   5   2  11-2.78003 640.049   5
   5   2  11 1141.92 1117.25   2
   5  -2  12 16520.5 3135.09   5
   5   2  12 17468.8 3161.70   5
   5  -2  13-15.0702 637.274   5
   5   2  13 668.625 838.463   5
   5  -3 -12 3886.59 1720.04   5
   5   3 -12 3020.24 1444.37   5
   5  -3 -11 3607.02 1807.27   5
   5   3 -11 5773.81 1992.08   5
   5  -3 -11 3027.10 1530.26   2
   5  -3 -10 847.901 760.628   5
   5   3 -10 2001.76 1285.62   5
   5  -3 -10 1840.98 1212.97   2
   5  -3  -9 13729.8 3164.13   5
   5   3  -9 11560.0 2665.93   5
   5  -3  -9 8520.31 2227.51   2
   5  -3  -8-50.9070 713.001   5
   5   3  -8 915.812 1239.02   5
   5  -3  -8 2334.99 1290.39   2
   5  -3  -7 22100.2 3855.80   5
   5   3  -7 18680.5 3256.15   5
   5  -3  -7 17121.3 3088.37   2
   5  -3  -6 4571.94 1838.03   5
   5   3  -6 3874.22 1753.89   5
   5  -3  -6 2999.30 1579.12   2
   5  -3  -5 46030.8 4963.92   2
   5  -3  -5 47843.3 5536.66   5
   5   3  -5 44476.1 4980.91   5
   5  -3  -4 6858.25 2315.57   5
   5   3  -4 3539.56 1530.01   5
   5  -3  -4 9269.66 2288.60   2
   5  -3  -3 48961.4 5085.41   2
   5  -3  -3 58457.6 6049.52   5
   5   3  -3 48044.6 5193.39   5
   5  -3  -2 3405.42 1567.57   5
   5   3  -2 3580.43 1345.54   5
   5  -3  -2 668.775 1282.42   2
   5  -3  -1 37149.7 4501.82   2
   5  -3  -1 41421.7 5046.73   5
   5   3  -1 42773.2 4868.44   5
   5  -3   0 923.150 1169.59   5
   5   3   0 1105.13 1111.22   5
   5  -3   0 653.688 1041.66   2
   5  -3   1 88480.0 6945.60   2
   5  -3   1 85960.5 7206.56   5
   5   3   1 84709.9 6814.42   5
   5  -3   2 6454.78 2146.55   5
   5   3   2 5016.67 1929.17   5
   5  -3   2 5418.37 1922.57   2
   5   3   3 60619.9 5152.48   4
   5  -3   3 67584.8 6219.41   2
   5  -3   3 67587.1 6380.61   5
   5   3   3 64449.6 5979.76   5
   5  -3   4 3576.62 1641.96   5
   5  -3   4 1279.02 1430.65   2
   5   3   4 2568.63 1212.55   5
   5   3   4 942.643 1051.11   4
   5  -3   5 11990.2 2712.57   5
   5  -3   5 11327.6 2715.08   2
   5   3   5 8426.64 2271.66   5
   5   3   5 9171.87 2287.63   4
   5  -3   6 1272.26 1299.40   5
   5  -3   6-893.449 1295.02   2
   5   3   6-397.182 801.608   5
   5   3   6-7.00521 735.719   4
   5  -3   7 2733.85 1285.16   5
   5   3   7 4507.03 1760.76   5
   5   3   7 4157.48 1625.87   2
   5   3   7 3167.31 1385.91   4
   5  -3   8 3112.69 1360.61   5
   5   3   8 1470.45 952.201   5
   5   3   8 1302.71 891.876   4
   5   3   8-527.965 942.164   2
   5  -3   9 3633.09 1554.99   5
   5   3   9 5147.05 1855.31   5
   5   3   9 5740.21 1771.84   4
   5   3   9 5307.59 1819.92   2
   5  -3  10-760.613 1068.31   5
   5   3  10-1274.48 1274.13   5
   5   3  10-766.289 987.999   2
   5   3  11 10455.0 2581.48   2
   5   4  -5 2861.52 1540.53   5
   5  -4  -5 4228.77 1756.29   2
   5  -4  -5 7755.27 2524.86   5
   5   4  -4 30486.4 4222.78   5
   5  -4  -4 31885.4 4658.29   5
   5  -4  -4 29149.6 4049.35   2
   5   4  -3 7691.23 2179.86   5
   5  -4  -3 8106.14 2379.15   5
   5  -4  -3 7619.96 2123.69   2
   5   4  -2 28524.6 4082.72   5
   5  -4  -2 33253.5 4617.28   5
   5  -4  -2 27035.3 3855.33   2
   5   4  -1 719.798 1020.40   5
   5  -4  -1 1825.69 1232.15   5
   5  -4  -1 362.313 1289.55   2
   5   4   0 23453.1 3581.16   5
   5  -4   0 24439.5 3962.04   5
   5  -4   0 19274.4 3448.06   2
   5   4   1 12281.3 2666.82   5
   5  -4   1 10224.3 2694.91   5
   5  -4   1 13695.0 2921.20   2
   5   4   2 22213.7 3557.58   5
   5  -4   2 27484.8 4251.22   5
   5  -4   2 19963.1 3413.58   2
   5   4   3 5974.30 1882.90   5
   5  -4   3 8081.55 2341.83   5
   5   4   4 15093.6 2683.31   4
   5   4   5 5257.51 1710.18   4
   5   4   6 31414.8 4066.74   4
   5   4   7 2830.51 1193.62   4
   0   0   0    0.00    0.00   0
TITL exp_1058 in P2(1)/c
REM P2(1)/c (#14 in standard setting)
CELL 0.71073   3.783334   7.613898  20.147320  90.0000  92.1305  90.0000
ZERR    2.00   0.000257   0.000686   0.001803   0.0000   0.0073   0.0000
LATT  1
SYMM -x, y+1/2,-z+1/2
SFAC C H N O Cl Cd
UNIT 16.00 16.00 8.00 4.00 4.00 2.00
TREF
HKLF 4
END
;
_shelx_hkl_checksum   42872

 
data_2
_database_code_depnum_ccdc_archive 'CCDC 1559138'
 
_audit_creation_method            'SHELXL-2014/7'
_shelx_SHELXL_version_number      '2014/7'
_chemical_name_systematic         ?
_chemical_name_common             ?
_chemical_melting_point           ?
_chemical_formula_moiety          ?
_chemical_formula_sum
 'C8 H8 Br2 Cd N4 O2' 
_chemical_formula_weight          464.40

loop_
 _atom_type_symbol
 _atom_type_description
 _atom_type_scat_dispersion_real
 _atom_type_scat_dispersion_imag
 _atom_type_scat_source
 'C'  'C'   0.0033   0.0016
 'International Tables Vol C Tables 4.2.6.8 and 6.1.1.4'
 'H'  'H'   0.0000   0.0000
 'International Tables Vol C Tables 4.2.6.8 and 6.1.1.4'
 'N'  'N'   0.0061   0.0033
 'International Tables Vol C Tables 4.2.6.8 and 6.1.1.4'
 'O'  'O'   0.0106   0.0060
 'International Tables Vol C Tables 4.2.6.8 and 6.1.1.4'
 'Cd'  'Cd'  -0.8075   1.2024
 'International Tables Vol C Tables 4.2.6.8 and 6.1.1.4'
 'Br'  'Br'  -0.2901   2.4595
 'International Tables Vol C Tables 4.2.6.8 and 6.1.1.4'
 
_space_group_crystal_system       monoclinic
_space_group_IT_number            14
_space_group_name_H-M_alt         'P 21/c'
_space_group_name_Hall            '-P 2ybc'
 
_shelx_space_group_comment
;
The symmetry employed for this shelxl refinement is uniquely defined
by the following loop, which should always be used as a source of
symmetry information in preference to the above space-group names.
They are only intended as comments.
;
 
loop_
 _space_group_symop_operation_xyz
 'x, y, z'
 '-x, y+1/2, -z+1/2'
 '-x, -y, -z'
 'x, -y-1/2, z-1/2'
 
_cell_length_a                    3.9043(2)
_cell_length_b                    7.7180(5)
_cell_length_c                    20.6142(14)
_cell_angle_alpha                 90
_cell_angle_beta                  92.442(5)
_cell_angle_gamma                 90
_cell_volume                      620.61(7)
_cell_formula_units_Z             2
_cell_measurement_temperature     296(2)
_cell_measurement_reflns_used     2209
_cell_measurement_theta_min       4.7350
_cell_measurement_theta_max       29.1480
 
_exptl_crystal_description        'prism'
_exptl_crystal_colour             'colourless'
_exptl_crystal_density_meas       ?
_exptl_crystal_density_method     ?
_exptl_crystal_density_diffrn     2.485          
_exptl_crystal_F_000              436
_exptl_transmission_factor_min    ?
_exptl_transmission_factor_max    ?
_exptl_crystal_size_max           0.34
_exptl_crystal_size_mid           0.24
_exptl_crystal_size_min           0.16
_exptl_absorpt_coefficient_mu     8.192
_shelx_estimated_absorpt_T_min    ?
_shelx_estimated_absorpt_T_max    ?
_exptl_absorpt_correction_type    'multi-scan'
_exptl_absorpt_correction_T_min   0.39753
_exptl_absorpt_correction_T_max   1.00000
_exptl_absorpt_process_details    
;
CrysAlisPro, Agilent Technologies,
Version 1.171.37.35 (release 13-08-2014 CrysAlis171 .NET)
(compiled Aug 13 2014,18:06:01)
Empirical absorption correction using spherical harmonics,
 implemented in SCALE3 ABSPACK scaling algorithm.
;
_exptl_absorpt_special_details    ?
_diffrn_ambient_temperature       296(2)
_diffrn_radiation_wavelength      0.71073
_diffrn_radiation_type            MoK\a
_diffrn_source                    ?
_diffrn_measurement_device_type   
'Oxford Diffraction Xcalibur2 diffractometer with Sapphire 3 CCD detector'
_diffrn_measurement_method        '\w-scan'
_diffrn_detector_area_resol_mean  ?
_diffrn_reflns_number             3352
_diffrn_reflns_av_unetI/netI      0.0213
_diffrn_reflns_av_R_equivalents   0.0189
_diffrn_reflns_limit_h_min        -4
_diffrn_reflns_limit_h_max        4
_diffrn_reflns_limit_k_min        -8
_diffrn_reflns_limit_k_max        9
_diffrn_reflns_limit_l_min        -24
_diffrn_reflns_limit_l_max        24
_diffrn_reflns_theta_min          4.759
_diffrn_reflns_theta_max          24.999
_diffrn_reflns_theta_full         24.999
_diffrn_measured_fraction_theta_max   0.995
_diffrn_measured_fraction_theta_full  0.995
_diffrn_reflns_Laue_measured_fraction_max    0.995
_diffrn_reflns_Laue_measured_fraction_full   0.995
_diffrn_reflns_point_group_measured_fraction_max   0.995
_diffrn_reflns_point_group_measured_fraction_full  0.995
_reflns_number_total              1092
_reflns_number_gt                 1037
_reflns_threshold_expression      'I > 2\s(I)'
_reflns_Friedel_coverage          0.000
_reflns_Friedel_fraction_max      .
_reflns_Friedel_fraction_full     .
 
_reflns_special_details
;
 Reflections were merged by SHELXL according to the crystal
 class for the calculation of statistics and refinement.
 
 _reflns_Friedel_fraction is defined as the number of unique
 Friedel pairs measured divided by the number that would be
 possible theoretically, ignoring centric projections and
 systematic absences.
;
 
_computing_data_collection        ?
_computing_cell_refinement        ?
_computing_data_reduction         ?
_computing_structure_solution     ?
_computing_structure_refinement 'SHELXL-2014/7 (Sheldrick, 2014)'
_computing_molecular_graphics     ?
_computing_publication_material   ?
_refine_special_details           ?
_refine_ls_structure_factor_coef  Fsqd
_refine_ls_matrix_type            full
_refine_ls_weighting_scheme       calc
_refine_ls_weighting_details
'w=1/[\s^2^(Fo^2^)+8.8929P] where P=(Fo^2^+2Fc^2^)/3'
_atom_sites_solution_primary      ?
_atom_sites_solution_secondary    ?
_atom_sites_solution_hydrogens    mixed
_refine_ls_hydrogen_treatment     mixed
_refine_ls_extinction_method      'SHELXL-2014/7 (Sheldrick 2014'
_refine_ls_extinction_coef        0.0199(16)
_refine_ls_extinction_expression
 'Fc^*^=kFc[1+0.001xFc^2^\l^3^/sin(2\q)]^-1/4^'
_refine_ls_number_reflns          1092
_refine_ls_number_parameters      83
_refine_ls_number_restraints      1
_refine_ls_R_factor_all           0.0397
_refine_ls_R_factor_gt            0.0384
_refine_ls_wR_factor_ref          0.0993
_refine_ls_wR_factor_gt           0.0989
_refine_ls_goodness_of_fit_ref    1.377
_refine_ls_restrained_S_all       1.376
_refine_ls_shift/su_max           0.000
_refine_ls_shift/su_mean          0.000
 
loop_
 _atom_site_label
 _atom_site_type_symbol
 _atom_site_fract_x
 _atom_site_fract_y
 _atom_site_fract_z
 _atom_site_U_iso_or_equiv
 _atom_site_adp_type
 _atom_site_occupancy
 _atom_site_site_symmetry_order  
 _atom_site_calc_flag
 _atom_site_refinement_flags_posn
 _atom_site_refinement_flags_adp
 _atom_site_refinement_flags_occupancy
 _atom_site_disorder_assembly
 _atom_site_disorder_group
Cd1 Cd 0.5000 0.5000 0.5000 0.0235(3) Uani 1 2 d S . P . .
Br1 Br 0.9797(2) 0.70635(12) 0.44844(5) 0.0284(3) Uani 1 1 d . . . . .
N1 N 0.4485(19) 0.3163(9) 0.4029(4) 0.0255(16) Uani 1 1 d . . . . .
N2 N 0.264(2) 0.0816(10) 0.3088(4) 0.0295(18) Uani 1 1 d D . . . .
H21 H 0.18(2) 0.011(11) 0.280(4) 0.035 Uiso 1 1 d D U . . .
O1 O -0.012(2) 0.2915(9) 0.2513(4) 0.054(2) Uani 1 1 d . . . . .
C1 C 0.277(2) 0.3649(12) 0.3508(4) 0.030(2) Uani 1 1 d . . . . .
H1 H 0.2235 0.4818 0.3464 0.036 Uiso 1 1 calc R U . . .
C2 C 0.165(3) 0.2491(12) 0.2990(5) 0.032(2) Uani 1 1 d . . . . .
C3 C 0.446(3) 0.0290(12) 0.3623(4) 0.030(2) Uani 1 1 d . . . . .
H3 H 0.5085 -0.0867 0.3668 0.036 Uiso 1 1 calc R U . . .
C4 C 0.538(2) 0.1450(12) 0.4098(5) 0.031(2) Uani 1 1 d . . . . .
H4 H 0.6614 0.1081 0.4469 0.038 Uiso 1 1 calc R U . . .
 
loop_
 _atom_site_aniso_label
 _atom_site_aniso_U_11
 _atom_site_aniso_U_22
 _atom_site_aniso_U_33
 _atom_site_aniso_U_23
 _atom_site_aniso_U_13
 _atom_site_aniso_U_12
Cd1 0.0207(5) 0.0231(5) 0.0265(5) -0.0014(4) -0.0024(3) -0.0004(4)
Br1 0.0244(5) 0.0254(5) 0.0350(6) 0.0060(4) -0.0019(4) 0.0009(4)
N1 0.030(4) 0.020(4) 0.026(4) -0.001(3) -0.001(3) -0.001(3)
N2 0.042(5) 0.021(4) 0.025(4) -0.004(3) -0.004(3) -0.002(4)
O1 0.088(6) 0.032(4) 0.037(4) -0.001(4) -0.029(4) 0.011(4)
C1 0.044(6) 0.019(5) 0.026(5) 0.002(4) 0.001(4) 0.004(4)
C2 0.043(6) 0.021(5) 0.030(5) 0.004(4) -0.005(4) 0.003(4)
C3 0.042(5) 0.020(5) 0.028(5) 0.001(4) -0.004(4) 0.001(4)
C4 0.035(5) 0.023(5) 0.035(5) -0.001(4) -0.010(4) -0.002(4)
 
_geom_special_details
;
 All esds (except the esd in the dihedral angle between two l.s. planes)
 are estimated using the full covariance matrix.  The cell esds are taken
 into account individually in the estimation of esds in distances, angles
 and torsion angles; correlations between esds in cell parameters are only
 used when they are defined by crystal symmetry.  An approximate (isotropic)
 treatment of cell esds is used for estimating esds involving l.s. planes.
;
 
loop_
 _geom_bond_atom_site_label_1
 _geom_bond_atom_site_label_2
 _geom_bond_distance
 _geom_bond_site_symmetry_2
 _geom_bond_publ_flag
Cd1 N1 2.455(7) 3_666 ?
Cd1 N1 2.455(7) . ?
Cd1 Br1 2.7098(9) . ?
Cd1 Br1 2.7099(9) 3_666 ?
Cd1 Br1 2.7585(9) 1_455 ?
Cd1 Br1 2.7585(9) 3_766 ?
Br1 Cd1 2.7585(9) 1_655 ?
N1 C1 1.296(12) . ?
N1 C4 1.373(12) . ?
N2 C3 1.349(12) . ?
N2 C2 1.362(12) . ?
N2 H21 0.86(2) . ?
O1 C2 1.223(12) . ?
C1 C2 1.446(13) . ?
C1 H1 0.9300 . ?
C3 C4 1.364(13) . ?
C3 H3 0.9300 . ?
C4 H4 0.9300 . ?
 
loop_
 _geom_angle_atom_site_label_1
 _geom_angle_atom_site_label_2
 _geom_angle_atom_site_label_3
 _geom_angle
 _geom_angle_site_symmetry_1
 _geom_angle_site_symmetry_3
 _geom_angle_publ_flag
N1 Cd1 N1 180.0 3_666 . ?
N1 Cd1 Br1 86.94(18) 3_666 . ?
N1 Cd1 Br1 93.06(18) . . ?
N1 Cd1 Br1 93.06(18) 3_666 3_666 ?
N1 Cd1 Br1 86.94(18) . 3_666 ?
Br1 Cd1 Br1 180.0 . 3_666 ?
N1 Cd1 Br1 90.81(17) 3_666 1_455 ?
N1 Cd1 Br1 89.19(17) . 1_455 ?
Br1 Cd1 Br1 91.12(3) . 1_455 ?
Br1 Cd1 Br1 88.88(3) 3_666 1_455 ?
N1 Cd1 Br1 89.19(17) 3_666 3_766 ?
N1 Cd1 Br1 90.81(17) . 3_766 ?
Br1 Cd1 Br1 88.88(3) . 3_766 ?
Br1 Cd1 Br1 91.12(3) 3_666 3_766 ?
Br1 Cd1 Br1 180.00(4) 1_455 3_766 ?
Cd1 Br1 Cd1 91.12(3) . 1_655 ?
C1 N1 C4 119.0(8) . . ?
C1 N1 Cd1 122.0(6) . . ?
C4 N1 Cd1 117.3(6) . . ?
C3 N2 C2 122.8(8) . . ?
C3 N2 H21 123(7) . . ?
C2 N2 H21 113(7) . . ?
N1 C1 C2 124.2(8) . . ?
N1 C1 H1 117.9 . . ?
C2 C1 H1 117.9 . . ?
O1 C2 N2 121.3(9) . . ?
O1 C2 C1 124.9(9) . . ?
N2 C2 C1 113.7(8) . . ?
N2 C3 C4 120.3(9) . . ?
N2 C3 H3 119.9 . . ?
C4 C3 H3 119.9 . . ?
C3 C4 N1 119.9(9) . . ?
C3 C4 H4 120.1 . . ?
N1 C4 H4 120.1 . . ?
 
loop_
 _geom_torsion_atom_site_label_1
 _geom_torsion_atom_site_label_2
 _geom_torsion_atom_site_label_3
 _geom_torsion_atom_site_label_4
 _geom_torsion
 _geom_torsion_site_symmetry_1
 _geom_torsion_site_symmetry_2
 _geom_torsion_site_symmetry_3
 _geom_torsion_site_symmetry_4
 _geom_torsion_publ_flag
C4 N1 C1 C2 1.5(15) . . . . ?
Cd1 N1 C1 C2 -163.6(7) . . . . ?
C3 N2 C2 O1 -176.9(10) . . . . ?
C3 N2 C2 C1 0.9(14) . . . . ?
N1 C1 C2 O1 175.9(11) . . . . ?
N1 C1 C2 N2 -1.8(15) . . . . ?
C2 N2 C3 C4 0.3(15) . . . . ?
N2 C3 C4 N1 -0.7(15) . . . . ?
C1 N1 C4 C3 -0.2(14) . . . . ?
Cd1 N1 C4 C3 165.6(7) . . . . ?
 
loop_
 _geom_hbond_atom_site_label_D 
 _geom_hbond_atom_site_label_H 
 _geom_hbond_atom_site_label_A 
 _geom_hbond_distance_DH 
 _geom_hbond_distance_HA 
 _geom_hbond_distance_DA 
 _geom_hbond_angle_DHA 
 _geom_hbond_site_symmetry_A 
N2 H21 O1  0.86(2) 1.92(5) 2.722(10) 155(10) 2_545
C1 H1 Br1  0.93 2.92 3.542(9) 125.9 1_455
C3 H3 Br1  0.93 2.92 3.659(9) 137.8 1_545
C4 H4 Br1  0.93 2.90 3.596(9) 132.6 3_766
 
_refine_diff_density_max    1.755
_refine_diff_density_min   -0.867
_refine_diff_density_rms    0.174

_shelx_res_file
;

    shelxl.res created by SHELXL-2014/7


TITL exp_132 in P2(1)/c
CELL  0.71073   3.9043   7.7180  20.6142   90.000   92.442   90.000
ZERR     2.00   0.0002   0.0005   0.0014    0.000    0.005    0.000
LATT   1
SYMM  - X, 1/2 + Y, 1/2 - Z
SFAC  C    H    N    O    CD   BR
UNIT  16   16   8    4    2    4
MERG   2
OMIT    -1.00  50.00
DFIX 0.86 N2 H21
EQIV $1 -x, y-1/2, -z+1/2
HTAB N2 O1_$1
EQIV $2 x-1, y, z
HTAB C1 Br1_$2
EQIV $3 x, y-1, z
HTAB C3 Br1_$3
EQIV $4 -x+2, -y+1, -z+1
HTAB C4 Br1_$4
FMAP   2
PLAN   20
ACTA
BOND   $H
CONF
L.S.  10
HTAB
TEMP    23.00
WGHT    0.000000    8.892900
EXTI    0.019868
FVAR       4.79866
CD1   5    0.500000    0.500000    0.500000    10.50000    0.02068    0.02314 =
         0.02645   -0.00142   -0.00239   -0.00039
BR1   6    0.979675    0.706347    0.448436    11.00000    0.02440    0.02544 =
         0.03496    0.00598   -0.00190    0.00088
N1    3    0.448532    0.316286    0.402872    11.00000    0.03024    0.02015 =
         0.02604   -0.00077   -0.00133   -0.00079
N2    3    0.263692    0.081558    0.308799    11.00000    0.04213    0.02052 =
         0.02541   -0.00404   -0.00358   -0.00178
H21   2    0.176044    0.011485    0.280449    11.00000   -1.20000
O1    4   -0.012181    0.291482    0.251296    11.00000    0.08847    0.03206 =
         0.03727   -0.00052   -0.02934    0.01108
C1    1    0.277339    0.364894    0.350783    11.00000    0.04441    0.01937 =
         0.02643    0.00156    0.00101    0.00449
AFIX  43
H1    2    0.223467    0.481802    0.346404    11.00000   -1.20000
AFIX   0
C2    1    0.164710    0.249081    0.299039    11.00000    0.04344    0.02096 =
         0.03038    0.00373   -0.00530    0.00345
C3    1    0.445682    0.029048    0.362310    11.00000    0.04231    0.01971 =
         0.02841    0.00121   -0.00403    0.00105
AFIX  43
H3    2    0.508469   -0.086703    0.366821    11.00000   -1.20000
AFIX   0
C4    1    0.538041    0.144996    0.409840    11.00000    0.03540    0.02274 =
         0.03498   -0.00127   -0.00982   -0.00231
AFIX  43
H4    2    0.661383    0.108128    0.446891    11.00000   -1.20000

AFIX   0
HKLF 4

REM  exp_132 in P2(1)/c
REM R1 =  0.0384 for    1037 Fo > 4sig(Fo)  and  0.0397 for all    1092 data
REM     83 parameters refined using      1 restraints

END

WGHT      0.0000      8.8784

REM Instructions for potential hydrogen bonds
HTAB N2 O1_$1
HTAB C1 Br1_$2
HTAB C3 Br1_$3
HTAB C4 Br1_$4

REM Highest difference peak  1.755,  deepest hole -0.867,  1-sigma level  0.174
Q1    1   1.0000  0.5000  0.5000  10.50000  0.05    1.76
Q2    1   0.4837  0.7076  0.4494  11.00000  0.05    1.37
Q3    1   0.4793 -0.0781  0.3990  11.00000  0.05    1.19
Q4    1   0.7398  0.5024  0.4999  11.00000  0.05    0.90
Q5    1   0.9835 -0.0743  0.3994  11.00000  0.05    0.80
Q6    1   0.7474  0.2892  0.4487  11.00000  0.05    0.69
Q7    1   0.2215  0.2823  0.4508  11.00000  0.05    0.65
Q8    1   0.2395  0.0785  0.4004  11.00000  0.05    0.60
Q9    1   0.0636  0.2079  0.1574  11.00000  0.05    0.60
Q10   1   0.9879  0.1275  0.4532  11.00000  0.05    0.58
Q11   1   0.5026  0.1236  0.4533  11.00000  0.05    0.58
Q12   1   0.7254  0.0745  0.3917  11.00000  0.05    0.54
Q13   1   0.7514  0.6939  0.4401  11.00000  0.05    0.52
Q14   1   0.7938  0.8614  0.4535  11.00000  0.05    0.52
Q15   1  -0.0274  0.3393  0.3812  11.00000  0.05    0.43
Q16   1   1.2567  0.8565  0.4473  11.00000  0.05    0.42
Q17   1   1.2446  0.6648  0.4029  11.00000  0.05    0.41
Q18   1   0.1751  0.2791  0.3436  11.00000  0.05    0.41
Q19   1   0.7316  0.4991  0.3920  11.00000  0.05    0.40
Q20   1   0.7364  0.6608  0.4028  11.00000  0.05    0.40
;
_shelx_res_checksum    6343

_shelx_hkl_file
;
   0   0   5 107.511 54.4320   1
   0   0  -5 27.9751 50.5939   1
   0   0   6 7917.88 397.549   1
   0   0  -6 7750.26 387.926   1
   0   0   7 55.8857 56.5867   1
   0   0  -7 141.504 77.7791   1
   0   0  -8 890.475 160.679   1
   0   0  -9 39.2003 56.1487   1
   0   0 -10 6809.84 483.930   1
   0   0 -11 51.9188 90.6515   1
   0   0 -12 3721.79 393.804   1
   0   0 -13 89.4206 94.4291   1
   0   0 -14 25514.6 1137.28   1
   0   0 -15 869.857 278.248   1
   0   0 -16 107104. 2505.39   1
   0   0 -17 1622.05 399.127   1
   0   0 -18 65788.0 2099.53   1
   0   0 -19 3585.71 615.786   1
   0   0 -20 190528. 3830.39   1
   0   0 -21 4002.70 654.740   1
   0   0 -22 59104.5 2306.16   1
   0   0 -23 1018.58 409.199   1
   0   0 -24 10027.6 1026.07   1
   0   0 -25-47.5911 197.324   1
   0   0 -26 158.106 228.152   1
   0   1   4 303327. 2090.66   1
   0   1  -4 303624. 2452.15   1
   0  -1   4 305715. 2484.37   1
   0   1  -5 108195. 1548.20   1
   0   1   5 108404. 1367.57   5
   0   1   5 108542. 1357.47   1
   0  -1   5 108532. 1559.16   1
   0   1   6 195556. 1984.09   1
   0  -1   6 195917. 2225.11   1
   0   1  -6 194969. 2189.67   1
   0  -1  -6 195882. 1954.12   1
   0   1   6 195806. 1977.44   5
   0   1  -7 99821.0 1672.15   1
   0  -1  -7 98585.6 1502.79   1
   0   1   7 98557.7 1516.64   1
   0  -1   7 99947.5 1678.23   1
   0  -1  -8 130407. 1859.59   1
   0   1  -8 133237. 2024.24   1
   0  -1  -9 34841.2 1024.19   1
   0   1  -9 36569.2 1129.45   1
   0  -1 -10 48.5518 104.478   1
   0   1 -10 520.378 172.754   1
   0  -1 -11 31849.1 1084.45   1
   0   1 -11 32474.2 1161.64   1
   0  -1 -12 90167.1 1913.49   1
   0   1 -12 87163.9 1991.03   1
   0   1 -13 68558.4 1838.06   1
   0  -1 -13 68665.4 1759.83   1
   0   1 -14 96809.0 2267.43   1
   0  -1 -14 96942.1 2160.06   1
   0  -1 -15 34068.4 1349.59   1
   0   1 -15 33875.3 1401.79   1
   0  -1 -16 70679.2 2019.46   1
   0   1 -16 72959.0 2155.80   1
   0   1 -17 56484.2 1956.39   1
   0  -1 -17 59426.0 1915.40   1
   0   1 -18 1816.28 469.571   1
   0  -1 -18 2414.63 481.271   1
   0  -1 -19 63727.1 2117.35   1
   0   1 -19 66511.1 2273.16   1
   0  -1 -20 5899.01 706.621   1
   0   1 -20 5815.44 737.292   1
   0   1 -21 20725.9 1352.50   1
   0  -1 -21 20574.3 1301.33   1
   0  -1 -22 4570.21 648.580   1
   0   1 -22 4595.30 691.784   1
   0   1  22 5134.36 709.929   5
   0   1 -23 13295.7 1170.75   1
   0  -1 -23 13019.3 1109.58   1
   0   1  23 12323.8 1087.68   5
   0   1 -24 14426.5 1257.29   1
   0   1  24 14751.5 1229.27   5
   0  -1 -24 14803.5 1221.48   1
   0   1  25 8432.52 971.258   5
   0   1 -25 6893.50 912.575   1
   0   1 -26 5069.33 812.340   1
   0   1  26 5354.96 807.462   5
   0   2   0 54354.4 1296.00   2
   0  -2   0 49241.3 920.327   5
   0   2   0 51034.8 938.097   5
   0  -2   0 52578.0 1425.78   2
   0   2   1 4900.31 283.099   5
   0   2  -1 4527.04 292.334   5
   0  -2  -1 4676.85 275.978   5
   0  -2   1 4277.73 292.413   5
   0   2  -1 5091.89 470.343   2
   0  -2  -1 5583.68 418.691   2
   0   2   1 5383.19 341.698   2
   0   2   2 9178.30 397.747   5
   0   2  -2 9199.44 473.330   1
   0  -2   2 9081.03 454.726   5
   0   2   2 8903.71 375.837   2
   0   2  -2 9545.43 346.070   3
   0  -2  -2 9838.66 455.463   2
   0  -2  -2 8771.75 385.223   5
   0   2  -2 10152.1 728.122   2
   0   2  -3 66746.1 1914.96   2
   0  -2   3 67338.4 1375.44   1
   0  -2  -3 68775.7 1031.77   2
   0   2   3 68440.7 1115.35   5
   0  -2  -3 66217.7 1098.53   5
   0   2  -3 70242.0 1403.72   1
   0  -2   3 69247.6 1355.88   5
   0   2  -3 67232.5 760.037   3
   0  -2  -4 15219.3 421.355   2
   0  -2  -4 14586.2 536.378   5
   0   2  -4 15969.9 704.266   1
   0  -2   4 16336.9 723.347   1
   0   2   4 15287.3 545.317   5
   0  -2   5 77121.2 1635.69   1
   0   2   5 72590.8 1251.58   5
   0  -2  -5 72441.1 1264.21   5
   0   2  -5 75577.4 1573.07   1
   0   2   6 406968. 3117.24   5
   0  -2  -6 395443. 3119.32   5
   0   2  -6 398552. 3766.32   1
   0   2   7 78816.5 1451.38   5
   0   2  -7 79378.7 1739.76   1
   0   2  -8 318070. 3583.42   1
   0   2   8 332438. 3123.02   5
   0   2   9 10713.2 595.686   5
   0   2  -9 9534.54 647.984   1
   0   2 -10 300407. 3733.73   1
   0   2  10 306790. 3307.26   5
   0   2  11 614.049 204.779   5
   0   2 -11 119.329 132.458   1
   0   2  12 151076. 2538.17   5
   0   2 -12 150514. 2823.51   1
   0   2  13 29826.9 1176.73   5
   0   2 -13 30930.1 1321.04   1
   0   2 -14 110509. 2589.28   1
   0   2  14 106854. 2311.85   5
   0   2 -15 24837.8 1284.28   1
   0   2  15 24211.9 1162.19   5
   0   2 -16 11402.3 901.328   1
   0   2  16 12355.4 860.230   5
   0   2  17 2347.84 405.900   5
   0   2 -17 1966.09 411.044   1
   0   2  18 395.863 198.140   5
   0   2 -18 385.696 257.885   1
   0   2 -19 83.6088 231.589   1
   0   2  19 273.776 247.425   5
   0   2 -20 3402.97 597.518   1
   0   2  20 4193.95 572.874   5
   0   2  21 264.227 235.682   5
   0   2 -21 383.845 213.247   1
   0   2 -22 4052.78 671.288   1
   0   2  22 4145.94 634.419   5
   0   2  23 5677.55 749.561   5
   0   2 -23 5878.60 809.750   1
   0   2  24 3804.52 659.873   5
   0   2 -24 3653.47 672.065   1
   0   2  25 3157.13 588.583   5
   0   2 -25 3528.24 687.745   1
   0   2  26 19069.0 1468.10   5
   0   3   0 1.98649 133.678   2
   0  -3   0 16.0702 41.0755   5
   0   3   0 158.492 82.8462   5
   0   3  -1 5694.74 402.365   5
   0   3  -1 6666.15 615.636   2
   0  -3   1 5150.17 379.397   5
   0   3   1 5192.92 431.185   2
   0  -3  -1 6644.44 628.769   2
   0   3   1 5602.99 380.706   5
   0  -3  -1 5324.17 360.748   5
   0   3   2 80932.5 1509.77   2
   0   3  -2 79777.3 1629.30   1
   0  -3   2 79048.6 1568.56   5
   0  -3  -2 77765.3 1396.32   5
   0   3  -2 80472.7 1333.72   3
   0   3   2 82457.2 1453.57   5
   0   3  -2 80270.3 2208.10   2
   0  -3  -2 81408.4 1883.86   2
   0  -3  -3 63382.8 1276.23   5
   0   3   3 66093.6 1219.77   2
   0  -3  -3 67632.3 1538.74   2
   0   3  -3 65091.7 1538.64   1
   0   3  -3 66593.4 1069.66   3
   0   3   3 64409.1 1297.49   5
   0  -3  -4 69051.9 1398.48   2
   0   3  -4 66913.5 931.785   3
   0   3  -4 66525.7 1640.69   1
   0   3   4 67838.9 1352.56   5
   0  -3  -5 137937. 1797.81   2
   0   3   5 138897. 1985.47   5
   0   3  -5 139310. 2459.20   1
   0   3  -6 62961.1 1695.72   1
   0  -3  -6 62799.6 1094.88   2
   0   3   6 61063.5 1356.42   5
   0   3  -7 176950. 2924.20   1
   0  -3  -7 174172. 1707.05   2
   0   3   7 174938. 2369.77   5
   0   3   8 43099.1 1215.59   5
   0   3  -8 43544.4 1490.93   1
   0  -3  -8 42872.3 802.622   2
   0   3   9 262838. 3118.94   5
   0   3  -9 256723. 3717.32   1
   0   3  10 1768.84 303.436   5
   0   3 -10 1807.76 347.749   1
   0   3  11 242851. 3237.50   5
   0   3 -11 234507. 3752.50   1
   0   3 -12 22219.6 1190.62   1
   0   3  12 24239.3 1059.04   5
   0   3  13 79638.8 2004.69   5
   0   3 -13 79636.9 2294.67   1
   0   3  14 36176.4 1402.92   5
   0   3 -14 35387.7 1567.23   1
   0   3 -15 21086.7 1256.93   1
   0   3  15 21806.0 1120.40   5
   0   3  16 18505.9 1069.12   5
   0   3 -16 19954.2 1248.87   1
   0   3  17 3850.41 535.593   5
   0   3 -17 4049.05 584.340   1
   0   3  18 3220.35 487.428   5
   0   3 -18 3659.64 587.022   1
   0   3 -19-43.1727 205.503   1
   0   3  19 313.299 218.717   5
   0   3  20 448.866 207.915   5
   0   3 -20 1001.75 357.459   1
   0   3 -21 553.962 293.623   1
   0   3  21 306.235 238.600   5
   0   3  22 4763.12 684.125   5
   0   3 -22 5082.76 782.049   1
   0   3  23 6947.50 833.029   5
   0   3 -23 8920.85 1034.93   1
   0   3  24 6228.80 819.990   5
   0   3 -24 6448.59 929.356   1
   0   3  25 16829.1 1360.38   5
   0   4   0 222128. 2830.55   5
   0   4  -1 3720.85 359.481   5
   0   4   1 4695.68 405.066   5
   0   4  -2 133586. 2046.18   3
   0   4   2 136785. 2354.10   2
   0   4   2 133121. 2163.33   5
   0   4  -2 132817. 2301.44   5
   0   4  -3 110130. 1679.76   3
   0  -4  -3 104330. 2491.09   2
   0   4   3 109746. 1924.35   2
   0   4  -3 107746. 2235.24   1
   0   4   3 109414. 1966.35   5
   0   4  -4 178356. 2972.91   1
   0   4  -4 177831. 1935.04   3
   0   4   4 184044. 2587.82   5
   0  -4  -4 180740. 3064.93   2
   0   4  -5 108541. 2399.30   1
   0  -4  -5 110645. 2237.10   2
   0   4   5 108383. 1987.05   5
   0   4   6 42909.6 1279.88   5
   0  -4  -6 44895.5 1320.69   2
   0   4  -6 43999.3 1570.97   1
   0  -4  -7 84809.2 1670.94   2
   0   4   7 79494.5 1771.77   5
   0   4  -7 80786.5 2181.55   1
   0   4   8 25110.4 1008.33   5
   0   4  -8 23665.8 1199.57   1
   0  -4  -8 25853.6 861.675   2
   0   4  -9 1405.13 308.022   1
   0   4   9 1373.37 247.044   5
   0  -4  -9 1328.18 185.341   2
   0  -4 -10 3914.57 294.925   2
   0   4 -10 4356.67 561.730   1
   0   4  10 4543.03 456.547   5
   0   4 -11 12659.9 939.427   1
   0   4  11 13084.7 798.149   5
   0  -4 -11 11575.8 481.994   2
   0   4 -12 3230.65 496.147   1
   0   4  12 3987.38 472.131   5
   0  -4 -12 3276.19 249.909   2
   0   4 -13 64201.9 2202.85   1
   0   4  13 61790.7 1845.25   5
   0   4  14 20390.4 1101.45   5
   0   4 -14 19385.3 1243.27   1
   0   4  15 28807.5 1342.64   5
   0   4 -15 26988.2 1496.64   1
   0   4  16 50965.6 1849.32   5
   0   4 -16 51187.9 2119.48   1
   0   4  17 22948.8 1271.19   5
   0   4 -17 23229.6 1456.39   1
   0   4 -18 37419.1 1892.93   1
   0   4  18 36413.8 1669.46   5
   0   4 -19 935.728 368.004   1
   0   4  19 1088.18 338.696   5
   0   4  20 36029.9 1735.11   5
   0   4 -20 33283.8 1900.20   1
   0   4 -21 2942.23 615.572   1
   0   4  21 2832.96 541.495   5
   0   4  22 17337.3 1288.54   5
   0   4 -22 16271.0 1396.58   1
   0   4 -23 5070.09 790.922   1
   0   4  23 6661.76 850.766   5
   0   4  24 14555.9 1244.01   5
   0   5   0 1.11753 140.352   5
   0   5   1 363516. 4081.63   5
   0   5  -1 364725. 4168.87   5
   0   5  -2 2901.54 423.923   1
   0   5  -2 3299.11 373.230   3
   0  -5   2 3016.65 163.576   4
   0   5   2 2405.66 331.593   5
   0   5  -3 168750. 3122.73   1
   0   5  -3 173989. 2439.65   3
   0   5   3 172361. 2799.72   5
   0   5  -4 26035.5 859.088   3
   0   5  -4 24176.7 1207.52   1
   0   5   4 25509.5 1078.89   5
   0   5  -5 44649.6 1028.02   3
   0   5  -5 45647.3 1703.47   1
   0   5   5 46500.5 1465.60   5
   0   5   6 246.092 143.104   5
   0   5  -6-19.2070 162.266   1
   0   5   6 187.368 52.1842   4
   0   5  -7 1989.08 378.914   1
   0  -5  -7 2754.71 453.734   2
   0   5   7 1990.51 303.050   5
   0   5   7 1927.87 189.493   4
   0   5  -8 1420.17 346.073   1
   0   5   8 1415.44 277.783   5
   0  -5  -8 2216.39 387.796   2
   0   5  -9 2521.71 436.814   1
   0   5   9 3045.02 402.574   5
   0  -5  -9 3889.19 463.505   2
   0  -5 -10 357.448 204.075   2
   0   5 -10 175.571 189.685   1
   0   5  10 83.1074 105.473   5
   0   5 -11 1249.55 338.293   1
   0   5  11 1315.41 269.592   5
   0   5  12 250.584 124.561   5
   0   5 -12 927.263 314.866   1
   0   5 -13 912.848 316.354   1
   0   5  13 375.933 176.963   5
   0   5 -14 2189.66 450.729   1
   0   5  14 2486.03 404.119   5
   0   5 -15 24337.9 1496.77   1
   0   5  15 25399.4 1334.81   5
   0   5  16 4042.18 556.802   5
   0   5 -16 3794.54 620.082   1
   0   5 -17 69355.3 2639.73   1
   0   5  17 68215.8 2290.90   5
   0   5  18 3617.67 585.311   5
   0   5 -18 2744.68 600.932   1
   0   5 -19 63444.0 2644.57   1
   0   5  19 66523.2 2369.91   5
   0   5  20 357.004 279.906   5
   0   5 -20 837.984 464.925   1
   0   5 -21 49921.7 2456.91   1
   0   5  21 49704.0 2158.99   5
   0   5 -22 481.300 333.973   1
   0   5  22 343.884 339.780   5
   0   5  23 14428.1 1234.52   5
   0   6   0 57316.4 1859.83   3
   0   6   0 55105.8 1789.54   5
   0   6  -1 4777.13 541.761   5
   0   6  -1 6337.07 597.355   3
   0   6   1 5406.49 566.352   5
   0   6   2 80288.3 2141.64   5
   0   6  -2 82627.7 1998.57   3
   0   6  -2 82957.8 2375.09   1
   0  -6   3 63278.8 791.917   4
   0   6  -3 67327.8 2177.53   1
   0  -6   3 62599.7 856.140   4
   0   6   3 68098.0 1976.96   5
   0   6  -3 69655.0 1722.69   3
   0   6  -4 17589.9 798.168   3
   0   6  -4 19060.1 1178.42   1
   0   6   4 17907.0 1022.00   5
   0   6   5 34703.3 1423.48   5
   0   6  -5 35538.5 1636.82   1
   0   6  -5 33587.5 1012.76   3
   0   6  -6 13647.7 1035.91   1
   0   6   6 12971.4 872.820   5
   0   6   7 75157.1 2120.08   5
   0   6  -7 73387.2 2429.90   1
   0   6   8 47862.8 1709.13   5
   0   6  -8 45229.5 1929.88   1
   0   6  -9 9429.07 905.524   1
   0   6   9 9286.89 764.589   5
   0   6 -10 14561.8 1138.95   1
   0   6  10 13235.7 931.235   5
   0   6 -11 6439.99 773.055   1
   0   6  11 6779.72 680.391   5
   0   6  12 39753.8 1664.40   5
   0   6 -12 39546.3 1917.00   1
   0   6  13 59570.1 2062.80   5
   0   6 -13 60729.4 2408.49   1
   0   6  14 27250.5 1413.16   5
   0   6 -14 28517.3 1694.21   1
   0   6  15 19718.6 1234.36   5
   0   6 -15 20778.9 1451.09   1
   0   6 -16 9587.30 1016.54   1
   0   6  16 9149.16 878.888   5
   0   6  17 9567.18 905.166   5
   0   6 -17 8764.52 997.074   1
   0   6  18 18454.1 1291.65   5
   0   6 -18 18454.0 1457.56   1
   0   6  19 34.4245 207.836   5
   0   6 -19 17.5073 174.593   1
   0   6  20 9505.00 958.901   5
   0   6 -20 9117.61 1095.37   1
   0   6  21 2135.55 511.589   5
   0   6  22 8648.81 981.605   5
   0   7   0 197.838 137.795   3
   0   7   0 105.485 143.743   5
   0   7   1 3151.93 473.680   5
   0   7   1 3141.76 509.698   3
   0   7  -1 3418.08 468.284   3
   0   7  -1 3377.41 546.581   1
   0   7  -2 910.357 317.157   1
   0   7   2 1123.11 283.359   5
   0   7  -2 1259.38 286.972   3
   0   7   3-84.6807 187.240   5
   0   7  -3 345.460 216.585   1
   0   7  -3 204.324 107.263   3
   0   7   4 1807.87 351.377   5
   0   7  -4 1308.69 342.413   1
   0   7  -4 1251.14 237.190   3
   0   7   5 50431.4 1893.89   5
   0   7  -5 47606.4 2059.21   1
   0   7   6 18309.1 1164.12   5
   0   7  -6 15435.3 1192.30   1
   0   7  -7 91015.0 2909.56   1
   0   7   7 94717.1 2591.44   5
   0   7  -8 971.392 333.299   1
   0   7   8 974.996 280.767   5
   0   7  -9 94453.0 3011.30   1
   0   7   9 91072.9 2586.55   5
   0   7 -10 920.218 344.490   1
   0   7  10 1202.82 314.793   5
   0   7  11 85517.5 2580.59   5
   0   7 -11 82775.7 2883.72   1
   0   7  12 2065.76 440.797   5
   0   7 -12 2463.67 558.800   1
   0   7  13 37061.4 1749.99   5
   0   7 -13 35681.5 1962.78   1
   0   7 -14 6252.52 855.117   1
   0   7  14 7127.99 787.674   5
   0   7 -15 14651.1 1297.06   1
   0   7  15 14188.0 1105.14   5
   0   7  16 213.238 224.262   5
   0   7 -16 443.087 328.334   1
   0   7  17 290.430 204.965   5
   0   7 -17 211.712 309.597   1
   0   7  18-2.32289 239.392   5
   0   7  19 636.271 305.107   5
   0   7  20 1458.23 433.425   5
   0   8   0 704.681 235.500   3
   0   8   0 1024.59 371.116   1
   0   8   1 1757.17 403.946   3
   0   8  -1 1411.34 386.244   1
   0   8  -1 1156.09 308.627   3
   0   8   1 933.939 221.698   5
   0   8  -2 1487.89 390.224   1
   0   8   2 2036.95 434.026   3
   0   8   2 1575.33 378.343   5
   0   8   3 14337.5 1098.83   5
   0   8  -3 14080.9 1198.52   1
   0   8   3 13879.8 1156.17   3
   0   8   4 9410.52 984.341   3
   0   8  -4 9217.83 983.918   1
   0   8   4 9952.19 923.183   5
   0   8   5 18584.7 1260.01   5
   0   8  -5 19021.9 1423.09   1
   0   8  -6 44090.9 2168.98   1
   0   8   6 43999.8 1934.05   5
   0   8  -7 24671.8 1652.41   1
   0   8   7 26094.5 1495.34   5
   0   8   8 45622.5 1986.11   5
   0   8  -8 43978.2 2179.67   1
   0   8   9 49.1541 171.736   5
   0   8  -9 387.364 340.851   1
   0   8  10 37644.6 1825.51   5
   0   8 -10 38693.4 2065.15   1
   0   8  11 226.876 229.317   5
   0   8 -11 432.779 309.881   1
   0   8  12 19425.2 1334.19   5
   0   8 -12 19395.7 1497.86   1
   0   8  13 11289.4 1042.84   5
   0   8 -13 10580.5 1145.78   1
   0   8  14 16800.3 1279.63   5
   0   8 -14 17509.6 1463.09   1
   0   8  15 12210.8 1114.02   5
   0   8  16 907.717 344.887   5
   0   8  17 6223.94 814.426   5
   0   8  18 217.508 242.101   5
   0   9   0 103.564 247.897   1
   0   9   1 43316.7 2249.49   1
   0   9  -1 47546.1 2353.86   1
   0   9  -2 12421.6 1232.76   1
   0   9   2 12084.9 1102.77   3
   0   9   2 10898.2 1070.87   5
   0   9  -3 29329.7 1888.09   1
   0   9   3 29247.5 1762.61   3
   0   9   3 27648.6 1677.76   5
   0   9   4 11527.4 1149.59   3
   0   9  -4 11671.7 1197.86   1
   0   9   4 11870.3 1099.80   5
   0   9  -5 13504.8 1285.00   1
   0   9   5 14480.7 1217.04   5
   0   9   5 14210.6 1298.09   3
   0   9   6 6811.81 919.668   3
   0   9   6 7223.38 849.034   5
   0   9  -6 6856.92 938.204   1
   0   9   7 3502.23 632.580   5
   0   9   7 2841.87 631.414   3
   0   9  -7 3223.07 647.845   1
   0   9  -8 4119.14 753.773   1
   0   9   8 5168.13 742.952   5
   0   9   8 4499.24 795.369   3
   0   9  -9 274.100 269.285   1
   0   9   9 234.720 257.731   5
   0   9  10-185.111 218.927   5
   0   9 -10 86.0767 319.114   1
   0   9  11 612.162 340.760   5
   0   9  12 12681.9 1156.47   5
   0   9  13 1888.46 482.643   5
   0   9  14 7287.10 908.632   5
   0   9  15 5389.57 793.719   5
   0  10   4 18415.8 1482.05   5
   0  10   5 2330.91 553.635   5
   0  10   6 258.383 236.981   5
   0  10   6 336.198 201.264   3
   0  10   7 109.289 271.484   3
   0  10   7 285.251 190.830   5
   0  10   8-356.298 325.024   3
   0  10   8-113.221 284.411   5
   0  10   9 886.110 344.359   5
  -1   0  25 514.446 367.007   5
   1   0 -25 263.537 221.881   1
  -1   0  24 1386.19 461.176   5
   1   0 -24 1054.48 385.832   1
  -1   0  23 64.5764 184.673   5
   1   0 -23 71.6124 179.710   1
   1   0 -22 10918.1 1015.73   1
   1   0 -21 286.040 243.332   1
   1   0 -20 3097.80 509.314   1
   1   0 -19-35.2501 146.229   1
   1   0 -18 3283.27 492.817   1
   1   0 -17 180.212 164.203   1
   1   0 -16 6785.17 646.846   1
   1   0 -15-15.2968 100.802   1
   1   0 -14 84112.2 2074.10   1
   1   0 -13 322.653 235.579   1
   1   0 -12 265791. 3382.94   1
   1   0 -11 117.819 142.967   2
   1   0 -11 990.508 318.215   1
   1   0 -10 433601. 4184.80   2
   1   0 -10 456071. 4055.02   1
   1   0  -9 179.495 113.916   2
   1   0  -9 646.258 225.464   1
   1   0  -8 340085. 3208.07   2
  -1   0   8 337616. 3979.01   2
  -1   0   7 130.005 127.608   2
   1   0  -7 338.195 137.612   1
   1   0  -7 93.4974 79.2613   2
  -1   0   6 214798. 2527.68   2
  -1   0   6 218850. 2248.15   1
   1   0  -6 220478. 2225.53   1
  -1   0   5 132.705 69.7593   5
  -1   0   5 154.580 69.0875   1
   1   0  -5 31.9907 50.3428   1
  -1   0   5 121.532 98.4068   4
  -1   0   4 133781. 2026.68   4
  -1   0   4 132162. 1484.77   1
  -1   0   4 134177. 1655.35   2
   1   0  -4 134282. 1480.58   1
  -1   0   4 135289. 1563.50   5
   1   0  -3 31.8387 50.5033   1
  -1   0   3 34.2535 40.2109   1
  -1   0   3 106.929 55.3869   5
  -1   0   3 216.320 96.6525   4
   1   0  -3 224.359 87.0934   4
   1   0  -2 113909. 1587.95   4
   1   0  -2 115263. 1166.38   5
  -1   0   2 113835. 1623.54   4
  -1   0   2 110115. 1078.70   1
  -1   0   2 113329. 1191.04   5
  -1   0   1 907.470 145.682   4
   1   0  -1 624.127 121.777   4
   1   0  -1 963.717 102.643   5
  -1   0   1 912.184 90.3870   1
   1   0   0 2245.79 212.262   4
   1   0   0 2492.40 151.509   5
  -1   0   0 2616.00 154.153   5
  -1   0   0 2291.67 217.749   4
  -1   0  -1 399.411 98.4710   4
  -1   0  -1 414.504 62.6710   5
   1   0   1 450.514 99.2035   4
   1   0   1 410.261 66.0005   5
  -1   0  -2 1336.92 184.235   3
   1   0   2 1926.43 204.057   4
  -1   0  -2 1681.67 115.721   1
   1   0   2 1490.42 124.024   5
  -1   0  -3 89.7996 69.2187   3
   1   0   3 127.950 79.2127   4
  -1   0  -3 277.409 61.3962   1
  -1   0  -4 33551.7 991.463   3
  -1   0  -4 31751.6 616.598   1
   1   0   4 32087.7 686.537   1
   1   0   4 32260.4 952.443   3
  -1   0  -5 436.468 136.536   3
  -1   0  -5 36.9860 36.3483   1
   1   0   5 127.588 96.1826   3
   1   0   5 364.618 80.3892   1
   1   0   6 242888. 2928.56   3
   1   0   6 242427. 2211.45   1
  -1   0  -6 245055. 2102.19   1
   1   0   7 7.97857 118.148   3
   1   0   7 262.102 92.3221   1
   1   0   8 372703. 3130.93   1
   1   0   8 372185. 4007.73   3
  -1   0  -8 378073. 3042.19   1
  -1   0  -9 741.792 212.500   1
   1   0   9 364.764 203.861   3
  -1   0 -10 483217. 3912.54   1
   1   0  10 482526. 5070.18   3
  -1   0 -11 635.476 239.041   1
   1   0  11 315.305 266.866   3
  -1   0 -12 169836. 2578.93   1
   1   0  12 175188. 3332.88   3
  -1   0 -13-1.28877 170.589   1
   1   0  13 250.502 256.653   3
   1   0  14 100326. 2724.83   3
  -1   0 -14 98778.0 2157.92   1
  -1   0 -15 142.098 161.599   1
   1   0  15 37.0907 155.592   3
  -1   0 -16 9376.67 733.710   1
   1   0  16 8232.79 842.183   3
   1   0  17-79.5720 160.113   3
  -1   0 -17-15.1834 135.932   1
  -1   0 -18 441.351 198.723   1
   1   0  18 547.638 266.915   3
  -1   0 -19 65.8318 148.364   1
   1   0  19 168.301 202.863   3
  -1   0 -20 479.732 252.727   1
   1   0  20 112.492 210.814   3
   1   0  21 177.952 222.606   3
  -1   0 -21 88.6871 168.948   1
  -1   0 -22 3877.50 589.687   1
  -1   0 -23 730.686 336.243   1
  -1   0 -24 9347.52 967.831   1
  -1   0 -25 179.642 267.683   1
  -1   0 -26 19170.9 1472.21   1
  -1   1  25 10059.1 1100.89   5
   1   1 -25 9775.19 1082.96   1
  -1   1  24 20597.6 1505.50   5
   1   1 -24 22009.0 1563.09   1
   1   1 -23 5539.44 806.398   1
  -1   1  23 5534.10 807.172   5
  -1   1  22 9282.12 963.643   5
   1   1 -22 9838.26 982.874   1
  -1   1  21 6379.61 768.406   5
   1   1 -21 6434.27 767.487   1
  -1   1  20 2334.66 498.049   5
   1   1 -20 2226.13 484.096   1
   1  -1 -19 12405.8 965.424   1
  -1   1  19 13658.8 1035.67   5
   1   1 -19 12157.5 989.184   1
  -1   1  18 12872.5 990.363   5
   1  -1 -18 12116.0 938.389   1
   1   1 -18 11346.8 924.367   1
   1   1 -17 10660.0 873.864   1
  -1   1  17 9967.01 843.068   5
   1  -1 -17 9911.22 813.519   1
   1   1 -16 49424.7 1777.24   1
  -1   1  16 48804.3 1762.03   5
   1  -1 -16 48348.8 1703.96   1
   1   1 -15 38957.2 1535.36   1
   1  -1 -15 40033.4 1493.73   1
  -1   1  15 36814.5 1478.54   5
   1  -1 -14 47159.7 1328.35   2
   1  -1 -14 48898.9 1592.62   1
  -1   1  14 46677.7 1602.78   5
   1   1 -14 49546.4 1659.34   1
   1  -1 -13 66329.4 1485.70   2
   1  -1 -13 66262.2 1778.69   1
   1   1 -13 68128.1 1859.14   1
  -1   1  13 68200.6 1887.63   5
   1  -1 -12 13187.7 783.932   1
   1  -1 -12 13793.9 626.182   2
   1   1 -12 14580.1 827.178   1
  -1   1  12 14673.6 852.715   5
   1   1 -11 104753. 2111.11   1
  -1   1  11 99495.7 2087.89   5
   1  -1 -11 100246. 2020.19   1
   1  -1 -11 99531.3 1553.01   2
   1  -1 -10 3913.41 285.251   2
   1   1 -10 4791.74 446.015   1
  -1   1  10 4429.11 448.129   5
  -1   1   9 189818. 2661.69   5
   1   1  -9 187462. 2547.03   1
  -1   1   8 55081.6 1360.27   5
  -1  -1   8 54278.8 1869.00   2
   1   1  -8 53526.9 1287.21   1
  -1   1   8 51547.7 1275.30   2
  -1  -1   7 83623.8 2082.22   2
  -1   1   7 86243.6 1378.89   2
   1   1  -7 85888.9 1536.40   1
   1   1  -7 84729.5 1892.81   2
  -1   1   7 87692.9 1633.82   5
  -1   1   6 71990.1 1089.90   2
  -1  -1   6 72602.0 1784.35   2
  -1   1   6 69198.0 1660.14   4
  -1   1   6 71815.3 1412.01   5
   1   1  -6 70628.3 1624.51   2
   1   1  -6 70430.2 1296.86   1
  -1  -1   6 70796.2 1340.23   1
   1   1  -5 120962. 1572.74   1
  -1  -1   5 120083. 1624.33   1
  -1  -1   5 115728. 2121.87   4
  -1   1   5 120982. 2024.27   4
   1   1  -5 118602. 1975.04   2
   1  -1  -5 120619. 1696.97   5
  -1   1   5 121680. 1668.86   1
  -1  -1   5 118305. 2110.44   2
  -1   1   5 119929. 1737.95   5
  -1  -1   4 315462. 3204.53   4
  -1   1   4 319225. 3042.27   4
   1   1  -4 317306. 2343.73   1
  -1  -1   4 315750. 2444.55   1
  -1   1   4 316141. 2695.99   5
  -1  -1   4 318032. 3186.12   2
   1  -1  -4 319000. 2641.77   5
  -1   1   3 160419. 2000.05   4
  -1  -1   3 159714. 1585.75   1
   1   1  -3 162145. 1512.38   1
  -1  -1   3 164389. 2132.93   2
   1  -1  -3 160127. 2023.45   4
  -1   1   3 161822. 1824.57   5
  -1  -1   3 160292. 2086.43   4
   1   1  -3 160574. 2061.25   4
   1  -1  -3 159169. 1782.45   5
   1   1  -2 206418. 1509.40   1
   1  -1  -2 209796. 2167.24   4
  -1   1   2 210086. 2009.48   5
   1   1  -2 211607. 2193.16   4
   1  -1  -2 210446. 1957.48   5
  -1  -1   2 206912. 1637.44   1
  -1   1   2 208448. 2186.19   4
  -1  -1   2 209256. 2213.32   4
   1   1  -1 15076.5 549.660   4
   1  -1  -1 15935.4 577.323   4
  -1  -1   1 15578.8 570.718   4
  -1  -1   1 16027.2 405.850   1
   1   1  -1 16028.9 349.652   1
  -1   1   1 15771.8 574.059   4
  -1   1   1 15344.0 523.629   5
   1  -1  -1 15320.6 513.709   5
   1  -1   0 56991.4 1072.45   4
   1   1   0 59249.7 1058.62   4
  -1  -1   0 57130.6 1048.18   4
   1  -1   0 57042.9 977.044   5
  -1   1   0 58301.8 1009.30   5
  -1   1   0 57482.8 1076.17   4
  -1  -1   0 58510.1 1316.83   3
   1  -1   1 48131.4 907.976   5
   1   1   1 48299.1 947.382   4
  -1   1  -1 48852.6 944.097   5
  -1  -1  -1 48479.3 1234.18   3
  -1  -1  -1 47454.6 958.447   4
   1  -1   1 46952.2 977.545   4
  -1   1  -1 48056.3 1008.23   4
   1  -1   2 142868. 1661.33   5
  -1  -1  -2 141340. 2188.08   3
  -1   1  -2 142467. 1706.33   5
   1  -1   2 139705. 1767.21   4
   1   1   2 139853. 1663.88   4
   1   1   2 140502. 2126.23   3
   1   1   3 80417.2 700.729   1
   1  -1   3 79731.1 1335.33   5
   1   1   3 79009.6 1323.11   4
  -1  -1  -3 81916.8 1717.69   3
   1   1   3 78242.9 1672.91   3
  -1   1  -3 78717.9 1303.09   1
   1  -1   4 265758. 2654.49   5
   1   1   4 252062. 3156.84   3
   1   1   4 266545. 1553.72   1
  -1   1  -4 259545. 2346.67   3
   1  -1   4 265498. 2529.26   1
  -1  -1  -4 259371. 3201.81   3
  -1   1  -4 256888. 2508.20   1
  -1   1  -5 156877. 2024.18   1
   1   1   5 154767. 1390.50   1
   1  -1   5 157159. 2098.53   1
   1   1   5 149991. 2542.49   3
  -1  -1  -5 157734. 1366.70   1
  -1   1  -5 154428. 1873.31   3
  -1   1  -6 144908. 1878.43   3
   1   1   6 139049. 1479.79   1
  -1  -1  -6 144087. 1478.35   1
  -1   1  -6 140929. 1990.32   1
   1  -1   6 143123. 2110.89   1
   1  -1   7 165343. 2023.51   3
   1   1   7 155701. 1737.77   1
  -1  -1  -7 163631. 1744.70   1
   1   1   7 155078. 2846.75   3
   1  -1   7 159799. 2330.52   1
  -1   1  -7 162330. 2212.85   1
   1   1   8 1669.88 341.453   3
  -1   1  -8 2069.82 280.157   1
   1   1   8 1727.06 208.931   1
  -1  -1  -8 2099.29 226.439   1
   1  -1   8 1791.32 218.964   3
   1  -1   9 114066. 1897.58   3
  -1   1  -9 109708. 1974.44   1
  -1  -1  -9 109302. 1664.92   1
  -1  -1 -10 4421.17 366.713   1
   1  -1  10 4254.18 396.495   3
   1   1  10 3861.93 541.503   3
  -1   1 -10 4439.57 424.309   1
  -1  -1 -11 162929. 2294.32   1
  -1   1 -11 168929. 2676.03   1
   1  -1  11 171979. 2616.87   3
  -1  -1 -12 54997.9 1409.39   1
  -1   1 -12 55780.8 1604.72   1
   1  -1  12 58241.3 1601.54   3
  -1   1 -13 56459.6 1676.10   1
  -1  -1 -13 53804.2 1469.30   1
   1  -1  13 55486.6 1652.53   3
  -1   1 -14 39909.8 1456.51   1
   1  -1  14 41926.9 1504.96   3
  -1  -1 -14 38641.8 1304.87   1
   1  -1  15 12666.2 864.665   3
  -1  -1 -15 10902.0 734.250   1
  -1  -1 -16 41276.1 1473.12   1
  -1   1 -16 41742.2 1598.73   1
   1  -1  16 43157.8 1660.08   3
   1  -1  17 30882.4 1451.46   3
  -1  -1 -17 28834.3 1287.54   1
  -1   1 -17 29425.4 1399.95   1
  -1  -1 -18 16133.6 1001.96   1
  -1   1 -18 16466.5 1095.99   1
   1  -1  18 17276.0 1114.32   3
   1  -1  19 13928.6 1026.21   3
  -1  -1 -19 13079.1 938.205   1
  -1   1 -19 13683.0 1040.87   1
  -1  -1 -20 3973.24 569.755   1
  -1   1 -20 4136.34 602.380   1
  -1  -1 -21 5562.23 656.579   1
  -1   1 -21 5203.85 696.900   1
   1   1  21 4602.99 812.392   3
  -1   1 -22 11863.8 1075.25   1
  -1  -1 -22 11256.5 965.656   1
   1   1  22 12064.3 1330.72   3
   1   1  23 9417.39 1200.81   3
  -1  -1 -23 7987.68 862.241   1
  -1   1 -23 10003.8 1005.40   1
  -1  -1 -24 16995.1 1258.26   1
  -1   1 -24 16977.0 1352.88   1
   1   1  24 17917.3 1679.78   3
  -1   1 -25 11328.7 1139.18   1
  -1   1 -26 5759.24 847.006   1
   1   1  26 5968.52 826.523   5
  -1   2  25 2551.87 613.234   5
  -1   2  24 14462.1 1274.51   5
   1   2 -24 15424.3 1339.36   1
  -1   2  23 4280.77 698.173   5
   1   2 -23 4486.31 762.783   1
  -1   2  22 31213.9 1753.90   5
   1   2 -22 35672.5 1931.32   1
  -1   2  21 3064.47 663.904   5
   1   2 -21 2110.33 517.216   1
  -1   2  20 62549.3 2315.85   5
   1   2 -20 67977.6 2490.00   1
  -1   2  19 1374.82 457.004   5
   1   2 -19 1343.02 423.254   1
  -1   2  18 68940.0 2287.43   5
   1   2 -18 72849.7 2406.28   1
  -1   2  17 7461.79 786.477   5
   1   2 -17 8423.10 838.218   1
   1   2 -16 80327.3 2365.09   1
  -1   2  16 76897.3 2250.47   5
   1   2 -15 8673.12 773.470   1
  -1   2  15 8949.17 765.652   5
   1   2 -14 20688.6 1118.67   1
  -1   2  14 19857.1 1067.80   5
   1   2 -13 40626.5 1492.07   1
  -1   2  13 37231.8 1421.06   5
  -1   2  12 634.999 195.820   5
   1   2 -12 766.625 232.073   1
  -1   2  11 731.514 213.947   5
   1   2 -11 49.9075 90.8301   1
  -1   2  10 16623.0 860.598   5
   1   2 -10 17794.0 896.783   1
  -1   2   9 1854.64 283.534   5
   1   2  -9 1878.26 283.437   1
  -1   2   8 15216.7 758.726   5
  -1  -2   8 16029.0 1160.42   2
   1   2  -8 15664.3 761.049   1
   1   2  -7 20867.9 840.433   1
  -1  -2   7 21470.5 1227.40   2
  -1   2   7 21815.9 880.468   5
  -1   2   6 50767.0 1303.26   5
   1   2  -6 51500.5 1264.36   1
  -1  -2   6 51096.1 1747.06   2
  -1   2   6 50112.6 1353.51   4
  -1   2   6 49936.2 597.657   2
  -1  -2   5 71712.8 1692.42   4
  -1   2   5 73498.3 1520.68   4
  -1   2   5 72351.4 1503.20   5
  -1  -2   5 74328.0 1970.04   2
   1   2  -5 73766.8 1441.27   1
  -1  -2   5 75858.2 1548.90   1
   1   2  -4 274975. 2652.01   1
  -1  -2   4 269201. 3565.93   2
  -1  -2   4 273799. 3033.19   4
  -1   2   4 275464. 2728.14   4
  -1   2   4 273853. 2835.12   5
  -1  -2   4 269327. 2830.09   1
   1  -2  -3 47523.9 1109.05   4
  -1  -2   3 46210.9 1375.32   2
   1   2  -3 48945.8 1077.09   1
  -1  -2   3 46775.3 1137.44   4
  -1   2   3 45999.3 1140.32   5
  -1   2   3 47123.2 1067.45   4
  -1  -2   3 48699.5 1267.95   3
  -1  -2   3 48414.7 1145.18   1
   1  -2  -2 279935. 2700.85   5
  -1   2   2 286202. 2758.14   5
  -1   2   2 278877. 2473.24   4
  -1  -2   2 282070. 3219.13   2
  -1  -2   2 287156. 2601.80   4
   1  -2  -2 284325. 2565.33   4
   1   2  -2 286508. 2606.69   4
  -1  -2   2 279189. 3083.01   3
   1   2  -2 275124. 2430.48   1
  -1  -2   2 281856. 2551.83   1
   1  -2  -1 2952.95 244.765   4
  -1  -2   1 3436.10 345.790   2
  -1   2   1 2832.39 285.979   5
  -1  -2   1 3705.66 367.621   3
   1   2  -1 3110.25 253.118   4
  -1  -2   1 3276.78 267.658   4
  -1   2   1 2689.70 235.598   4
  -1  -2   1 3175.20 203.887   5
   1  -2  -1 3163.65 286.200   5
   1   2  -1 4061.04 278.013   1
  -1  -2   0 539824. 4574.86   3
  -1  -2   0 583452. 2297.75   5
  -1   2   0 592778. 3947.07   5
   1   2   0 549574. 3081.39   1
   1  -2   0 588037. 3530.75   4
  -1  -2   0 570024. 3291.02   4
  -1   2   0 573512. 3487.74   4
   1   2   0 540869. 4375.81   3
   1  -2   0 577370. 3796.38   5
   1   2   0 563191. 3246.67   4
   1   2   1 11195.4 654.581   3
   1  -2   1 9479.11 495.832   5
  -1  -2  -1 10074.9 267.556   5
   1   2   1 10037.4 428.920   4
  -1  -2  -1 9912.02 430.817   4
  -1  -2  -1 10377.9 655.319   3
  -1   2  -1 9854.23 518.209   5
   1  -2   1 10059.3 465.586   4
  -1  -2  -2 213772. 1256.99   5
  -1   2  -2 212131. 2482.96   5
   1  -2   2 213449. 2245.86   4
   1   2   2 214641. 2983.89   3
   1   2   2 211947. 1985.92   4
   1  -2   2 215722. 2452.18   5
  -1   2  -3 69574.3 1500.39   5
   1   2   3 72628.4 801.474   5
  -1   2  -3 72270.4 1481.27   1
   1   2   3 70882.3 1197.84   4
   1  -2   3 70281.4 1384.04   4
   1   2   3 73736.6 1835.06   3
   1   2   4 213873. 2228.65   4
  -1   2  -4 218792. 2734.62   1
   1   2   4 209461. 3261.25   3
   1   2   5 6364.80 295.529   5
   1   2   5 6022.55 312.500   1
  -1   2  -5 6524.35 493.980   1
  -1   2  -5 6150.26 311.576   3
   1   2   5 6655.22 610.200   3
   1   2   6 27436.8 712.802   1
   1   2   6 27827.8 1290.93   3
  -1   2  -6 28389.1 669.331   3
  -1   2  -6 27334.9 1049.38   1
   1   2   6 29025.3 692.502   5
   1   2   7 52219.9 1012.33   5
   1   2   7 51335.7 1055.63   1
  -1   2  -7 51524.8 1471.62   1
   1   2   7 50683.8 1822.67   3
   1   2   8 1294.08 184.371   5
   1   2   8 988.253 158.157   1
   1   2   8 1195.18 319.372   3
  -1   2  -8 1037.44 220.973   1
  -1   2  -9 1074.53 233.361   1
   1   2   9 904.878 169.751   5
   1   2   9 710.028 251.735   3
  -1   2 -10 17578.4 924.169   1
   1   2  10 17550.2 727.599   5
   1   2  11 9878.69 576.405   5
   1  -2  11 9784.26 465.674   3
  -1   2 -11 9812.27 716.697   1
   1  -2  12 3044.38 280.348   3
  -1   2 -12 2438.30 381.076   1
   1   2  12 3183.57 351.429   5
   1   2  13 10642.7 667.404   5
  -1   2 -13 10694.4 795.138   1
   1  -2  13 9854.92 528.036   3
   1  -2  14 33104.9 1034.37   3
  -1   2 -14 34923.2 1471.55   1
   1   2  14 33841.4 1224.27   5
  -1   2 -15 21002.5 1205.10   1
   1   2  15 20114.6 990.507   5
   1  -2  15 20957.7 858.612   3
   1   2  16 121694. 2534.54   5
  -1   2 -16 127488. 3004.81   1
   1  -2  16 123208. 2203.68   3
  -1   2 -17 13531.4 1028.44   1
   1   2  17 13102.2 874.697   5
  -1   2 -18 59569.1 2166.83   1
   1   2  18 57758.6 1882.02   5
  -1   2 -19 3357.38 594.058   1
   1   2  19 3092.28 515.449   5
   1   2  20 86588.1 2489.19   5
  -1   2 -20 90046.6 2841.64   1
  -1   2 -21 4348.82 732.612   1
   1   2  21 3508.64 579.874   5
  -1   2 -22 28808.3 1712.27   1
   1   2  22 24141.5 1413.55   5
   1   2  23 4636.75 671.254   5
  -1   2 -23 5481.35 803.258   1
   1   2  23 6821.02 1146.56   3
  -1   2 -24 10707.7 1097.83   1
   1   2  24 9293.23 950.122   5
   1   2  24 11895.8 1487.18   3
   1   2  25 782.761 345.014   5
  -1   2 -25 721.526 300.982   1
   1   2  25 447.583 431.458   3
   1   2  26 1905.69 664.744   3
   1   2  26 1083.82 387.362   5
  -1   3  24 3426.62 695.440   5
   1   3 -24 1735.39 528.939   1
  -1   3  23 13471.2 1188.01   5
   1   3 -23 13723.8 1281.73   1
  -1   3  22 3382.72 679.072   5
   1   3 -22 3704.46 694.801   1
  -1   3  21 31950.5 1747.49   5
   1   3 -21 33095.8 1877.28   1
   1   3 -20 796.501 390.220   1
  -1   3  20 1266.72 497.135   5
  -1   3  19 66340.2 2367.52   5
   1   3 -19 70088.3 2550.38   1
  -1   3  18 7836.17 832.601   5
   1   3 -18 9200.26 927.246   1
   1   3 -17 70446.3 2398.66   1
  -1   3  17 69241.6 2261.02   5
  -1   3  16 21878.7 1260.06   5
   1   3 -16 20712.9 1283.20   1
   1   3 -15 23057.3 1317.61   1
  -1   3  15 21917.3 1216.52   5
  -1   3  14 20356.3 1128.80   5
   1   3 -14 20371.5 1190.33   1
  -1   3  13 8553.71 718.381   5
   1   3 -13 8971.92 774.773   1
   1   3 -12 6057.97 616.656   1
  -1   3  12 5613.76 559.109   5
   1   3 -11 1734.94 341.892   1
  -1   3  11 2380.53 376.462   5
   1   3 -10 252.746 163.123   1
  -1   3  10 366.037 169.585   5
   1   3  -9 402.558 156.255   1
  -1   3   9 388.793 167.301   5
   1   3  -8 24946.3 1087.42   1
  -1   3   8 22714.7 1007.72   5
  -1  -3   8 24154.1 1579.52   2
  -1  -3   7 7409.46 877.752   2
  -1   3   7 6996.38 549.564   5
   1   3  -7 6907.47 553.466   1
  -1  -3   7 6615.24 485.561   3
  -1   3   6 81346.9 989.434   2
  -1  -3   6 84384.9 1740.89   3
  -1   3   6 82055.0 1647.41   4
  -1  -3   6 83357.5 2586.63   2
   1   3  -6 81622.5 1853.28   1
  -1   3   6 81744.0 1814.16   5
  -1  -3   5 134956. 3092.60   2
  -1  -3   5 134872. 2312.97   4
   1   3  -5 136574. 2336.44   1
  -1   3   5 132303. 2258.30   5
  -1   3   5 130526. 1939.04   4
  -1  -3   5 133696. 2230.48   3
  -1  -3   4 68189.7 1506.08   4
  -1  -3   4 69828.3 1627.91   3
  -1  -3   4 68811.6 2088.38   2
   1   3  -4 68569.1 1596.77   1
  -1   3   4 68095.8 1588.36   5
  -1   3   4 65452.6 1303.67   4
  -1   3   3 237663. 2942.35   5
   1  -3  -3 235957. 2506.30   4
  -1  -3   3 232471. 2531.25   4
  -1  -3   3 233022. 3665.21   2
  -1  -3   3 234603. 3086.54   3
  -1   3   3 229052. 2289.49   4
  -1  -3   3 227624. 2593.88   5
   1   3  -3 230369. 2849.05   1
  -1  -3   2 2732.29 252.066   4
  -1  -3   2 2656.08 256.361   5
   1   3  -2 2938.02 321.181   1
   1  -3  -2 2625.52 248.506   4
  -1  -3   2 2626.55 369.381   2
  -1   3   2 2545.73 230.502   4
  -1   3   2 2768.66 318.142   5
   1   3  -1 234151. 3067.91   3
  -1  -3   1 243125. 2245.23   5
   1   3  -1 237496. 2660.32   1
   1  -3  -1 232962. 2327.32   4
  -1  -3   1 237849. 2209.54   4
  -1  -3   1 241345. 3339.78   2
  -1   3   1 240301. 2922.89   5
  -1   3   1 236463. 2231.85   4
   1   3   0 727.613 200.600   3
  -1  -3   0 887.296 223.383   2
  -1   3   0 865.046 187.558   5
  -1  -3   0 346.974 69.8077   5
   1   3   0 492.107 114.615   1
   1   3   0 278.972 66.7216   4
   1  -3   0 391.604 93.9848   4
  -1  -3   0 362.569 81.6361   4
  -1  -3  -1 342615. 2498.10   4
   1  -3   1 330452. 2759.89   4
  -1   3  -1 339279. 3522.66   5
  -1  -3  -1 342186. 2341.83   5
   1   3   1 330578. 2418.80   5
   1   3   1 328672. 2409.56   4
  -1  -3  -1 339853. 3626.82   2
   1   3   1 328067. 3928.70   3
  -1   3  -2 38631.8 1209.76   5
   1   3   2 38468.1 787.056   5
  -1  -3  -2 39072.8 1192.26   2
   1   3   2 40423.5 1448.54   3
   1   3   2 38561.0 825.941   4
   1  -3   2 38019.7 977.060   4
  -1  -3  -2 38883.2 785.717   5
  -1  -3  -3 265729. 2095.24   5
  -1   3  -3 264464. 3271.84   5
   1   3   3 263084. 2210.23   4
   1  -3   3 262339. 2738.07   4
   1   3   3 268353. 2086.50   5
   1   3   3 264740. 3828.84   3
  -1  -3  -4 111101. 1414.64   5
   1   3   4 108114. 1389.31   5
   1   3   4 108248. 1517.56   4
  -1   3  -4 110315. 2179.43   1
  -1  -3  -5 50184.9 1001.68   5
   1   3   5 49456.8 976.533   5
   1   3   5 46669.1 1062.58   4
  -1   3  -5 48743.1 1517.16   1
   1   3   5 50263.5 1830.19   3
   1   3   6 27971.5 773.466   5
  -1   3  -6 27642.3 1173.08   1
   1   3   6 27351.9 1411.73   3
  -1   3  -6 27242.2 528.918   3
  -1   3  -7 136.955 133.739   1
   1   3   7 200.407 220.516   3
   1   3   8 12753.1 575.868   5
  -1   3  -8 12438.6 821.513   1
   1   3   8 14265.4 1096.50   3
  -1   3  -9 372.073 147.583   1
   1   3   9 439.936 123.014   5
   1   3  10 280.539 105.667   5
  -1   3 -10 352.863 175.726   1
  -1   3 -11 1941.84 360.572   1
   1   3  11 2497.76 302.336   5
  -1   3 -12 19610.9 1143.84   1
   1   3  12 19536.3 873.516   5
   1   3  13 19416.5 908.180   5
  -1   3 -13 20877.3 1198.69   1
  -1   3 -14 20227.0 1203.47   1
   1   3  14 21093.7 982.350   5
  -1   3 -15 57642.4 2105.85   1
   1   3  15 58810.2 1712.27   5
  -1   3 -16 26999.1 1469.64   1
   1   3  16 29020.6 1250.42   5
   1   3  17 76916.8 2129.61   5
  -1   3 -17 75668.2 2540.77   1
  -1   3 -18 986.720 365.231   1
   1   3  18 861.553 275.078   5
  -1   3 -19 53050.6 2237.90   1
   1   3  19 52430.6 1885.11   5
  -1   3 -20 1382.14 441.169   1
   1   3  20 1144.37 330.640   5
  -1   3 -21 32748.8 1847.17   1
   1   3  21 30714.8 1533.70   5
   1   3  22 2550.71 491.175   5
  -1   3 -22 2874.07 659.900   1
   1   3  23 15548.6 1174.10   5
  -1   3 -23 16236.5 1384.23   1
  -1   3 -24 10477.6 1155.52   1
   1   3  24 9668.16 939.351   5
   1   3  24 11648.9 1605.83   3
   1   3  25 4417.24 1038.13   3
   1   3  25 3124.14 586.352   5
   1   3  26 974.190 347.019   5
   1   4 -23 13062.5 1283.37   1
  -1   4  23 12536.5 1191.55   5
   1   4 -22 2127.72 562.322   1
  -1   4  22 1331.58 435.318   5
  -1   4  21 1030.69 349.202   5
   1   4 -21 521.428 310.215   1
  -1   4  20 690.478 264.934   5
   1   4 -20 535.342 292.812   1
   1   4 -19 441.260 306.764   1
  -1   4  19 495.966 232.383   5
   1   4 -18 7057.76 823.613   1
  -1   4  18 5388.54 693.126   5
  -1   4  17 14508.7 1088.44   5
   1   4 -17 15944.0 1218.24   1
  -1   4  16 20109.2 1238.17   5
   1   4 -16 19464.3 1303.98   1
   1   4 -15 30364.8 1576.88   1
  -1   4  15 31013.5 1497.49   5
   1   4 -14 44698.3 1872.15   1
  -1   4  14 46007.8 1791.44   5
   1   4 -13 29366.2 1489.55   1
  -1   4  13 31546.4 1447.78   5
   1   4 -12 69511.0 2221.88   1
  -1   4  12 72654.3 2139.58   5
   1   4 -11 3643.21 523.533   1
  -1   4  11 4718.53 551.294   5
  -1   4  10 96483.0 2352.24   5
   1   4 -10 95745.3 2484.26   1
   1   4  -9 3661.98 490.514   1
  -1   4   9 3738.78 508.469   5
   1   4  -8 86899.6 2263.16   1
  -1   4   8 87789.4 2140.69   5
  -1  -4   7 70235.4 2816.69   2
   1   4  -7 71936.2 1996.78   1
  -1   4   7 69738.1 1871.37   5
  -1   4   6 124644. 1523.94   2
  -1  -4   6 123232. 3564.18   2
   1   4  -6 124087. 2567.84   1
  -1   4   6 118474. 1870.67   4
  -1   4   6 116113. 2379.73   5
  -1   4   5 52962.4 1264.55   2
  -1  -4   5 52244.8 2226.72   2
  -1   4   5 48586.6 1513.34   5
  -1   4   5 50545.5 1148.81   4
  -1  -4   5 51804.4 1405.55   4
   1   4  -5 53033.9 1632.64   1
  -1  -4   4 29483.8 969.138   4
   1   4  -4 30215.1 1196.61   1
  -1  -4   4 30603.4 1609.37   2
  -1   4   4 27330.7 1058.51   2
  -1   4   4 29524.4 1177.87   5
  -1   4   4 28748.7 817.166   4
  -1  -4   3 155628. 2027.49   4
  -1   4   3 154046. 2660.46   5
  -1   4   3 150023. 1804.46   4
  -1  -4   3 150288. 3374.24   2
   1   4  -3 154671. 2665.26   1
   1   4  -2 18375.2 901.287   3
  -1   4   2 18201.9 620.016   4
  -1  -4   2 18518.1 1140.21   2
  -1   4   2 17897.4 904.436   5
   1  -4  -2 18943.8 694.159   4
  -1  -4   2 18729.1 648.105   4
   1   4  -2 18779.2 895.043   1
  -1   4   1 308.322 171.897   5
   1   4  -1 167.300 135.767   3
   1   4  -1 409.750 122.259   1
  -1  -4   1 137.284 64.3700   5
  -1  -4   1 170.212 163.424   2
   1  -4  -1 228.858 87.6898   4
  -1  -4   1 177.038 74.7884   4
  -1  -4   0 71.6936 129.680   2
  -1   4   0 255.813 113.615   5
   1  -4   0 248.659 100.628   4
  -1  -4   0 414.086 100.671   4
  -1  -4   0 323.272 100.724   5
   1   4   1 35270.8 768.858   4
   1   4   1 34257.4 966.459   5
  -1  -4  -1 35110.8 1373.91   2
  -1  -4  -1 34301.8 936.086   5
   1   4   1 36935.9 1428.11   3
   1  -4   1 34332.2 911.590   4
  -1   4  -1 35145.5 1283.42   5
   1   4   2 31397.1 706.857   4
   1  -4   2 32278.0 918.244   4
  -1  -4  -2 32053.4 1273.61   2
   1   4   2 33966.9 1433.82   3
   1   4   2 31343.4 898.765   5
  -1   4  -2 32945.0 1265.11   5
  -1  -4  -2 31971.4 891.387   5
   1   4   3 100881. 1608.50   5
  -1  -4  -3 102093. 2192.91   2
   1   4   3 98658.2 1288.15   4
  -1  -4  -3 100031. 1575.16   5
   1  -4   3 99685.8 1710.57   4
   1   4   3 103350. 2595.07   3
  -1   4  -3 100460. 2246.33   5
  -1  -4  -4 32861.9 915.729   5
   1   4   4 31675.3 902.352   5
  -1  -4  -4 32268.8 1195.31   2
   1   4   4 31431.6 762.237   4
   1  -4   4 33414.9 1066.14   4
  -1   4  -4 32387.5 1319.22   1
   1   4   4 33349.5 1557.34   3
  -1  -4  -5 63980.8 1655.34   2
  -1   4  -5 63190.5 1897.11   1
   1   4   5 63562.1 1308.49   5
   1   4   5 62158.0 1145.87   4
   1   4   5 64830.0 2249.75   3
  -1  -4  -5 62468.1 1301.36   5
  -1  -4  -6 108391. 2109.46   2
  -1   4  -6 108802. 2575.41   1
   1   4   6 110135. 1649.49   4
   1   4   6 111797. 1790.07   5
   1   4   6 107373. 3009.09   3
   1   4   7 39924.2 1101.41   5
   1   4   7 40094.3 1065.20   4
  -1   4  -7 40759.9 1601.00   1
   1   4   7 40274.6 1914.83   3
   1   4   8 152307. 2233.69   5
  -1   4  -8 162024. 3242.27   1
   1   4   8 155098. 3858.66   3
   1   4   9 453.015 142.936   5
  -1   4  -9 364.637 215.173   1
   1   4   9 394.225 284.470   3
  -1   4 -10 90558.3 2540.77   1
   1   4  10 92432.5 1856.15   5
   1   4  11 2902.43 353.644   5
  -1   4 -11 3279.93 494.322   1
   1   4  12 52398.7 1494.18   5
  -1   4 -12 55648.9 2052.32   1
  -1   4 -13 63180.5 2236.20   1
   1   4  13 61344.3 1671.67   5
  -1   4 -14 52221.4 2077.47   1
   1   4  14 51055.5 1585.56   5
  -1   4 -15 18996.0 1268.73   1
   1   4  15 19103.7 1005.17   5
  -1   4 -16 11846.3 1022.44   1
   1   4  16 13080.1 860.014   5
  -1   4 -17 14859.8 1189.63   1
   1   4  17 15127.9 962.641   5
  -1   4 -18 5638.34 747.574   1
   1   4  18 6080.21 633.657   5
  -1   4 -19-216.518 236.199   1
   1   4  19 246.785 216.749   5
   1   4  20 257.177 160.915   5
  -1   4 -20 310.864 315.936   1
  -1   4 -21 8695.97 1000.15   1
   1   4  21 8287.83 818.979   5
  -1   4 -22 5750.06 869.908   1
   1   4  22 5613.87 707.894   5
   1   4  23 13354.8 1100.02   5
   1   4  23 14645.3 1865.07   3
  -1   4 -23 13748.3 1310.46   1
   1   4  24 2473.04 510.125   5
  -1   5  22-154.479 249.546   5
  -1   5  21 679.807 338.104   5
   1   5 -21 323.293 305.270   1
  -1   5  20 588.638 318.531   5
   1   5 -20-46.2251 289.351   1
   1   5 -19 151.562 194.475   1
  -1   5  19 628.359 296.011   5
  -1   5  18 316.143 273.013   5
   1   5 -18-162.935 231.992   1
  -1   5  17 488.828 277.017   5
   1   5 -17 554.548 313.895   1
  -1   5  16 3640.86 579.997   5
   1   5 -16 3759.90 637.458   1
  -1   5  15 6737.98 752.059   5
   1   5 -15 6878.35 818.994   1
   1   5 -14 2772.78 501.466   1
  -1   5  14 3210.73 548.666   5
   1   5 -13 78669.8 2561.55   1
  -1   5  13 76648.0 2376.94   5
  -1   5  12 964.054 366.831   5
   1   5 -12 800.516 327.499   1
  -1   5  11 201133. 3703.31   5
   1   5 -11 207173. 3999.09   1
  -1   5  10 937.003 358.109   5
   1   5 -10 432.408 276.302   1
  -1   5   9 159263. 3187.53   5
   1   5  -9 158827. 3357.21   1
   1   5  -8 20116.2 1175.68   1
  -1   5   8 19632.3 1101.78   5
  -1   5   7 101871. 1719.92   4
  -1   5   7 106865. 2544.15   5
  -1   5   6 1168.29 281.555   5
  -1   5   6 1289.92 198.481   2
   1   5  -6 1646.61 342.348   1
  -1   5   6 1354.04 195.172   4
  -1   5   5 25401.3 1204.38   5
  -1   5   5 26384.5 1003.13   2
  -1  -5   5 26398.0 967.131   4
  -1  -5   5 29950.9 1889.51   2
  -1   5   5 22526.6 713.885   4
   1   5  -5 26253.8 1256.30   1
  -1   5   4-81.3586 179.514   5
  -1  -5   4 131.012 84.8360   4
   1   5  -4 236.342 139.517   1
  -1   5   4-82.6114 161.370   2
  -1   5   4 99.8371 49.7846   4
  -1   5   3 362.230 139.161   5
   1   5  -3 258.429 144.039   1
  -1  -5   3 832.043 389.716   2
   1   5  -3 772.584 202.780   3
  -1  -5   3 321.118 101.675   4
   1  -5  -2 413.595 129.545   4
   1   5  -2 756.668 210.320   3
  -1   5   2 282.657 180.106   5
   1   5  -2 605.767 200.324   1
  -1  -5   2 812.603 388.446   2
  -1  -5   2 336.680 91.1278   4
   1   5  -1 2210.47 343.471   1
   1   5  -1 1891.11 317.287   3
  -1   5   1 1684.07 326.531   5
   1  -5  -1 2196.96 243.721   4
  -1  -5   1 2577.77 512.963   2
  -1  -5   1 2021.65 182.550   4
   1   5   0 2421.51 391.589   3
   1  -5   0 1401.78 184.796   4
   1   5   0 1239.70 258.779   1
  -1  -5   0 1649.09 401.111   2
  -1   5   0 1545.05 305.474   5
   1   5   1 3530.42 487.118   3
   1   5   1 2847.14 329.245   5
   1  -5   1 2838.43 281.620   4
  -1  -5  -1 2677.53 453.722   2
  -1   5  -1 3109.71 420.417   5
   1   5   2 780.811 248.256   3
   1   5   2 370.481 125.660   5
  -1   5  -2 739.188 258.656   5
  -1  -5  -2 414.862 135.661   2
   1  -5   2 615.560 141.652   4
  -1   5  -3 9657.51 764.492   5
   1   5   3 9139.18 347.582   4
   1  -5   3 9402.82 536.526   4
   1   5   3 9225.08 577.841   5
  -1  -5  -3 9790.14 806.844   2
   1   5   3 9664.87 862.721   3
   1   5   4 2578.19 195.404   4
   1   5   4 2847.27 503.866   3
  -1   5  -4 2721.56 433.899   1
  -1  -5  -4 2781.23 411.931   2
   1  -5   4 2802.27 313.820   4
   1   5   4 2780.55 315.223   5
   1   5   5 55657.3 1419.53   5
  -1  -5  -5 56721.0 1780.26   2
   1   5   5 54306.0 952.232   4
   1  -5   5 58909.3 1502.90   4
  -1   5  -5 56868.7 1963.65   1
   1   5   5 58900.3 2263.62   3
   1   5   6 2001.25 275.966   5
  -1   5  -6 2551.72 443.262   1
  -1  -5  -6 2153.92 344.250   2
   1   5   6 2155.42 211.157   4
   1   5   6 2526.30 500.142   3
  -1  -5  -7 127714. 2557.60   2
   1   5   7 125648. 1712.90   4
   1   5   7 125447. 2213.17   5
  -1   5  -7 126258. 3056.07   1
   1   5   7 128620. 3595.75   3
   1   5   8 2135.14 298.091   5
  -1  -5  -8 2024.36 343.114   2
  -1   5  -8 2019.80 451.792   1
   1   5   8 2084.47 245.133   4
   1   5   9 249478. 3240.02   5
   1   5   9 244223. 2794.76   4
  -1   5  -9 254233. 4449.60   1
  -1  -5  -9 248295. 3430.40   2
  -1   5 -10 6503.61 727.570   1
   1   5  10 7234.41 572.384   5
  -1  -5 -10 6862.19 572.138   2
   1   5  10 6604.67 936.951   3
  -1  -5 -11 141458. 2561.86   2
  -1   5 -11 149801. 3557.04   1
   1   5  11 151134. 2657.84   5
   1   5  11 143332. 4349.48   3
  -1   5 -12 8771.63 904.221   1
   1   5  12 7289.05 601.628   5
  -1  -5 -12 6938.19 574.242   2
  -1   5 -13 40700.4 1910.19   1
  -1  -5 -13 37133.2 1299.45   2
   1   5  13 41002.2 1465.73   5
   1   5  14 5025.13 526.669   5
  -1   5 -14 5207.98 727.234   1
  -1   5 -15 6947.24 846.673   1
   1   5  15 7133.38 650.210   5
  -1   5 -16 825.521 363.232   1
   1   5  16 837.358 234.147   5
  -1   5 -17 675.977 241.315   1
   1   5  17 623.821 248.900   5
  -1   5 -18 339.447 194.590   1
   1   5  18 662.878 230.743   5
  -1   5 -19 354.844 238.824   1
   1   5  19 247.097 187.550   5
   1   5  20-84.6739 134.768   5
  -1   5 -20 179.831 227.688   1
  -1   5 -21 28.0201 203.727   1
   1   5  21 950.246 674.670   3
   1   6 -20 10724.7 1183.08   1
  -1   6  20 9229.83 1028.27   5
  -1   6  19 768.678 358.213   5
   1   6 -19 1717.23 476.817   1
   1   6 -18 3512.49 656.737   1
  -1   6  18 3410.22 627.490   5
  -1   6  17 26310.9 1597.56   5
   1   6 -17 25612.8 1688.04   1
  -1   6  16 2956.62 592.357   5
   1   6 -16 3175.57 637.506   1
  -1   6  15 19139.9 1333.82   5
   1   6 -15 19486.8 1409.45   1
  -1   6  14 19444.0 1296.32   5
   1   6 -14 21616.8 1449.88   1
  -1   6  13 11139.9 994.447   5
   1   6 -13 12918.9 1126.09   1
  -1   6  12 12767.2 1048.41   5
   1   6 -12 13233.3 1096.75   1
  -1   6  11 2522.71 472.259   5
   1   6 -11 2603.58 518.965   1
   1   6 -10 47043.5 1986.52   1
  -1   6  10 47788.8 1898.70   5
  -1   6   9 68.5468 158.014   5
   1   6  -9 136.635 147.761   1
   1   6  -8 44080.1 1870.82   1
  -1   6   8 44175.2 1804.83   5
   1   6  -7 51190.2 1980.96   1
  -1   6   7 50089.1 1885.62   5
  -1   6   6 11495.8 884.333   5
   1   6  -6 12639.5 968.100   1
  -1   6   5 63493.3 2106.57   5
   1   6  -5 67696.0 2200.40   1
  -1  -6   4 36699.9 2233.41   2
   1   6  -4 37262.4 1609.30   1
  -1   6   4 36608.0 1594.37   5
  -1   6   3 50073.4 1873.76   5
  -1  -6   3 50073.6 2525.21   2
   1   6  -3 47075.6 1620.77   3
   1   6  -3 47178.0 1789.65   1
   1   6  -2 25561.0 1227.26   3
  -1  -6   2 26937.4 1815.28   2
  -1   6   2 24929.9 1301.11   5
   1   6  -2 26107.5 1302.47   1
  -1   6   1 1128.06 282.989   5
   1   6  -1 1406.97 308.125   1
  -1  -6   1 2128.78 594.213   2
   1   6  -1 1538.88 330.396   3
  -1  -6   0 55578.1 2363.92   2
   1  -6   0 52200.2 1106.14   4
   1   6   0 50697.7 1877.16   3
  -1   6   0 52106.4 1898.66   5
   1   6   0 49945.6 1772.16   1
   1   6   1 4207.28 574.210   3
  -1   6  -1 3394.67 487.826   5
   1  -6   1 4030.70 317.550   4
  -1  -6  -1 4710.24 698.488   2
  -1   6  -2 35320.3 1594.52   5
  -1  -6  -2 39323.9 1869.28   2
   1  -6   2 38683.2 1027.38   4
   1   6   2 38815.9 1349.04   5
   1   6   2 38701.7 1762.10   3
  -1   6  -3 99516.4 2764.22   1
   1  -6   3 99048.3 1730.89   4
  -1  -6  -3 103715. 2943.35   2
   1   6   3 95345.9 2115.07   5
   1   6   3 103125. 2954.06   3
   1   6   4 11891.1 735.691   5
  -1  -6  -4 13326.8 1022.88   2
   1  -6   4 13015.6 655.478   4
  -1   6  -4 10836.4 929.579   1
   1   6   4 11493.9 1029.41   3
   1   6   5 63169.1 1703.67   5
  -1  -6  -5 63328.9 2180.94   2
   1  -6   5 63327.5 1544.16   4
  -1   6  -5 62885.6 2285.73   1
   1   6   5 64139.8 2490.87   3
   1   6   6 51441.5 1554.43   5
  -1  -6  -6 52818.7 1937.95   2
   1  -6   6 48890.5 1454.91   4
  -1   6  -6 52327.7 2092.12   1
   1   6   6 48837.6 2250.51   3
   1   6   7 20489.7 995.462   5
  -1  -6  -7 21505.0 1211.06   2
   1  -6   7 21786.9 1027.89   4
  -1   6  -7 20719.5 1342.87   1
   1   6   7 21627.5 1549.19   3
   1   6   8 26186.0 1141.15   5
  -1  -6  -8 27171.7 1329.19   2
  -1   6  -8 27489.8 1574.21   1
   1   6   8 25942.6 1745.81   3
   1   6   9 1711.72 286.056   5
   1   6   9 1877.44 513.381   3
  -1  -6  -9 1133.31 300.010   2
  -1   6  -9 1574.80 392.504   1
   1   6  10 33198.2 1339.51   5
  -1  -6 -10 30377.5 1338.35   2
  -1   6 -10 29425.4 1661.49   1
   1   6  10 31989.2 2058.12   3
   1   6  11 3240.16 688.744   3
   1   6  11 3282.31 424.458   5
  -1   6 -11 3297.12 579.513   1
   1   6  12 29422.7 1297.75   5
  -1   6 -12 30926.9 1746.49   1
   1   6  12 32029.0 2200.79   3
  -1   6 -13 30626.8 1769.70   1
   1   6  13 31711.7 1369.60   5
   1   6  13 34162.9 2347.78   3
   1   6  14 5044.82 579.368   5
   1   6  14 5391.23 1023.76   3
  -1   6 -14 5498.28 771.069   1
   1   6  15 20846.5 1163.73   5
  -1   6 -15 22094.9 1535.36   1
   1   6  15 22355.8 1999.41   3
   1   6  16 6346.17 663.290   5
  -1   6 -16 6875.60 888.569   1
   1   6  16 6874.88 1179.14   3
  -1   6 -17 11895.9 1186.53   1
   1   6  17 14213.4 1692.15   3
  -1   6 -18 5132.83 786.875   1
   1   6  18 5621.88 1104.32   3
  -1   6 -19 103.133 304.643   1
   1   6  19 372.187 594.331   3
  -1   7  18 1351.77 464.005   5
  -1   7  17 32011.2 1855.12   5
   1   7 -17 31489.7 1943.37   1
  -1   7  16 729.699 370.168   5
   1   7 -16 655.434 357.091   1
  -1   7  15 10824.7 1063.45   5
   1   7 -15 10992.7 1118.15   1
  -1   7  14 2371.95 502.843   5
   1   7 -14 2176.84 553.861   1
   1   7 -13 325.058 285.838   1
  -1   7  13 309.899 270.519   5
  -1   7  12 3812.39 610.965   5
   1   7 -12 2897.38 559.149   1
  -1   7  11 2711.47 519.493   5
   1   7 -11 3936.82 620.626   1
  -1   7  10-41.9817 221.147   5
   1   7 -10 70.5848 163.852   1
  -1   7   9 2762.77 484.599   5
   1   7  -9 2604.84 512.210   1
  -1   7   8 273.383 246.525   5
   1   7  -8 895.375 318.697   1
  -1   7   7 5252.06 653.324   5
   1   7  -7 5619.19 703.126   1
   1   7  -6 5850.90 711.472   1
  -1   7   6 4492.32 612.654   5
  -1   7   5 31068.1 1594.32   5
   1   7  -5 29839.6 1600.33   1
  -1   7   4 6496.84 770.995   5
   1   7  -4 6766.94 745.533   1
  -1   7   3 83854.5 2606.70   5
   1   7  -3 78409.5 2223.55   3
   1   7  -3 84438.0 2640.74   1
  -1   7   2 3876.68 584.012   5
   1   7  -2 3717.49 585.160   1
   1   7  -2 3915.24 555.067   3
   1   7  -1 142830. 3231.54   3
  -1   7   1 146548. 3470.06   5
  -1  -7   1 145703. 4444.55   2
   1   7  -1 145283. 3390.37   1
   1   7   0 185.623 191.513   1
   1   7   0 89.2105 153.279   3
  -1   7   0-199.281 391.516   5
  -1  -7   0 177.846 503.421   2
  -1  -7  -1 86181.3 3247.61   2
   1   7   1 82623.8 2616.40   3
   1   7   1 83346.8 2481.53   1
  -1   7  -1 79713.4 2686.18   5
   1   7   2 15703.6 1186.55   3
  -1   7  -2 16295.7 1280.05   5
  -1  -7  -2 19131.5 1482.22   2
  -1   7  -2 15203.6 1201.92   1
   1   7   3 65944.3 2012.37   5
  -1  -7  -3 71379.8 2803.75   2
  -1   7  -3 66837.5 2508.44   1
   1   7   3 65013.1 2488.06   3
   1   7   4 3574.58 471.351   5
   1   7   4 3908.03 652.620   3
  -1   7  -4 3669.19 638.230   1
  -1  -7  -4 4437.63 713.322   2
   1   7   5 26383.2 1248.17   5
  -1  -7  -5 26049.3 1606.18   2
  -1   7  -5 27937.8 1670.21   1
   1   7   5 27179.2 1703.78   3
   1   7   6 494.490 288.198   3
   1   7   6 225.176 167.538   5
  -1   7  -6 214.686 235.373   1
  -1  -7  -6 488.343 342.425   2
   1   7   7 150.842 139.374   5
  -1   7  -7 160.683 251.264   1
   1   7   7-40.3795 177.873   3
  -1  -7  -7 146.458 211.965   2
   1   7   8 354.195 194.447   5
  -1   7  -8 63.3813 221.975   1
   1   7   8 421.006 269.118   3
  -1  -7  -8 389.742 282.773   2
   1   7   9 2421.61 581.488   3
   1   7   9 2585.20 409.166   5
  -1   7  -9 2438.55 526.067   1
   1   7  10 1608.60 476.329   3
  -1   7 -10 1602.06 447.224   1
   1   7  10 1991.26 344.324   5
   1   7  11 243.801 207.394   3
   1   7  11 757.507 226.672   5
   1   7  12 1338.81 495.546   3
  -1   7 -12 1423.48 419.911   1
   1   7  13 2599.91 707.921   3
  -1   7 -13 2412.12 560.937   1
   1   7  14 3368.08 818.840   3
  -1   7 -14 3619.86 687.961   1
  -1   7 -15 19410.8 1516.21   1
   1   7  15 20865.1 1961.52   3
  -1   7 -16 451.576 375.284   1
   1   7  16 607.485 405.849   3
  -1   7 -17 37002.1 2153.13   1
  -1   8  15 4701.05 796.433   5
   1   8 -15 4255.14 749.334   1
  -1   8  14 7357.35 925.086   5
   1   8 -14 7326.85 960.031   1
  -1   8  13 8177.97 959.136   5
   1   8 -13 8769.18 1027.16   1
  -1   8  12 641.179 389.743   5
   1   8 -12 1095.24 388.482   1
  -1   8  11-255.921 288.975   5
   1   8 -11 309.413 316.644   1
  -1   8  10 16.7355 241.862   5
   1   8 -10 11.2778 155.655   1
  -1   8   9 2367.44 492.054   5
   1   8  -9 2214.25 520.200   1
  -1   8   8 3760.21 634.548   5
   1   8  -8 3950.01 643.205   1
  -1   8   7 12171.0 1103.52   5
   1   8  -7 10542.7 1029.41   1
  -1   8   6 7708.98 889.846   5
   1   8  -6 6560.04 814.060   1
  -1   8   5 17650.8 1364.15   5
   1   8  -5 17511.9 1319.77   1
  -1   8   4 22370.4 1473.10   5
   1   8  -4 22689.4 1507.75   1
   1   8  -3 16032.4 1285.60   1
  -1   8   3 16204.6 1333.18   5
  -1   8   2 47590.2 2139.96   5
   1   8  -2 50466.3 1954.24   3
   1   8  -2 48223.3 2141.33   1
   1   8  -1 1548.25 373.391   3
  -1   8   1 1503.15 444.100   5
   1   8  -1 1667.58 414.618   1
   1   8   0 52325.0 2138.34   3
   1   8   0 55429.5 2295.37   1
  -1   8   0 51874.1 2260.85   5
   1   8   1 3256.38 563.652   3
  -1   8  -1 3381.91 758.206   5
   1   8   1 2239.53 466.538   1
   1   8   2 34808.5 1850.47   3
   1   8   2 36722.0 1820.10   1
  -1   8  -2 37284.7 2018.97   1
   1   8   3 34103.6 1900.48   3
  -1   8  -3 35316.7 2000.54   1
   1   8   4 25663.3 1376.36   5
  -1  -8  -4 25068.9 1814.65   2
  -1   8  -4 27003.1 1748.42   1
   1   8   4 24901.3 1666.31   3
  -1  -8  -5 11929.5 1226.61   2
  -1   8  -5 10484.1 1092.29   1
   1   8   5 11549.4 923.978   5
   1   8   5 11064.0 1166.10   3
  -1   8  -6 4588.58 755.817   1
   1   8   6 3354.12 652.671   3
  -1   8  -7 12563.2 1228.24   1
   1   8   7 13804.4 1339.29   3
   1   8   8 522.621 373.442   3
  -1   8  -8 333.641 248.776   1
   1   8   9 677.548 379.415   3
  -1   8  -9 960.449 379.162   1
   1   8  10 355.962 302.232   3
  -1   8 -10-24.5912 275.478   1
   1   8  11 2030.18 555.050   3
  -1   8 -11 2763.02 593.826   1
  -1   8 -12 8143.29 1019.52   1
   1   8  12 9841.14 1296.28   3
  -1   8 -13 9330.14 1095.07   1
   1   8  13 11132.8 1438.20   3
   1   9 -11 22195.4 1677.11   1
  -1   9  10 1916.90 584.110   5
   1   9 -10 1197.89 439.243   1
   1   9  -9 24743.7 1717.73   1
  -1   9   9 24144.8 1674.87   5
  -1   9   8 4202.48 728.757   5
   1   9  -8 3529.30 673.365   1
  -1   9   7 20626.9 1554.64   5
   1   9  -7 20807.1 1579.11   1
  -1   9   6 19384.9 1495.89   5
   1   9  -6 18666.4 1468.82   1
  -1   9   5 6736.48 921.333   5
   1   9  -5 7179.13 927.907   1
  -1   9   4 8720.81 1029.88   5
   1   9  -4 8654.43 1059.04   1
  -1   9   3 820.766 335.762   5
   1   9  -3 1152.50 347.319   1
  -1   9   2 1785.65 466.197   5
   1   9  -2 2300.49 541.606   1
  -1   9   1-123.883 319.531   5
   1   9  -1 49.8965 223.605   1
  -1   9   0-121.696 261.729   5
   1   9   0 107.445 181.424   1
  -1   9   0 134.295 218.887   1
   1   9   0 288.333 159.127   3
   1   9   1 473.459 220.858   3
   1   9   1 467.494 362.333   1
  -1   9  -1 466.296 361.273   1
   1   9   2 5996.98 825.456   3
  -1   9  -2 5346.11 838.833   1
   1   9   2 6006.74 825.456   1
   1   9   3 4022.04 705.574   3
   1   9   3 2669.22 578.616   1
  -1   9  -3 3271.11 673.498   1
   1   9   4 14284.9 1254.69   1
  -1   9  -4 14510.8 1399.53   1
   1   9   4 13748.6 1294.65   3
  -1   9  -5 14308.3 1414.84   1
   1   9   5 13251.8 1321.70   3
   1   9   6 8873.88 1090.59   3
  -1   9  -6 8985.94 1141.38   1
  -1   9  -7 20786.9 1695.44   1
   1   9   7 19591.5 1666.13   3
   1   9   8-70.6913 265.725   3
   1   9   9 26294.3 1990.20   3
   1   9  10 980.523 530.728   3
   1  10  -4 2693.89 591.134   1
   1  10  -3 1020.80 460.800   1
   1  10  -2 515.684 322.633   1
   1  10  -1 302.813 333.471   1
   1  10   0 1084.99 420.861   1
   1  10   1-3.89114 214.530   1
   1  10   2-26.7666 328.364   1
   1  10   3-5.01708 245.827   1
   1  10   4 3263.88 628.483   3
   1  10   4 3057.96 678.725   1
   1  10   5 3465.79 707.762   3
   1  10   5 3560.65 737.019   1
   1  10   6 22195.5 1702.82   1
   1  10   6 20217.6 1722.79   3
  -2   0  24 19498.4 1541.23   5
  -2   0  23 3717.19 696.305   5
  -2   0  22 50437.8 2319.37   5
   2   0 -21 4167.44 744.626   1
  -2   0  21 8693.77 964.475   5
   2   0 -20 55786.6 2173.46   1
  -2   0  20 58266.8 2335.69   5
   2   0 -19 5563.08 746.690   1
  -2   0  19 8966.81 924.178   5
   2   0 -18 66194.5 2211.21   1
  -2   0  18 63072.2 2288.55   5
   2   0 -17 4578.04 637.611   1
  -2   0  17 8932.21 843.992   5
  -2   0  16 26108.4 1392.61   5
   2   0 -16 25742.5 1292.39   1
   2   0 -15 913.585 276.227   1
  -2   0  15 2153.25 419.749   5
   2   0 -14 4453.31 500.598   1
  -2   0  14 4246.16 523.937   5
  -2   0  13 1840.84 345.340   5
  -2   0  13 1056.82 484.212   2
   2   0 -13 900.921 277.387   1
  -2   0  12 669.226 199.072   5
   2   0 -12 403.596 155.561   1
  -2   0  12 1049.33 392.011   2
   2   0 -11 1052.68 260.381   1
  -2   0  11 917.743 226.080   5
  -2   0  11 893.585 239.388   2
   2   0 -10 6371.36 509.910   1
  -2   0  10 5828.98 587.457   2
  -2   0  10 6510.79 562.860   5
  -2   0   9 159.599 116.888   5
  -2   0   9 152.751 116.525   2
  -2   0   8 19251.1 945.703   2
  -2   0   8 19121.4 871.812   5
  -2   0   7 360.068 102.965   5
  -2   0   7 182.330 131.826   2
  -2   0   6 546.092 146.409   5
  -2   0   5 4275.69 416.856   5
   2   0  -5 2967.79 534.972   4
  -2   0   4 201640. 2343.90   5
   2   0  -4 203676. 3072.31   4
  -2   0   4 209928. 2118.17   1
  -2   0   3 25003.1 826.752   5
   2   0  -3 25594.8 1103.53   4
   2   0  -3 25460.8 750.956   5
  -2   0   3 26542.6 693.037   1
  -2   0   2 486526. 3297.08   5
   2   0  -2 482716. 4462.38   4
  -2   0   2 471639. 2704.69   1
   2   0  -2 470995. 3079.78   5
   2   0  -1 41945.1 883.123   5
  -2   0   1 41620.5 745.950   1
   2   0   0 486983. 2892.13   5
  -2   0   0 480809. 3023.28   5
   2   0   0 486301. 4421.79   4
   2   0   1 40243.2 853.188   5
  -2   0  -1 38695.2 932.615   5
  -2   0  -2 282876. 2449.97   5
   2   0   2 282743. 2179.58   5
   2   0   2 272294. 3338.17   4
  -2   0  -2 265808. 1806.02   1
   2   0   3 16598.5 563.983   5
   2   0   3 19903.7 916.461   4
   2   0   4 61046.3 1096.35   5
  -2   0  -4 64070.2 872.494   1
   2   0   4 62287.9 1659.65   4
  -2   0  -5 39.5455 37.1498   1
   2   0   5 93.8592 72.3112   5
   2   0   6 3775.67 325.384   5
  -2   0  -6 3648.14 242.589   1
   2   0   6 3434.86 418.509   4
   2   0   7 1188.08 222.520   5
  -2   0  -7 1502.73 170.189   1
   2   0   7 1560.80 305.164   4
   2   0   8 1251.53 197.868   1
  -2   0  -8 1116.54 164.883   1
   2   0   8 949.529 215.194   4
   2   0   9 384.567 156.289   1
  -2   0  -9 621.520 140.785   1
   2   0  10 11106.8 832.194   3
  -2   0 -10 10994.2 559.614   1
  -2   0 -11 88.1373 73.2323   1
   2   0  11 288.001 191.217   3
   2   0  12 20836.2 1212.26   3
  -2   0 -12 21745.5 880.744   1
   2   0  13 883.940 297.912   3
  -2   0 -13 246.062 104.799   1
   2   0  14 19747.3 1224.86   3
  -2   0 -14 20032.1 931.576   1
   2   0  15 2476.32 482.838   3
  -2   0 -15 1762.55 309.151   1
   2   0  16 90192.2 2754.69   3
  -2   0 -16 88874.3 2126.25   1
   2   0  17 7242.32 834.093   3
  -2   0 -17 4427.55 510.921   1
   2   0  18 88255.0 2844.27   3
  -2   0 -18 86567.0 2249.26   1
   2   0  19 6267.60 819.088   3
  -2   0 -19 3634.98 514.499   1
  -2   0 -20 74234.3 2241.49   1
  -2   0 -21 2976.05 485.629   1
  -2   0 -22 29079.0 1514.92   1
  -2   0 -23 1499.57 392.329   1
  -2   0 -24 6875.15 779.074   1
  -2  -1  24 3791.26 720.841   5
  -2   1  24 3280.90 652.046   5
   2   1 -24 3714.98 683.406   1
  -2  -1  23 9352.81 1057.37   5
   2   1 -23 7922.98 960.431   1
  -2   1  23 9228.35 1036.42   5
   2   1 -22 7665.34 902.924   1
  -2  -1  22 8045.92 968.721   5
  -2   1  22 9030.95 1001.62   5
   2   1 -21 20143.1 1393.80   1
  -2   1  21 17177.0 1314.01   5
  -2  -1  21 19660.6 1426.81   5
  -2   1  20 3394.24 577.990   5
   2   1 -20 2311.08 518.285   1
  -2  -1  20 3397.73 601.954   5
   2   1 -19 23986.9 1413.49   1
  -2   1  19 23436.6 1450.04   5
  -2  -1  19 22940.8 1444.28   5
   2   1 -18 11330.9 964.468   1
  -2  -1  18 13686.4 1071.06   5
  -2   1  18 14173.0 1103.15   5
   2   1 -17 30111.6 1467.41   1
  -2  -1  17 29619.4 1519.70   5
  -2   1  17 30964.6 1568.55   5
  -2   1  16 32354.2 1559.28   5
   2   1 -16 31975.4 1474.57   1
   2   1 -15 31571.8 1414.81   1
  -2   1  15 31664.2 1494.90   5
   2   1 -14 67009.3 1963.98   1
  -2   1  14 67442.8 2103.72   5
  -2  -1  13 17539.7 1370.82   2
  -2   1  13 17796.1 1131.58   2
   2   1 -13 16775.2 960.299   1
  -2   1  13 18677.4 1089.31   5
  -2   1  12 16271.0 1005.68   2
  -2  -1  12 16259.1 1214.32   2
  -2   1  12 16983.6 990.934   5
  -2  -1  12 17181.3 962.734   5
   2   1 -12 14788.0 851.579   1
  -2   1  11 30663.2 1246.80   2
  -2  -1  11 29114.1 1508.63   2
   2   1 -11 29391.8 1134.31   1
  -2  -1  11 31180.5 1241.13   5
  -2   1  11 32052.3 1325.11   5
  -2   1  10 2766.83 409.845   2
  -2  -1  10 2157.90 503.548   2
   2   1 -10 2542.61 353.135   1
  -2  -1  10 3106.78 399.054   5
  -2   1   9 19972.4 974.536   5
  -2   1   9 19513.0 878.812   2
  -2  -1   9 19267.3 1109.89   2
  -2  -1   9 20502.7 925.533   5
   2   1  -9 19364.5 839.966   1
  -2  -1   8 110576. 2536.14   2
  -2  -1   8 107750. 2020.45   5
  -2   1   8 107401. 2184.57   5
   2   1  -8 108989. 1886.77   1
  -2   1   8 106881. 1961.15   2
  -2  -1   7 20977.6 1158.40   2
  -2   1   7 24748.6 1011.23   5
  -2  -1   7 23972.3 902.232   5
   2   1  -7 21629.1 819.543   1
  -2   1   6 137933. 2303.17   5
   2   1  -6 139565. 1913.69   1
  -2  -1   6 139093. 2612.57   2
   2  -1  -6 137803. 2704.94   4
  -2  -1   6 133866. 2018.68   5
   2   1  -5 143591. 2668.89   4
  -2   1   5 139714. 2252.11   5
  -2  -1   5 144276. 2583.75   2
  -2  -1   5 142935. 1873.46   1
   2  -1  -5 138945. 2620.38   4
   2   1  -5 140475. 1787.21   1
  -2  -1   5 142424. 1943.40   5
  -2   1   4 41741.9 1190.30   5
  -2  -1   4 44453.8 958.612   1
   2   1  -4 41185.7 897.229   1
   2   1  -4 42584.9 1405.39   4
   2  -1  -4 40517.3 1379.31   4
  -2  -1   4 40832.7 972.252   5
  -2  -1   3 156075. 1731.61   5
  -2  -1   3 158711. 1648.69   1
   2   1  -3 154413. 2592.26   4
   2  -1  -3 155418. 2616.36   4
  -2   1   3 157568. 2241.23   5
  -2  -1   2 32143.4 718.627   5
  -2   1   2 32225.7 980.303   5
  -2  -1   2 33406.8 685.930   1
  -2  -1   1 128556. 1154.46   1
  -2  -1   1 126459. 1253.89   5
   2   1  -1 126348. 2247.41   4
   2  -1  -1 127505. 2302.18   4
  -2   1   1 126419. 1920.44   5
  -2   1   0 18173.9 734.841   5
   2  -1   0 18544.6 697.212   5
   2  -1   0 19676.2 895.562   4
   2  -1   1 116014. 1735.10   5
  -2   1  -1 117057. 1832.81   5
   2   1   1 115623. 2140.08   4
   2  -1   1 117547. 2207.41   4
   2  -1   2 82606.3 1458.46   5
  -2   1  -2 84353.4 1594.60   5
   2   1   2 80217.0 673.982   5
   2  -1   2 83145.2 1891.99   4
   2   1   3 96746.7 825.513   5
   2   1   3 98212.8 1995.60   4
   2  -1   3 95667.2 1626.62   5
  -2   1  -3 99594.8 1624.91   1
   2  -1   3 96167.8 2038.60   4
   2   1   4 93929.8 1993.05   4
   2  -1   4 92180.4 2061.17   4
  -2   1  -4 89580.7 1620.72   1
   2   1   5 78136.2 1041.87   5
  -2   1  -5 80581.1 1558.84   1
   2   1   5 81983.7 1941.73   4
   2  -1   5 82872.0 2001.39   4
  -2   1  -6 117128. 1907.48   1
   2   1   6 118036. 2364.32   4
   2  -1   6 117841. 2477.05   4
   2   1   6 113986. 1253.21   1
   2   1   6 117295. 1485.45   5
   2   1   7 22238.7 1237.28   3
  -2   1  -7 21894.5 840.438   1
   2   1   7 21941.8 1109.90   4
   2  -1   7 22726.2 1151.33   4
   2   1   7 19832.5 664.250   1
   2   1   8 14787.4 1016.31   3
  -2  -1  -8 16202.9 503.444   1
  -2   1  -8 15994.7 739.573   1
   2   1   8 16974.2 973.857   4
   2  -1   8 15428.1 981.333   4
   2   1   8 15255.9 602.041   1
   2   1   9 31654.8 1513.59   3
  -2  -1  -9 30750.5 770.110   1
  -2   1  -9 32139.0 1077.59   1
   2   1   9 31558.7 926.270   1
   2   1  10 6231.22 455.733   1
   2   1  10 7549.32 798.895   3
  -2  -1 -10 6824.45 401.891   1
  -2   1 -10 6849.04 524.459   1
  -2  -1 -11 42087.5 1062.20   1
  -2   1 -11 43821.0 1349.31   1
  -2   1 -12 75774.2 1846.09   1
   2   1  12 74133.0 2520.88   3
  -2  -1 -13 16425.8 744.612   1
  -2   1 -13 14988.5 863.056   1
  -2  -1 -14 69284.3 1612.72   1
  -2   1 -14 70885.3 1922.17   1
   2   1  14 73155.6 2629.64   3
   2  -1  15 37548.2 1509.09   3
  -2   1 -15 36548.1 1422.67   1
  -2  -1 -15 34628.6 1194.67   1
   2   1  15 38053.3 1952.81   3
  -2  -1 -16 15633.2 845.486   1
   2  -1  16 16197.5 1014.03   3
  -2   1 -16 17429.9 1035.31   1
   2   1  16 18766.2 1417.73   3
   2  -1  17 57110.3 1942.77   3
  -2   1 -17 58147.0 1935.15   1
  -2  -1 -17 55463.0 1634.20   1
   2   1  17 61194.3 2584.07   3
  -2   1 -18 2674.00 450.833   1
  -2  -1 -18 2323.89 365.778   1
  -2  -1 -19 28203.9 1265.39   1
  -2   1 -19 30836.6 1510.77   1
   2   1  19 32156.9 1954.19   3
  -2  -1 -20 6294.13 633.693   1
  -2   1 -20 6381.41 715.429   1
  -2  -1 -21 15094.0 999.340   1
  -2   1 -21 16409.0 1179.12   1
   2   1  21 17375.0 1510.01   3
   2   1  22 13710.3 1372.19   3
  -2   1 -22 11833.6 1036.85   1
  -2   1 -23 7263.91 836.358   1
  -2   1 -24 7603.14 897.319   1
  -2   1 -25 4508.66 730.789   1
  -2   2  23 1965.93 512.304   5
   2   2 -23 2628.19 569.896   1
   2   2 -22 428.337 290.377   1
  -2   2  22 239.089 244.236   5
  -2   2  21 320.931 250.677   5
   2   2 -21 863.927 326.335   1
  -2   2  20 373.630 240.732   5
   2   2 -20 670.301 270.110   1
   2   2 -19 731.798 284.710   1
  -2   2  19 245.733 178.777   5
  -2   2  18 1018.93 355.451   5
   2   2 -18 223.306 158.564   1
  -2   2  17 10648.5 949.426   5
   2   2 -17 11775.8 946.732   1
  -2   2  16 20139.1 1265.86   5
   2   2 -16 19662.6 1188.92   1
  -2   2  15 12538.2 975.627   5
   2   2 -15 9819.70 846.564   1
  -2   2  14 70688.6 2215.73   5
   2   2 -14 67668.2 2057.65   1
  -2   2  13 16171.6 1049.90   5
  -2  -2  13 17145.4 1451.96   2
   2   2 -13 15030.2 961.476   1
  -2   2  12 108529. 2605.36   5
  -2  -2  12 103214. 3330.33   2
  -2   2  12 101270. 2091.71   2
   2   2 -12 109142. 2397.68   1
  -2   2  11 15956.8 791.624   2
  -2  -2  11 16432.2 1254.25   2
   2   2 -11 13360.2 855.328   1
  -2   2  10 180481. 3166.16   5
  -2   2  10 180005. 2409.10   2
  -2  -2  10 176319. 3900.35   2
   2   2 -10 181863. 2831.83   1
  -2   2   9 34204.0 1360.95   5
  -2   2   9 33389.1 1007.31   2
  -2  -2   9 27283.4 1553.75   2
   2   2  -9 27083.9 1082.12   1
  -2  -2   8 168077. 3508.55   2
  -2   2   8 168098. 2923.84   5
   2   2  -8 166126. 2458.08   1
  -2   2   7 39833.0 1376.82   5
  -2  -2   7 37017.9 1557.62   2
  -2   2   6 126856. 2407.46   5
  -2  -2   6 132697. 2869.63   2
   2  -2  -6 126722. 2616.82   4
   2   2  -6 125288. 1912.30   1
  -2   2   5 15190.7 808.248   5
  -2  -2   5 13329.2 892.981   2
   2  -2  -5 12361.5 824.563   4
   2   2  -5 13762.6 594.839   1
  -2  -2   5 14861.4 688.539   1
  -2   2   4 4112.14 527.727   5
  -2  -2   4 2046.40 541.521   2
   2   2  -4 6880.70 577.427   4
   2  -2  -4 4477.14 517.880   4
   2   2  -4 4680.00 337.116   1
  -2  -2   4 5362.22 419.033   1
  -2   2   3 32860.0 1136.57   5
  -2  -2   3 32844.2 1304.17   2
   2   2  -3 32067.8 1186.06   4
   2  -2  -3 31705.7 1200.83   4
   2   2  -3 33479.4 769.603   1
  -2  -2   3 33732.1 930.441   1
  -2  -2   3 32506.9 736.915   5
   2   2  -2 1356.17 139.608   1
  -2  -2   2 1294.67 176.651   1
   2   2  -2 1249.39 251.560   4
   2  -2  -2 983.767 234.706   4
  -2  -2   2 1258.60 126.434   5
  -2   2   2 1246.88 222.406   5
  -2  -2   1 641.453 71.0798   5
   2   2  -1 1017.89 116.211   1
   2   2  -1 1141.20 247.285   4
   2  -2  -1 992.986 222.329   4
  -2   2   0 9964.74 618.480   5
   2   2   0 9840.46 621.948   4
   2  -2   0 10106.6 651.659   4
  -2   2  -1 1758.03 260.717   5
   2   2   1 2433.02 304.885   4
   2  -2   1 2240.51 303.603   4
  -2   2  -2 8891.02 593.321   5
   2   2   2 9111.74 605.826   4
   2  -2   2 8727.41 618.525   4
  -2   2  -3 60621.3 1603.68   5
   2   2   3 63054.6 1594.17   4
   2  -2   3 60081.9 1643.57   4
  -2   2  -3 62422.0 1512.27   1
   2   2   4 64705.3 1633.60   4
   2  -2   4 63394.0 1751.07   4
  -2   2  -4 64119.7 1602.58   1
   2   2   5 37313.7 1650.97   3
   2   2   5 39054.7 1306.74   4
   2  -2   5 35778.3 1388.41   4
  -2   2  -5 35257.3 1244.77   1
   2   2   6 206500. 3939.18   3
   2   2   6 208340. 1502.27   1
   2   2   6 211999. 3125.97   4
   2  -2   6 209229. 3393.06   4
  -2   2  -6 207359. 3069.67   1
   2   2   7 26140.4 1469.92   3
   2   2   7 23270.2 612.217   1
   2   2   7 25078.5 1184.16   4
   2  -2   7 27200.3 1294.59   4
   2   2   7 22555.9 552.122   5
  -2   2  -7 22932.9 1038.39   1
   2   2   8 203628. 4136.92   3
  -2   2  -8 210848. 3203.30   1
   2   2   8 205402. 1953.76   1
   2   2   8 208942. 3313.92   4
   2  -2   8 215008. 3719.00   4
   2   2   8 206143. 1833.67   5
   2   2   9 16480.2 1228.07   3
   2   2   9 13047.9 545.022   5
   2   2   9 14597.8 601.123   1
   2   2   9 15621.7 1020.26   4
  -2   2 -10 178378. 3056.40   1
   2   2  10 165229. 3932.68   3
   2   2  10 168859. 3234.48   4
   2   2  10 178149. 2075.71   5
  -2   2 -11 25496.0 1200.61   1
   2   2  11 26849.2 869.129   5
  -2   2 -12 65468.3 1934.40   1
   2   2  12 64043.8 2566.80   3
  -2   2 -13 29609.7 1336.07   1
   2   2  13 34597.8 1947.20   3
  -2   2 -14 64217.2 2016.75   1
   2   2  14 65064.9 2745.55   3
   2   2  15 4492.76 761.054   3
  -2   2 -15 1683.85 334.363   1
   2   2  16 837.338 370.790   3
  -2   2 -16 588.077 263.949   1
   2   2  16 719.749 220.907   5
   2   2  17 2704.84 609.585   3
  -2   2 -17 2292.90 447.015   1
   2   2  17 2076.84 344.799   5
   2   2  18 36.1555 202.498   3
   2   2  18 200.212 151.128   5
   2   2  19 251.136 168.926   5
  -2   2 -19 154.087 208.039   1
   2   2  20 38.5134 247.223   3
  -2   2 -20 511.864 247.474   1
   2   2  21 1181.45 449.084   3
  -2   2 -21 1374.72 398.104   1
   2   2  22 2557.91 665.974   3
  -2   2 -22 2198.22 490.028   1
   2   2  23 4413.65 858.138   3
  -2   2 -23 3735.65 638.581   1
  -2   2 -24 8635.95 984.538   1
   2   2  24 9758.34 1299.57   3
  -2   2 -25 2414.65 573.691   1
   2   3 -23 542.041 324.076   1
  -2   3  22 695.982 320.252   5
   2   3 -22 653.589 359.173   1
  -2   3  21 502.665 283.250   5
   2   3 -21 19.6228 217.463   1
  -2   3  20 116.791 203.474   5
   2   3 -20 214.487 218.215   1
  -2   3  19 1698.83 419.133   5
   2   3 -19 1449.17 383.871   1
  -2   3  18 3975.84 619.029   5
   2   3 -18 3965.29 586.255   1
  -2   3  17 3141.95 557.198   5
   2   3 -17 2158.85 468.522   1
  -2   3  16 16080.1 1179.54   5
   2   3 -16 16293.9 1127.64   1
  -2   3  15 19746.4 1254.17   5
   2   3 -15 18501.0 1176.28   1
  -2   3  14 22778.3 1326.61   5
   2   3 -14 24153.5 1299.73   1
  -2   3  13 76207.7 2347.51   5
   2   3 -13 75811.0 2190.80   1
  -2  -3  12 11818.4 1332.89   2
   2   3 -12 9843.26 817.292   1
  -2  -3  11 127708. 3856.74   2
   2   3 -11 132091. 2685.85   1
  -2   3  11 130373. 2930.05   5
  -2   3  10 6047.93 488.626   2
  -2  -3  10 8246.72 1212.77   2
  -2   3   9 127896. 2797.36   5
  -2   3   9 127721. 1600.69   2
  -2  -3   9 125174. 3470.85   2
   2   3  -9 130178. 2474.68   1
  -2  -3   8 35939.3 1797.23   2
   2   3  -8 33256.3 1221.85   1
  -2   3   8 38649.8 1508.88   5
  -2   3   7 115748. 2545.56   5
  -2  -3   7 120830. 3160.62   2
   2   3  -7 119013. 2176.00   1
  -2   3   6 32262.6 1348.36   5
  -2  -3   6 32828.0 1592.34   2
   2   3  -6 30975.8 1066.64   1
  -2   3   5 52612.9 1635.96   5
  -2  -3   5 49238.5 1886.54   2
   2   3  -5 52256.4 1301.38   1
   2  -3  -5 51373.7 1653.02   4
  -2  -3   4 54964.2 1915.38   2
   2   3  -4 56185.6 1282.43   1
  -2   3   4 55039.6 1665.62   5
   2  -3  -4 52542.6 1622.94   4
  -2  -3   4 55200.5 1473.10   1
   2   3  -3 1056.02 186.286   1
  -2   3   3 1697.33 310.974   5
  -2  -3   3 1635.79 341.164   2
   2   3  -3 1049.29 285.457   4
   2  -3  -3 481.718 214.771   4
  -2   3   2 9184.01 663.266   5
  -2  -3   2 9869.07 762.931   2
  -2  -3   2 8840.28 390.522   5
   2   3  -2 9518.18 470.926   1
   2   3  -2 9368.15 635.038   4
   2  -3  -2 9562.23 660.977   4
  -2  -3   1 3793.75 195.373   5
  -2   3   1 4574.91 490.397   5
  -2  -3   1 3920.32 485.928   2
   2   3  -1 5083.01 334.161   1
   2   3  -1 4278.13 417.504   4
   2  -3  -1 4319.70 458.665   4
   2   3   0 8301.28 399.798   1
  -2   3   0 7279.45 599.703   5
   2   3   0 7654.05 549.833   4
   2  -3   0 7191.21 567.114   4
   2   3   1 7386.36 364.914   1
  -2   3  -1 8072.86 625.787   5
   2   3   1 7544.07 538.393   4
   2  -3   1 6597.77 546.369   4
  -2   3  -2 13833.9 836.779   5
   2   3   2 14169.7 743.193   4
   2  -3   2 14070.5 807.053   4
   2   3   2 13064.8 471.711   1
   2   3   3 50257.6 1940.27   3
  -2   3  -3 49093.3 1594.27   5
   2   3   3 50737.4 1432.01   4
   2  -3   3 49989.3 1531.76   4
   2   3   4 70301.3 2337.97   3
   2   3   4 65718.5 913.424   1
   2   3   4 69101.1 1684.43   4
   2  -3   4 65657.4 1821.13   4
   2   3   4 61777.4 1013.18   1
  -2   3  -4 66313.0 1831.33   1
   2   3   5 97141.6 2819.85   3
   2   3   5 97095.7 2013.91   4
   2  -3   5 95735.0 2254.84   4
  -2   3  -5 94651.7 2240.92   1
   2   3   5 93993.6 1145.08   1
   2   3   6 50665.9 2113.44   3
   2   3   6 52093.3 1533.50   4
   2  -3   6 50241.1 1717.23   4
   2   3   6 48598.8 896.081   1
  -2   3  -6 48768.9 1673.15   1
  -2   3  -7 139286. 2227.16   3
   2   3   7 132786. 3486.27   3
   2   3   7 134677. 1294.18   5
   2   3   7 132896. 1592.55   1
   2   3   7 136384. 2532.25   4
   2  -3   7 138814. 2922.80   4
  -2   3  -7 136669. 2820.28   1
   2   3   8 9228.93 453.605   5
   2   3   8 11718.5 844.425   4
   2  -3   8 10784.3 894.732   4
  -2   3  -8 11000.3 654.114   3
  -2   3  -8 7945.05 792.146   1
   2   3   8 13657.0 1198.82   3
  -2   3  -9 149045. 3066.40   1
   2   3   9 148688. 1706.10   5
   2   3   9 145833. 2798.93   4
   2  -3   9 149896. 3293.48   4
  -2   3  -9 142039. 2221.82   3
   2   3   9 147090. 3842.61   3
   2   3  10 10438.4 530.988   5
  -2   3 -10 9373.89 776.550   1
   2   3  10 12314.5 880.447   4
   2   3  10 12329.7 1191.11   3
   2   3  11 111167. 1709.71   5
  -2   3 -11 110380. 2727.96   1
   2   3  11 105401. 2565.25   4
   2   3  11 104817. 3448.33   3
  -2   3 -12 37178.8 1619.92   1
   2   3  12 38878.4 2174.05   3
   2   3  12 38787.3 1091.04   5
  -2   3 -13 52569.5 1967.93   1
   2   3  13 52586.3 2588.21   3
   2   3  13 51655.5 1315.36   5
  -2   3 -14 16031.0 1104.22   1
   2   3  14 16953.3 1522.25   3
   2   3  14 16348.4 784.767   5
  -2   3 -15 9814.32 882.230   1
   2   3  15 10062.6 1202.44   3
  -2   3 -16 8380.07 848.540   1
   2   3  16 8552.28 1139.86   3
   2   3  17 437.933 337.832   3
  -2   3 -17 91.8646 138.790   1
   2   3  18 2677.95 691.785   3
  -2   3 -18 2378.55 460.757   1
   2   3  19 230.017 219.950   3
  -2   3 -19 289.832 210.589   1
   2   3  20 2341.08 665.310   3
  -2   3 -20 3223.14 586.708   1
   2   3  21 1031.22 460.913   3
  -2   3 -21 1440.13 440.435   1
   2   3  22 1218.97 527.346   3
  -2   3 -22 769.324 370.567   1
  -2   3 -23 8313.45 987.914   1
   2   3  23 9623.47 1378.93   3
  -2   3 -24 5993.40 888.554   1
   2   4 -22 11848.2 1221.76   1
  -2   4  21 5571.43 831.286   5
   2   4 -21 3529.55 703.189   1
  -2   4  20 19937.1 1478.29   5
   2   4 -20 20860.3 1520.60   1
   2   4 -19 2666.35 594.454   1
  -2   4  19 4201.82 738.734   5
  -2   4  18 21062.0 1448.62   5
   2   4 -18 21687.4 1466.47   1
  -2   4  17 19094.8 1351.65   5
   2   4 -17 18045.1 1301.72   1
  -2   4  16 19321.1 1338.14   5
   2   4 -16 18865.2 1289.28   1
  -2   4  15 30778.5 1639.61   5
   2   4 -15 27961.1 1510.06   1
   2   4 -14 14011.2 1068.04   1
  -2   4  14 16290.7 1176.58   5
  -2   4  13 23891.0 1394.25   5
   2   4 -13 22160.7 1280.21   1
   2   4 -12 3163.91 483.941   1
  -2  -4  12 4343.32 935.558   2
  -2   4  12 4470.39 600.017   5
  -2   4  11 401.615 215.901   5
   2   4 -11 59.7516 113.796   1
  -2  -4  11 753.263 537.950   2
  -2   4  10 924.201 285.649   5
   2   4 -10 478.012 179.070   1
  -2   4   9 6511.90 674.730   5
   2   4  -9 6312.52 597.686   1
  -2  -4   9 8412.39 1026.64   2
  -2   4   8 23761.5 1253.22   5
   2   4  -8 23106.8 1108.82   1
  -2  -4   8 22015.9 1585.34   2
  -2   4   7 76629.3 2206.70   5
   2   4  -7 75055.6 1941.15   1
  -2  -4   7 73033.2 2725.19   2
   2   4  -6 41952.6 1405.24   1
  -2  -4   6 41532.0 1983.10   2
  -2   4   6 44466.8 1665.23   5
  -2   4   5 43943.3 1646.76   5
   2   4  -5 42025.0 1366.16   1
  -2  -4   5 42453.9 1937.98   2
   2  -4  -5 42521.5 1524.57   4
  -2   4   4 103402. 2489.94   5
   2   4  -4 99071.2 2038.88   1
  -2  -4   4 94727.5 1804.02   5
  -2  -4   4 98430.1 2854.80   2
   2  -4  -4 100094. 2275.39   4
  -2   4   3 26205.9 1276.73   5
   2   4  -3 25280.0 1006.03   1
  -2  -4   3 26340.2 1440.69   2
  -2  -4   3 23579.9 832.387   5
   2  -4  -3 24810.6 1108.46   4
   2   4  -2 92181.0 1870.77   1
  -2   4   2 92395.5 2339.11   5
  -2  -4   2 96772.2 2662.23   2
  -2  -4   2 92859.8 1447.36   5
   2  -4  -2 92171.4 2104.32   4
   2   4  -1 12231.6 698.844   1
  -2   4   1 17761.2 1011.70   5
  -2  -4   1 7837.17 447.010   5
  -2  -4   1 10111.6 949.167   2
   2   4  -1 14882.0 830.683   4
   2  -4  -1 9606.79 783.258   4
  -2  -4   0 145084. 1404.31   5
  -2   4   0 146994. 2941.33   5
  -2  -4   0 146936. 3121.00   2
   2   4   0 145367. 2390.49   4
   2  -4   0 144605. 2614.26   4
   2   4   0 145652. 2223.76   1
  -2   4  -1 19508.5 1068.53   5
   2   4   1 17307.4 855.111   4
   2  -4   1 16484.1 892.774   4
  -2  -4  -1 16538.3 1066.31   2
   2   4   1 17277.0 772.791   1
   2   4   2 78539.6 2488.57   3
  -2  -4  -2 76614.1 2187.90   2
  -2   4  -2 75666.1 2135.17   5
   2   4   2 74477.1 1680.94   4
   2  -4   2 76394.4 1918.84   4
   2   4   2 75375.0 1556.50   1
  -2  -4  -2 74182.9 798.916   5
   2   4   3 81105.7 2598.96   3
  -2   4  -3 82751.8 2278.10   5
   2   4   3 85748.8 1820.16   4
   2  -4   3 81653.4 2035.36   4
   2   4   3 83367.7 1576.20   1
   2   4   4 36362.5 1789.64   3
   2   4   4 36038.6 1202.06   4
   2  -4   4 35139.2 1369.80   4
  -2   4  -4 34710.5 1490.76   1
   2   4   5 61394.6 2381.77   3
   2   4   5 58546.0 1544.76   4
   2  -4   5 58725.8 1827.25   4
  -2   4  -5 57297.6 1925.00   1
   2   4   6 47312.2 2155.33   3
   2   4   6 41016.8 758.189   5
   2   4   6 47309.2 1431.38   4
   2  -4   6 44861.3 1642.43   4
  -2   4  -6 43754.5 1727.75   1
   2   4   7 42521.9 829.560   5
   2   4   7 45932.4 1430.73   4
   2  -4   7 45213.8 1700.66   4
  -2   4  -7 43635.5 1767.16   1
   2   4   7 47960.2 2222.11   3
   2   4   8 10111.9 705.317   4
   2  -4   8 11066.8 885.679   4
  -2   4  -8 9650.41 847.149   1
   2   4   8 11385.7 1119.11   3
   2   4   9 7323.41 618.699   4
   2  -4   9 6529.67 703.573   4
  -2   4  -9 6374.79 707.248   1
   2   4   9 7092.10 911.575   3
   2   4  10 27.5894 238.265   3
  -2   4 -10 45.3242 123.254   1
   2   4  10 251.495 141.734   4
   2  -4  10-29.0308 132.303   4
  -2   4 -11 15941.1 1129.24   1
   2   4  11 15928.8 971.924   4
   2   4  11 14560.8 1389.30   3
  -2   4 -12 12935.9 1029.50   1
   2   4  12 11893.8 868.862   4
   2   4  12 13436.9 1376.64   3
  -2   4 -13 42799.1 1901.70   1
   2   4  13 44378.0 2539.86   3
  -2   4 -14 16694.8 1233.35   1
   2   4  14 16721.6 1103.68   4
   2   4  14 17382.9 1665.74   3
  -2   4 -15 19551.4 1345.11   1
   2   4  15 19759.6 1783.77   3
  -2   4 -16 39382.0 1917.02   1
   2   4  16 39138.9 2587.82   3
   2   4  17 2982.32 747.752   3
  -2   4 -17 3446.67 608.776   1
  -2   4 -18 21829.6 1499.39   1
   2   4  18 22514.1 2073.93   3
   2   4  19 2823.25 887.181   3
  -2   4 -19 2376.33 529.835   1
  -2   4 -20 33079.9 1936.52   1
   2   4  20 31449.7 2568.59   3
   2   4  21 2496.43 796.210   3
  -2   4 -21 2517.24 593.690   1
  -2   4 -22 15696.8 1394.73   1
   2   5 -21 28301.9 1895.76   1
   2   5 -20 3665.62 789.028   1
  -2   5  19 43797.4 2220.55   5
   2   5 -19 41983.8 2180.59   1
  -2   5  18 7686.88 947.377   5
   2   5 -18 3684.47 725.176   1
  -2   5  17 22631.4 1553.91   5
   2   5 -17 23570.8 1563.81   1
  -2   5  16 3866.79 658.768   5
   2   5 -16 2655.80 579.559   1
  -2   5  15 5144.27 731.908   5
   2   5 -15 4580.30 661.616   1
  -2   5  14 1731.64 437.010   5
   2   5 -14 917.360 332.057   1
  -2   5  13 2580.69 499.260   5
   2   5 -13 2410.95 462.432   1
  -2   5  12 3376.19 578.017   5
   2   5 -12 3631.53 547.820   1
  -2   5  11 1568.57 354.426   5
   2   5 -11 1515.03 323.743   1
  -2  -5  11 2343.12 781.332   2
   2   5 -10 528.251 201.628   1
  -2   5  10 374.631 211.456   5
  -2  -5  10 936.229 469.145   2
   2   5  -9 2725.46 428.335   1
  -2   5   9 2588.79 462.134   5
  -2  -5   9 2322.41 697.502   2
   2   5  -8-42.5237 169.595   1
  -2   5   8 86.7517 151.990   5
  -2  -5   8 361.769 324.397   2
   2   5  -7 3034.77 448.888   1
  -2   5   7 3726.21 537.605   5
  -2  -5   7 2849.61 633.604   2
   2   5  -6 5110.24 561.450   1
  -2  -5   6 5962.96 861.322   2
  -2   5   6 5848.59 676.586   5
   2   5  -5 42121.7 1551.37   1
  -2  -5   5 43446.7 2153.53   2
  -2   5   5 42526.8 1755.12   5
  -2  -5   4 8573.82 939.239   2
   2  -5  -4 7684.17 677.009   4
   2   5  -4 6807.21 678.695   1
   2   5  -3 150140. 2817.56   1
  -2   5   3 149774. 3264.60   5
  -2  -5   3 148114. 3780.19   2
   2  -5  -3 148453. 2801.43   4
   2   5  -2 14313.9 904.501   1
  -2  -5   2 13462.3 1128.43   2
   2  -5  -2 14411.8 872.824   4
  -2   5   1 211080. 3874.79   5
  -2  -5   1 216079. 4286.53   2
   2  -5  -1 215433. 3263.02   4
   2   5  -1 217326. 3242.25   1
  -2  -5   0 14507.6 1112.73   2
   2   5   0 16675.5 926.003   4
   2  -5   0 14894.7 913.865   4
   2   5   0 15963.5 932.981   1
   2   5   1 166945. 3719.50   3
  -2   5  -1 162410. 3431.94   5
  -2  -5  -1 164157. 3585.14   2
   2   5   1 161434. 2456.18   4
   2  -5   1 165419. 2892.60   4
   2   5   1 162893. 2743.86   1
   2   5   2 15058.5 1203.79   3
  -2   5  -2 15392.9 1083.77   5
  -2  -5  -2 12281.8 974.207   2
   2   5   2 14617.5 780.165   4
   2  -5   2 12649.1 866.078   4
   2   5   2 13096.7 821.697   1
   2   5   3 81758.0 2736.65   3
  -2   5  -3 82706.0 2500.72   5
  -2  -5  -3 81830.5 2438.93   2
   2   5   3 78984.9 1708.08   4
   2  -5   3 83186.3 2090.68   4
   2   5   3 82771.1 1853.56   1
   2   5   4 7454.95 920.479   3
  -2  -5  -4 8209.11 774.902   2
   2   5   4 8007.65 561.718   4
   2  -5   4 7604.41 687.826   4
   2   5   4 8451.06 597.326   1
  -2   5  -4 7452.29 816.213   1
   2   5   5 1781.27 477.608   3
  -2   5  -5 2203.79 433.971   1
  -2  -5  -5 2467.54 450.920   2
   2   5   5 1970.93 305.347   4
   2  -5   5 2175.10 374.422   4
   2   5   6 11439.1 1128.19   3
  -2  -5  -6 10275.8 854.148   2
   2   5   6 9690.53 631.186   4
   2  -5   6 10315.4 805.988   4
  -2   5  -6 9429.13 872.400   1
   2   5   7 318.126 255.424   3
  -2  -5  -7 567.131 280.834   2
  -2   5  -7 438.733 221.676   1
   2   5   7 330.913 142.567   4
   2  -5   7 338.285 180.130   4
   2   5   8 2173.26 520.467   3
  -2   5  -8 1953.10 434.795   1
   2   5   8 2334.22 343.218   4
   2  -5   8 2259.32 413.024   4
   2   5   9 995.224 435.123   3
  -2   5  -9 1490.30 372.444   1
   2   5   9 695.786 203.283   4
   2  -5   9 913.630 290.344   4
   2   5  10 218.747 298.418   3
  -2   5 -10 90.1785 168.840   1
   2   5  10 47.9544 117.527   4
   2  -5  10 31.3550 123.492   4
   2   5  11 389.965 348.205   3
  -2   5 -11 611.495 300.398   1
   2   5  11 782.623 239.393   4
   2  -5  11 756.696 287.327   4
   2   5  12 590.037 344.397   3
   2   5  12 406.037 185.978   4
  -2   5 -12 658.798 307.940   1
   2  -5  12 337.603 221.776   4
  -2   5 -13 9652.85 963.900   1
   2   5  13 9870.20 1246.41   3
   2   5  14 1400.78 573.632   3
  -2   5 -14 579.290 321.017   1
  -2   5 -15 25030.0 1624.33   1
   2   5  15 25626.0 2136.00   3
  -2   5 -16 3518.49 649.719   1
   2   5  16 3310.55 885.342   3
  -2   5 -17 54857.1 2459.17   1
   2   5  17 48099.3 3102.33   3
   2   5  18 4854.73 1127.61   3
  -2   5 -18 3118.01 646.365   1
  -2   5 -19 59401.7 2638.64   1
   2   5  19 56213.0 3532.49   3
  -2   5 -20 1179.03 456.810   1
   2   6 -19 521.776 347.288   1
   2   6 -18 4214.19 717.396   1
  -2   6  17 8488.80 996.180   5
   2   6 -17 6909.24 911.950   1
  -2   6  16 17702.7 1393.05   5
   2   6 -16 16483.4 1345.01   1
  -2   6  15 23956.9 1596.79   5
   2   6 -15 23033.1 1548.16   1
  -2   6  14 12757.9 1165.63   5
   2   6 -14 11754.2 1110.42   1
  -2   6  13 21173.9 1454.34   5
   2   6 -13 22478.0 1460.90   1
  -2   6  12 14072.5 1165.56   5
   2   6 -12 14794.7 1172.67   1
   2   6 -11 1571.34 453.311   1
  -2   6  11 2945.50 527.704   5
  -2   6  10 26381.1 1568.56   5
   2   6 -10 27863.0 1508.97   1
  -2  -6  10 26796.8 2190.86   2
  -2   6   9 11543.2 1034.03   5
   2   6  -9 10709.2 927.973   1
  -2  -6   9 13022.7 1525.62   2
  -2   6   8 10345.7 952.995   5
   2   6  -8 9483.75 875.014   1
  -2  -6   8 10348.2 1357.78   2
   2   6  -7 39494.8 1715.82   1
  -2   6   7 38468.8 1827.67   5
  -2  -6   7 38634.7 2419.46   2
   2   6  -6 19891.0 1209.47   1
  -2   6   6 19505.6 1309.92   5
  -2  -6   6 17790.9 1616.87   2
   2   6  -5 41207.0 1697.84   1
  -2   6   5 40486.6 1840.03   5
  -2  -6   5 39531.0 2292.24   2
  -2   6   4 21459.5 1360.93   5
   2   6  -4 20683.6 1178.62   1
  -2  -6   4 20457.7 1619.02   2
   2   6  -3 27128.3 1328.90   1
  -2   6   3 25965.3 1465.96   5
  -2  -6   3 26083.0 1748.38   2
   2  -6  -3 27688.0 1232.63   4
  -2   6   2 34245.1 1690.22   5
  -2  -6   2 32093.9 1897.86   2
   2  -6  -2 35264.1 1366.61   4
   2   6  -2 33495.3 1449.45   1
  -2   6   1 6320.89 790.011   5
   2  -6  -1 4421.38 492.198   4
  -2  -6   1 4424.55 692.330   2
   2   6  -1 4723.65 600.780   1
  -2   6   0 57615.0 2199.98   5
  -2  -6   0 54097.3 2342.28   2
   2  -6   0 53946.3 1675.69   4
   2   6   0 54461.4 1803.03   1
   2   6   1 11703.1 1052.63   3
  -2   6  -1 12417.4 1027.85   5
  -2  -6  -1 12742.5 1109.44   2
   2  -6   1 11316.5 786.197   4
   2   6   1 12878.5 871.641   1
   2   6   2 20485.8 1415.31   3
  -2   6  -2 19912.6 1312.84   5
  -2  -6  -2 18819.1 1326.37   2
   2  -6   2 18791.7 1015.09   4
   2   6   2 18154.4 1015.47   1
  -2   6  -3 42479.0 1949.54   5
  -2  -6  -3 40303.8 1896.82   2
   2  -6   3 40523.7 1504.33   4
   2   6   3 41384.7 2043.43   3
  -2   6  -3 41282.3 1901.19   1
   2   6   3 40760.3 1497.82   1
   2   6   4 23853.0 1605.83   3
  -2  -6  -4 23792.6 1436.38   2
   2  -6   4 23959.9 1181.28   4
   2   6   4 22688.4 1114.31   1
  -2   6  -4 23545.8 1465.72   1
   2   6   5 37835.8 2067.86   3
  -2  -6  -5 35824.4 1745.25   2
   2  -6   5 35819.4 1480.15   4
  -2   6  -5 37912.4 1867.96   1
   2   6   6 16635.8 1427.99   3
  -2  -6  -6 16069.0 1159.63   2
   2  -6   6 16775.7 1035.98   4
  -2   6  -6 17835.4 1303.69   1
  -2  -6  -7 29833.4 1548.33   2
   2  -6   7 30689.8 1435.45   4
  -2   6  -7 31255.5 1737.47   1
   2   6   7 34142.9 2072.11   3
  -2  -6  -8 11952.0 981.581   2
   2  -6   8 11670.6 926.724   4
  -2   6  -8 11445.4 1075.65   1
   2   6   8 11669.1 1254.41   3
   2   6   9 2214.33 665.624   3
  -2  -6  -9 1682.73 382.962   2
  -2   6  -9 1756.69 438.072   1
   2  -6   9 1213.15 393.189   4
  -2  -6 -10 27224.8 1468.22   2
   2  -6  10 27313.2 1502.46   4
  -2   6 -10 26516.6 1653.48   1
   2   6  10 28589.1 2044.51   3
  -2  -6 -11 9160.95 856.556   2
   2  -6  11 9324.74 917.837   4
   2   6  11 12008.8 1390.22   3
  -2   6 -11 9300.87 1010.97   1
  -2   6 -12 18944.4 1441.60   1
  -2  -6 -12 18116.4 1191.83   2
   2  -6  12 17920.6 1315.88   4
   2   6  12 17990.3 1735.05   3
  -2   6 -13 35024.5 1979.52   1
   2  -6  13 36326.6 1903.80   4
   2   6  13 36010.9 2499.96   3
  -2   6 -14 21141.0 1519.16   1
   2  -6  14 19432.7 1454.22   4
   2   6  14 19441.7 1940.00   3
  -2   6 -15 16157.3 1364.84   1
   2   6  15 17963.9 1889.82   3
  -2   6 -16 13997.2 1302.31   1
   2   6  16 15050.7 1757.95   3
  -2   6 -17 4964.93 795.111   1
  -2   6 -18 8717.35 1065.44   1
   2   7 -17 1705.92 477.333   1
   2   7 -16 2733.27 593.700   1
  -2   7  15 11924.1 1202.32   5
   2   7 -15 12139.2 1174.99   1
  -2   7  14 3653.35 676.931   5
   2   7 -14 2232.74 564.695   1
  -2   7  13 32106.3 1907.02   5
   2   7 -13 33997.9 1885.05   1
  -2   7  12 7628.19 922.324   5
   2   7 -12 5515.80 781.436   1
  -2   7  11 50088.9 2301.13   5
   2   7 -11 52325.6 2248.22   1
  -2   7  10 8657.11 960.069   5
   2   7 -10 5134.86 782.765   1
  -2   7   9 57250.9 2428.84   5
   2   7  -9 58186.9 2283.27   1
  -2   7   8 8354.88 896.722   5
   2   7  -8 6301.23 797.499   1
   2   7  -7 38200.7 1801.24   1
  -2   7   7 35401.1 1893.37   5
  -2  -7   7 34246.6 2478.70   2
   2   7  -6 6994.89 797.524   1
  -2   7   6 8953.77 954.851   5
  -2  -7   6 7717.37 1176.20   2
   2   7  -5 8744.45 850.358   1
  -2   7   5 8118.25 915.923   5
  -2  -7   5 7449.07 1131.70   2
  -2   7   4 4212.58 664.719   5
  -2  -7   4 3722.24 816.183   2
   2   7  -4 3700.84 559.903   1
  -2   7   3 1864.49 441.047   5
  -2  -7   3 2110.16 634.010   2
   2   7  -3 2382.60 436.690   1
  -2   7   2 1273.49 363.132   5
  -2  -7   2 807.938 478.473   2
   2   7  -2 897.891 274.914   1
  -2   7   1 5950.41 780.295   5
  -2  -7   1 5689.57 905.614   2
   2   7  -1 6171.19 667.051   1
  -2   7   0 926.591 313.517   5
   2   7   0 431.540 249.609   1
  -2  -7   0 438.375 240.896   2
   2   7   1 3257.05 578.239   3
  -2   7  -1 3001.07 576.762   5
   2   7   1 3003.34 455.492   1
  -2  -7  -1 2897.32 595.704   2
   2   7   2 620.956 306.693   3
  -2   7  -2 402.816 219.130   5
   2   7   2 256.730 149.989   1
  -2  -7  -2 319.808 270.913   2
   2   7   3 10873.4 1102.87   3
  -2  -7  -3 8841.23 1008.29   2
  -2   7  -3 9742.91 1026.66   1
   2   7   4 9722.94 1084.06   3
  -2  -7  -4 9684.79 1038.10   2
  -2   7  -4 8470.08 954.362   1
   2   7   5 36836.2 2125.25   3
  -2  -7  -5 34780.7 1902.01   2
  -2   7  -5 35584.1 1957.52   1
   2   7   6 5750.34 922.040   3
  -2  -7  -6 4827.50 720.356   2
  -2   7  -6 6162.93 883.917   1
   2   7   7 67610.1 3029.25   3
  -2  -7  -7 65369.4 2526.80   2
  -2   7  -7 65802.0 2744.06   1
   2   7   8 5001.80 970.751   3
  -2  -7  -8 3195.05 610.985   2
  -2   7  -8 4613.53 754.349   1
  -2  -7  -9 81867.6 2763.27   2
  -2   7  -9 84602.0 3116.77   1
   2   7   9 84698.2 3564.89   3
  -2  -7 -10 5388.32 730.089   2
  -2   7 -10 7541.81 950.073   1
   2   7  10 7498.71 1183.66   3
   2   7  11 45822.4 2765.74   3
  -2   7 -11 44673.9 2298.33   1
   2   7  12 4336.93 963.299   3
  -2   7 -12 3532.04 683.298   1
  -2   7 -13 17675.1 1491.30   1
   2   7  13 18429.8 1866.78   3
   2   7  14 2727.37 819.899   3
  -2   7 -14 2288.72 595.860   1
  -2   7 -15 2385.48 601.877   1
   2   8 -14 8104.33 1008.87   1
   2   8 -13 4582.30 771.868   1
   2   8 -12 15185.2 1307.95   1
   2   8 -11 2600.70 619.707   1
  -2   8  10 30572.8 1902.85   5
   2   8 -10 34685.9 1906.31   1
   2   8  -9 3772.07 665.549   1
  -2   8   9 5060.19 831.029   5
   2   8  -8 30284.9 1738.19   1
  -2   8   8 29287.7 1853.40   5
   2   8  -7 16696.3 1289.76   1
  -2   8   7 17453.3 1415.56   5
   2   8  -6 13933.5 1152.00   1
  -2   8   6 13754.7 1263.37   5
  -2   8   5 16884.5 1377.17   5
  -2  -8   5 18616.1 1898.65   2
   2   8  -5 17956.1 1282.55   1
   2   8  -4 6683.94 786.090   1
  -2   8   4 5999.47 844.148   5
  -2  -8   4 5790.51 1080.65   2
  -2   8   3 6756.73 892.920   5
  -2  -8   3 6886.23 1112.43   2
   2   8  -3 6072.24 739.116   1
  -2   8   2-51.9624 294.417   5
  -2  -8   2 495.176 375.098   2
  -2   8   1 598.097 292.405   5
  -2  -8   1 1268.68 521.473   2
  -2   8   0 103.433 219.014   5
  -2  -8   0 441.870 405.605   2
  -2   8  -1 976.110 323.608   5
  -2  -8  -1 1111.60 427.686   2
   2   8   2 6797.60 896.343   3
  -2  -8  -2 6504.54 964.882   2
  -2   8  -2 6564.20 913.639   1
   2   8   3 15006.6 1354.30   3
  -2  -8  -3 13956.7 1364.16   2
  -2   8  -3 14354.3 1323.18   1
   2   8   4 17014.1 1482.97   3
  -2  -8  -4 14845.5 1396.25   2
  -2   8  -4 14471.6 1373.74   1
   2   8   5 16063.0 1515.07   3
  -2  -8  -5 15176.4 1376.43   2
  -2   8  -5 16343.8 1445.28   1
   2   8   6 35252.8 2234.53   3
  -2  -8  -6 34247.3 2031.44   2
  -2   8  -6 35018.9 2121.32   1
   2   8   7 7165.16 1091.75   3
  -2  -8  -7 5291.76 803.057   2
  -2   8  -7 8058.62 1064.52   1
   2   8   8 20067.8 1767.27   3
  -2   8  -8 20106.5 1629.32   1
   2   8   9 2772.82 780.424   3
  -2   8  -9 2278.34 608.401   1
  -2   8 -10 27841.5 1911.77   1
   2   8  10 28576.6 2205.66   3
   2   9 -11 357.694 354.409   1
   2   9 -10 639.607 325.504   1
  -2  -9   1 29066.7 2363.84   2
  -2  -9   0 1860.80 688.670   2
  -2  -9  -1 22357.8 2025.22   2
  -2  -9  -2 9280.53 1333.11   2
   2   9   3 18697.7 1592.98   3
  -2  -9  -3 20512.4 1839.21   2
   2   9   4 7732.00 1064.50   3
  -2  -9  -4 7638.73 1144.67   2
   2   9   5 6652.78 1000.36   3
   2   9   6 8379.66 1127.79   3
  -3   0  22 223.648 245.926   5
  -3   0  21 111.124 231.088   5
  -3   0  20-87.9011 257.900   5
  -3   0  19 104.759 181.100   5
  -3   0  18 125.710 221.562   5
  -3   0  17 56.8701 156.870   5
  -3   0  16 6669.09 919.213   2
  -3   0  16 6476.33 779.347   5
  -3   0  15 219.905 318.974   5
  -3   0  15 370.524 312.459   2
  -3   0  14 54877.1 2092.12   5
  -3   0  14 54789.1 2278.11   2
  -3   0  13 526.731 385.664   5
  -3   0  13 629.968 398.059   2
  -3   0  12 103781. 2675.95   5
  -3   0  12 104657. 2923.47   2
  -3   0  11 836.415 418.861   5
  -3   0  11 1107.40 600.361   2
  -3   0  10 191472. 3408.29   5
  -3   0  10 192749. 3702.50   2
  -3   0   9 1207.61 400.231   5
  -3   0   9 845.574 339.693   2
  -3   0   8 87432.4 2140.60   5
  -3   0   8 90987.9 2400.83   2
  -3   0   7 1380.99 306.038   5
  -3   0   6 18562.4 920.565   5
   3   0  -6 19687.7 1213.14   4
  -3   0   5 490.629 162.304   5
   3   0  -5 344.575 354.125   4
  -3   0   4 939.406 205.616   5
   3   0  -4 1096.03 282.392   4
  -3   0   4 716.211 136.142   1
  -3   0   3 375.653 174.379   5
   3   0  -3 138.934 184.450   4
  -3   0   3 3.33460 37.3866   1
  -3   0   2 4294.87 378.182   5
   3   0  -2 4894.13 583.136   4
  -3   0   2 4474.38 282.771   1
  -3   0   1 99.6323 54.7240   1
  -3   0   1 94.3029 103.069   5
   3   0  -1 322.280 189.036   4
  -3   0   0 868.299 184.313   5
  -3   0   0 923.864 108.027   1
   3   0   0 904.107 235.258   4
  -3   0  -1 25.3468 26.9458   1
  -3   0  -1 14.3043 73.0157   5
  -3   0  -1 78.4955 46.4848   1
   3   0   1 192.576 176.218   4
  -3   0  -2 7372.42 264.073   1
   3   0   2 7641.87 714.401   4
  -3   0  -2 7058.94 212.423   1
   3   0   3 230.873 176.498   4
   3   0   4 21204.2 1196.47   4
  -3   0  -5 59.3366 31.6669   1
   3   0   5 799.227 311.282   4
   3   0   6 167207. 3456.19   4
   3   0   7 3352.60 815.474   4
   3   0   8 175339. 3715.26   4
   3   0   9 10959.5 990.727   4
   3   0  10 167996. 3818.82   4
   3   0  11 4130.11 681.701   4
   3   0  12 53914.4 2294.03   4
   3   0  13 3170.99 640.068   4
   3   0  14 14214.1 1254.77   4
   3   0  15-102.186 195.509   4
   3   0  16 84.3346 293.342   4
   3   0  17-306.243 307.990   4
   3   0  18 1346.54 466.694   4
   3   0  19-362.515 394.206   4
  -3  -1  22 1429.61 493.179   5
  -3  -1  21 2551.66 567.745   5
  -3   1  21 2287.40 547.314   5
  -3  -1  20 471.197 283.449   5
  -3   1  20 729.315 299.007   5
  -3  -1  19 3198.33 616.474   5
  -3   1  19 3649.20 625.349   5
  -3   1  18 14788.4 1232.13   5
  -3  -1  18 13395.0 1155.53   5
  -3   1  17 10026.3 999.128   5
  -3  -1  17 9891.55 988.624   5
  -3   1  16 18342.5 1298.01   5
  -3  -1  16 17116.2 1530.84   2
  -3  -1  16 16606.0 1206.95   5
  -3   1  15 12835.2 1068.56   5
  -3  -1  15 12677.2 1309.30   2
  -3  -1  15 12146.5 1019.42   5
  -3   1  14 18471.7 1236.77   5
  -3   1  14 17200.8 1171.84   2
  -3  -1  14 18107.3 1432.17   2
  -3  -1  14 18554.2 1196.32   5
  -3   1  13 36616.4 1697.83   5
  -3   1  13 33855.7 1589.84   2
  -3  -1  13 32837.0 1830.60   2
  -3  -1  13 34161.7 1568.57   5
  -3  -1  12 1738.34 418.029   5
  -3   1  12 2156.95 489.358   5
  -3   1  12 2292.96 452.922   2
  -3  -1  12 2336.15 526.937   2
  -3   1  11 58836.9 2022.97   5
  -3   1  11 58076.9 1919.61   2
  -3  -1  11 60100.9 2340.82   2
  -3  -1  11 58832.2 1904.90   5
  -3  -1  10 1515.15 316.318   5
  -3   1  10 1264.79 308.828   2
  -3  -1  10 1870.04 552.736   2
  -3  -1   9 25843.3 1166.79   5
  -3   1   9 27234.2 1315.28   5
  -3   1   9 25476.9 1207.27   2
  -3  -1   9 25439.6 1411.96   2
  -3  -1   8 20604.3 996.317   5
  -3  -1   8 19775.3 1223.33   2
  -3   1   8 19779.2 1109.81   5
  -3  -1   7 34785.0 1232.71   5
  -3   1   7 36828.1 1441.18   5
  -3  -1   7 37970.1 1646.24   2
   3  -1  -7 36129.2 1684.31   4
  -3  -1   6 75184.0 1732.35   5
  -3   1   6 79534.1 2032.28   5
  -3  -1   6 79981.5 2337.54   2
   3   1  -6 79591.8 2438.27   4
   3  -1  -6 79584.8 2417.30   4
  -3   1   5 44343.4 1477.04   5
   3   1  -5 45527.8 1795.27   4
   3  -1  -5 46286.4 1871.14   4
  -3  -1   5 43834.5 1247.35   5
  -3  -1   4 52493.1 1264.58   5
  -3   1   4 50732.9 1552.03   5
   3   1  -4 53291.1 1938.65   4
   3  -1  -4 48042.3 1829.71   4
  -3  -1   3 20734.7 741.819   5
  -3   1   3 20535.4 969.772   5
   3   1  -3 20840.9 1182.67   4
   3  -1  -3 21707.0 1204.91   4
  -3  -1   2 6444.07 383.590   5
  -3   1   2 6192.92 521.026   5
   3   1  -2 5786.41 622.115   4
   3  -1  -2 6006.77 654.356   4
  -3   1   1 14011.6 779.786   5
  -3  -1   1 14516.2 550.253   5
  -3   1   1 13291.1 574.700   1
   3   1  -1 13594.7 934.075   4
   3  -1  -1 15436.7 999.530   4
  -3   1   0 6576.54 531.401   5
  -3  -1   0 6803.98 359.412   5
   3   1   0 6600.25 640.809   4
   3  -1   0 6889.54 697.746   4
  -3   1  -1 14679.5 786.234   5
   3   1   1 15998.9 1022.44   4
   3  -1   1 15029.3 1004.45   4
  -3   1  -2 87087.8 1957.78   5
   3   1   2 87802.3 2374.08   4
   3  -1   2 86087.3 2416.35   4
  -3   1  -2 86442.2 1650.44   1
   3   1   3 45371.4 1730.75   4
   3  -1   3 42190.2 1697.65   4
  -3   1  -3 43897.1 1185.13   1
   3   1   4 71316.1 2189.72   4
   3  -1   4 69975.0 2198.12   4
  -3   1  -4 69672.6 1446.86   1
  -3   1  -5 45620.5 1165.75   1
   3   1   5 50658.5 1896.83   4
   3  -1   5 46251.5 1834.07   4
  -3   1  -6 32348.1 974.610   1
   3   1   6 34366.5 1558.37   4
   3  -1   6 33918.7 1607.69   4
  -3   1  -7 53034.7 1250.46   1
   3   1   7 51395.9 1922.81   4
   3  -1   7 54873.0 2046.91   4
  -3   1  -8 294.567 142.479   1
   3   1   8 838.414 441.763   4
   3  -1   8 629.770 428.390   4
  -3   1  -9 86405.6 1670.79   1
   3   1   9 86532.2 2641.42   4
   3  -1   9 89708.4 2777.99   4
  -3   1 -10 8613.77 554.434   1
   3   1  10 8722.57 916.937   4
   3  -1  10 10718.8 1102.72   4
   3   1  11 34061.5 1745.85   4
   3  -1  11 36008.6 1857.04   4
   3   1  12 27446.7 1621.80   4
   3  -1  12 27912.2 1689.73   4
   3   1  13 10991.9 1073.04   4
   3  -1  13 11670.8 1156.42   4
   3   1  14 32512.8 1854.50   4
   3  -1  14 32864.2 1970.74   4
   3   1  15 14165.2 1283.95   4
   3  -1  15 14704.5 1373.58   4
   3   1  16 10616.6 1137.49   4
   3  -1  16 10499.0 1188.83   4
   3   1  17 9129.55 1097.54   4
   3  -1  17 9473.06 1184.58   4
   3   1  18 338.123 200.097   4
   3  -1  18 91.0484 327.233   4
   3   1  19 5476.87 885.743   4
   3  -1  19 6633.44 1007.69   4
   3   2 -22 20266.6 1508.03   1
  -3  -2  22 18902.7 1568.23   5
   3   2 -21 1322.33 519.902   1
  -3  -2  21 776.281 459.607   5
  -3   2  21 1226.42 619.840   5
  -3   2  20 26488.8 1754.78   5
   3   2 -20 25891.1 1603.12   1
  -3  -2  20 24123.7 1670.70   5
  -3  -2  19 946.203 518.879   5
  -3   2  19 2298.98 635.361   5
   3   2 -19 1370.17 491.591   1
  -3   2  18 31529.2 1823.60   5
   3   2 -18 30345.3 1615.53   1
  -3  -2  18 29017.4 1711.13   5
  -3   2  17 5595.51 829.618   5
   3   2 -17 5500.62 734.091   1
  -3  -2  17 4647.85 710.211   5
  -3   2  16 17980.2 1321.52   5
   3   2 -16 18069.6 1180.09   1
  -3  -2  16 19333.7 1717.60   2
  -3  -2  16 17609.6 1248.70   5
  -3   2  15 8581.00 904.938   5
   3   2 -15 8556.11 794.341   1
  -3  -2  15 7414.56 1076.68   2
  -3  -2  15 7086.22 779.859   5
  -3  -2  14 2222.93 437.055   5
  -3   2  14 2614.46 503.555   5
  -3  -2  14 2362.69 615.283   2
   3   2 -14 2561.61 453.771   1
  -3  -2  13 1721.87 347.886   5
  -3   2  13 1378.85 381.151   5
   3   2 -13 1953.54 403.941   1
  -3  -2  13 1166.18 393.675   2
  -3  -2  12 910.842 260.641   5
  -3   2  12 1568.06 376.543   5
  -3  -2  12 1182.97 363.588   2
   3   2 -12 1253.82 291.992   1
  -3  -2  11 1176.95 294.064   5
  -3   2  11 1954.82 431.553   5
  -3   2  11 1339.99 274.531   2
  -3  -2  11 1806.14 474.315   2
   3   2 -11 2059.19 346.082   1
  -3  -2  10 1993.26 331.842   5
  -3   2  10 1791.66 355.274   5
  -3   2  10 2591.94 378.539   2
  -3  -2  10 2007.14 449.893   2
   3   2 -10 2036.73 320.308   1
   3   2  -9 954.642 205.379   1
  -3  -2   9 1024.25 259.797   5
  -3   2   9 814.977 238.995   5
  -3  -2   9 1204.42 372.201   2
  -3   2   8 11916.1 888.631   5
   3   2  -8 11095.9 654.857   1
  -3  -2   8 12985.2 1073.86   2
  -3  -2   8 10537.6 691.897   5
  -3   2   7 31148.3 1400.22   5
   3   2  -7 30162.9 1007.77   1
  -3  -2   7 31740.1 1603.79   2
   3  -2  -7 31035.8 1570.89   4
  -3  -2   7 28570.5 1077.21   5
  -3  -2   6 24840.5 928.826   5
  -3   2   6 25281.3 1234.84   5
  -3  -2   6 26108.9 1440.14   2
   3  -2  -6 25606.7 1383.81   4
  -3  -2   5 19037.3 747.203   5
  -3   2   5 19384.1 1083.26   5
  -3  -2   5 19753.4 1249.95   2
   3   2  -5 19054.7 1186.99   4
   3  -2  -5 19220.2 1223.18   4
  -3  -2   4 109290. 1619.36   5
  -3   2   4 111713. 2517.65   5
  -3  -2   4 113133. 2892.91   2
   3   2  -4 110732. 2767.20   4
   3  -2  -4 105491. 2737.11   4
  -3  -2   3 6960.21 359.416   5
  -3   2   3 6449.35 668.040   5
   3   2  -3 7943.94 779.587   4
   3  -2  -3 5834.05 656.704   4
  -3  -2   2 158972. 1395.48   5
  -3   2   2 166526. 2966.07   5
   3   2  -2 165603. 3272.89   4
   3  -2  -2 164465. 3323.59   4
  -3   2   1 2333.21 446.894   5
   3  -2  -1 2309.78 431.203   4
  -3   2   0 161218. 2904.76   5
   3   2   0 162732. 3206.50   4
   3  -2   0 155114. 3240.33   4
  -3   2  -1 9190.03 708.303   5
   3  -2   1 9746.89 818.584   4
  -3   2  -2 94961.6 2281.91   5
   3   2   2 97929.0 2508.14   4
   3  -2   2 94689.3 2549.15   4
   3  -2   3 18250.6 1234.24   4
  -3   2  -3 17089.7 884.153   1
   3   2   4 31141.7 1426.42   4
   3  -2   4 30073.0 1481.39   4
  -3   2  -4 30544.9 1208.82   1
   3   2   5 12247.3 905.466   4
   3  -2   5 14253.3 1065.52   4
  -3   2  -5 12362.0 773.305   1
   3   2   6 2171.86 430.778   4
  -3   2  -6 2914.73 387.708   1
  -3   2  -7 443.568 187.393   1
   3   2   7 891.212 338.032   4
   3  -2   7 713.299 273.514   4
   3   2   8 389.516 211.078   4
   3  -2   8 517.735 238.865   4
  -3   2  -8 251.119 110.196   1
  -3   2  -9 705.496 216.547   1
   3   2   9 539.937 285.072   4
   3  -2   9 935.050 325.198   4
  -3   2 -10 7529.39 631.325   1
   3   2  10 7203.01 781.306   4
   3  -2  10 6982.74 833.409   4
  -3   2 -11 291.014 113.281   1
   3  -2  11 553.490 317.320   4
  -3   2 -12 14351.2 882.088   1
   3   2  12 13420.3 1111.60   4
   3  -2  12 14461.5 1255.59   4
  -3   2 -13 18980.6 1042.50   1
   3   2  13 17364.1 1285.42   4
   3  -2  13 18262.3 1418.81   4
   3   2  14 24754.0 1592.86   4
   3  -2  14 25510.5 1758.47   4
   3   2  15 9795.26 1189.11   3
   3   2  15 9128.12 1036.43   4
   3  -2  15 9174.73 1121.83   4
   3   2  16 53108.3 2737.96   3
   3   2  16 49620.9 2385.10   4
   3  -2  16 52365.7 2657.71   4
   3   2  17 2205.01 738.312   3
   3   2  17 1840.57 583.759   4
   3  -2  17 2582.26 740.850   4
   3   2  18 44977.2 2594.72   3
   3   2  18 42958.3 2352.63   4
   3  -2  18 42677.0 2547.29   4
   3   2  19 2028.69 674.803   3
   3   2  19 1960.22 633.326   4
   3   2  20 31797.4 2244.42   3
   3   2  20 28221.9 2051.59   4
   3   2  21 4531.38 922.644   3
  -3  -3  22 575.068 418.290   5
   3   3 -21 20508.2 1528.78   1
  -3  -3  21 22117.0 1655.34   5
   3   3 -20 1967.83 601.286   1
  -3  -3  20 1959.24 549.527   5
  -3   3  20 1885.74 603.081   5
   3   3 -19 28568.8 1688.17   1
  -3   3  19 30700.1 1911.15   5
  -3  -3  19 26612.8 1709.26   5
  -3   3  18 6166.09 897.061   5
  -3  -3  18 4467.47 726.561   5
   3   3 -18 5003.97 743.162   1
  -3   3  17 21086.7 1510.98   5
  -3  -3  17 19270.4 1359.05   5
   3   3 -17 19255.6 1299.13   1
  -3   3  16 8009.91 975.206   5
  -3  -3  16 8241.18 1300.81   2
   3   3 -16 7456.83 801.792   1
  -3  -3  16 6278.27 779.615   5
  -3   3  15 7816.30 916.979   5
  -3  -3  15 6504.52 1056.55   2
   3   3 -15 8341.59 792.441   1
  -3  -3  15 6292.16 742.878   5
  -3   3  14 10202.4 1000.05   5
  -3  -3  14 7538.73 1098.78   2
   3   3 -14 8994.68 803.166   1
  -3  -3  14 8527.04 828.857   5
  -3  -3  13 761.378 293.382   5
   3   3 -13 856.008 277.856   1
  -3   3  13 839.849 306.904   5
  -3  -3  13 453.271 320.761   2
   3   3 -12 1131.98 273.724   1
  -3  -3  12 1129.31 282.140   5
  -3   3  12 806.496 347.977   5
  -3  -3  12 1276.47 490.867   2
   3   3 -11 368.936 185.160   1
  -3  -3  11 239.631 145.286   5
  -3   3  11 25.6599 221.421   5
  -3  -3  11 335.507 309.651   2
   3   3 -10 657.677 213.021   1
  -3  -3  10 354.649 140.288   5
  -3   3  10 575.915 248.690   5
  -3  -3  10 209.913 207.923   2
   3   3  -9 1229.41 252.077   1
  -3  -3   9 956.196 245.150   5
  -3   3   9 762.230 284.480   5
  -3  -3   9 1046.44 357.671   2
  -3   3   8 19245.7 1189.61   5
  -3  -3   8 18826.3 1379.13   2
   3   3  -8 20424.1 913.273   1
  -3  -3   8 19023.2 918.565   5
  -3   3   7 17554.4 1145.05   5
  -3  -3   7 16279.7 1269.69   2
   3   3  -7 16592.3 790.457   1
  -3  -3   7 16627.9 807.015   5
  -3   3   6 30404.4 1463.95   5
  -3  -3   6 30813.0 1678.21   2
   3  -3  -6 28990.9 1502.47   4
   3   3  -6 28772.2 956.780   1
  -3  -3   6 27226.1 943.757   5
  -3   3   5 53752.8 1914.12   5
  -3  -3   5 48826.4 2059.10   2
   3  -3  -5 49173.1 1938.74   4
  -3  -3   5 47669.4 1117.73   5
  -3   3   4 15346.2 1060.54   5
  -3  -3   4 13754.6 1104.24   2
   3   3  -4 13734.9 982.958   4
   3  -3  -4 13499.2 1003.89   4
  -3   3   3 87790.7 2378.37   5
  -3  -3   3 88327.3 2694.40   2
   3   3  -3 85931.4 2431.04   4
   3  -3  -3 80701.6 2394.32   4
  -3   3   2 5830.47 799.417   5
  -3  -3   2 5197.89 691.492   2
   3   3  -2 4892.34 585.372   4
   3  -3  -2 6863.94 923.265   4
  -3   3   1 122883. 2819.85   5
   3   3  -1 123221. 2826.13   4
   3  -3  -1 121291. 2899.39   4
  -3   3   0 10734.7 891.180   5
   3   3   0 13071.8 954.691   4
   3  -3   0 11327.6 1057.39   4
  -3   3  -1 115504. 2748.36   5
   3   3   1 111312. 2638.98   4
   3  -3   1 111893. 2816.90   4
  -3   3  -2 26300.3 1336.16   5
   3   3   2 27174.8 1346.68   4
   3  -3   2 27896.8 1465.24   4
  -3   3  -3 67481.4 2129.68   5
   3   3   3 65594.5 2059.88   4
   3  -3   3 63667.0 2168.25   4
  -3   3  -3 66632.3 1980.87   1
   3   3   4 18632.9 1111.17   4
   3  -3   4 17822.3 1194.89   4
  -3   3  -4 16969.0 1011.69   1
   3   3   5 10974.9 866.479   4
   3  -3   5 12412.2 1035.98   4
  -3   3  -5 9965.24 792.325   1
   3   3   6 27229.7 1370.70   4
   3  -3   6 26740.1 1472.76   4
  -3   3  -6 26956.5 1317.18   1
  -3   3  -7 777.115 261.340   1
   3   3   7 1124.44 287.815   4
   3  -3   7 487.910 291.157   4
  -3   3  -8 5.14737 115.471   1
   3   3   8 364.496 237.006   4
   3  -3   8 97.0698 168.824   4
   3   3   9 1135.72 348.517   4
   3  -3   9 1129.13 344.223   4
  -3   3  -9 1023.93 276.809   1
   3   3  10 1072.54 329.758   4
   3  -3  10 1294.37 373.258   4
  -3   3 -10 888.644 276.486   1
  -3   3 -11 5263.05 612.764   1
   3   3  11 4900.72 640.548   4
   3  -3  11 5176.61 725.295   4
   3   3  12 8433.94 1151.43   3
  -3   3 -12 9181.46 823.743   1
   3   3  12 8675.43 876.836   4
   3  -3  12 8824.94 990.368   4
   3   3  13 20840.6 1740.19   3
  -3   3 -13 22382.9 1292.23   1
   3   3  13 22277.1 1421.58   4
   3  -3  13 21670.5 1583.41   4
   3   3  14 18297.3 1663.20   3
  -3   3 -14 16865.6 1125.90   1
   3   3  14 17104.7 1295.94   4
   3  -3  14 18840.9 1543.83   4
   3   3  15 37111.8 2413.97   3
  -3   3 -15 34698.1 1653.94   1
   3   3  15 36208.7 1902.12   4
   3  -3  15 35401.6 2154.61   4
   3   3  16 5774.16 1053.20   3
   3   3  16 4042.45 686.236   4
   3  -3  16 4953.74 873.500   4
   3   3  17 36967.2 2504.44   3
   3   3  17 35493.6 2000.95   4
   3  -3  17 37123.5 2333.84   4
   3   3  18 1278.90 615.513   3
   3   3  18 2801.88 605.733   4
   3  -3  18 2015.18 529.398   4
   3   3  19 28634.1 2265.34   3
   3   3  19 24570.6 1756.24   4
   3   3  20 4221.82 971.746   3
   3   3  20 2311.78 636.940   4
   3   4 -21 268.843 311.139   1
  -3  -4  21 322.631 332.172   5
   3   4 -20 693.959 324.070   1
   3   4 -19 2002.01 476.111   1
  -3   4  18 1662.74 494.503   5
   3   4 -18 1174.50 397.644   1
  -3   4  17 7799.50 982.792   5
   3   4 -17 7959.10 867.281   1
  -3   4  16 15560.5 1334.78   5
   3   4 -16 15816.8 1202.73   1
  -3   4  15 10391.2 1090.73   5
  -3  -4  15 8131.95 1313.43   2
   3   4 -15 10102.8 939.706   1
  -3   4  14 28418.3 1718.37   5
  -3  -4  14 28283.0 2229.82   2
   3   4 -14 29215.8 1523.77   1
  -3   4  13 12532.0 1134.64   5
  -3  -4  13 11409.9 1377.68   2
   3   4 -13 10783.8 910.088   1
  -3   4  12 27424.2 1610.88   5
  -3  -4  12 25875.7 1999.00   2
   3   4 -12 27035.3 1348.19   1
   3   4 -11 675.527 356.485   1
  -3  -4  11 1102.87 577.760   2
  -3   4  10 41811.4 1929.75   5
  -3  -4  10 41836.7 2349.45   2
   3   4 -10 42449.9 1567.21   1
  -3   4   9 8487.94 912.754   5
  -3  -4   9 6348.45 941.590   2
   3   4  -9 6656.99 635.658   1
  -3   4   8 37738.5 1791.52   5
  -3  -4   8 36708.4 2113.37   2
  -3   4   7 30010.3 1582.03   5
  -3  -4   7 28489.1 1804.95   2
  -3   4   6 28306.7 1530.37   5
  -3  -4   6 25940.4 1673.55   2
   3  -4  -6 26745.0 1488.13   4
  -3   4   5 49378.2 1987.94   5
  -3  -4   5 46161.6 2191.54   2
   3  -4  -5 46997.0 1930.14   4
  -3   4   4 5654.30 700.669   5
  -3  -4   4 6835.47 877.512   2
   3  -4  -4 6340.95 757.174   4
  -3   4   3 16692.5 1143.66   5
  -3  -4   3 16410.2 1244.65   2
   3   4  -3 15913.6 1052.37   4
   3  -4  -3 15691.6 1085.05   4
  -3   4   2 7224.64 796.163   5
  -3  -4   2 6304.63 779.562   2
   3   4  -2 6325.18 653.481   4
   3  -4  -2 7289.47 779.347   4
  -3   4   1 1734.57 380.012   5
  -3  -4   1 2122.73 476.269   2
   3   4  -1 1749.92 359.889   4
   3  -4  -1 1856.66 392.084   4
  -3  -4   0 7089.43 802.229   2
  -3   4   0 6326.90 692.785   5
   3   4   0 7625.51 702.407   4
   3  -4   0 6722.78 704.547   4
  -3  -4  -1 24569.0 1469.29   2
  -3   4  -1 20780.7 1286.29   5
   3   4   1 22816.8 1189.67   4
   3  -4   1 20170.4 1226.29   4
  -3   4  -2 1997.25 424.450   5
   3   4   2 2187.81 416.951   4
   3  -4   2 1892.88 464.260   4
  -3   4  -3 56799.5 2128.19   5
   3   4   3 55775.7 1871.14   4
   3  -4   3 55421.9 2077.33   4
  -3   4  -3 55453.1 1999.10   1
   3   4   4 33534.2 1489.18   4
   3  -4   4 30903.8 1570.73   4
  -3   4  -4 30319.4 1500.50   1
   3   4   5 15129.7 1039.51   4
   3  -4   5 13763.3 1092.27   4
  -3   4  -5 13683.9 1032.17   1
   3   4   6 72781.9 2240.98   4
   3  -4   6 74679.4 2512.81   4
  -3   4  -6 72424.3 2406.83   1
   3   4   7 9904.76 911.456   4
   3  -4   7 9196.98 920.288   4
  -3   4  -7 9563.88 928.908   1
   3   4   8 48435.6 1868.84   4
   3  -4   8 48795.9 2121.48   4
  -3   4  -8 45666.7 1933.22   1
  -3   4  -9 992.998 317.787   1
   3   4   9 374.490 327.338   4
   3  -4   9 1477.26 615.923   4
  -3   4 -10 50251.0 2050.55   1
   3   4  10 47599.6 2624.53   3
   3   4  10 50487.7 1960.70   4
   3  -4  10 53247.3 2339.25   4
   3   4  11 9720.37 1243.98   3
  -3   4 -11 11726.1 1015.81   1
   3   4  11 10621.7 950.850   4
   3  -4  11 12379.1 1190.04   4
   3   4  12 21838.5 1869.67   3
  -3   4 -12 23654.1 1454.35   1
   3   4  12 22775.0 1380.70   4
   3  -4  12 21652.7 1590.30   4
   3   4  13 17674.2 1716.53   3
  -3   4 -13 20220.8 1354.94   1
   3   4  13 19505.3 1326.26   4
   3  -4  13 19628.2 1550.83   4
   3   4  14 17087.2 1711.21   3
  -3   4 -14 19849.4 1355.29   1
   3   4  14 17500.2 1268.41   4
   3  -4  14 16767.5 1461.74   4
   3   4  15 11741.9 1469.48   3
  -3   4 -15 12324.7 1079.18   1
   3   4  15 12057.9 1095.69   4
   3  -4  15 11710.4 1269.96   4
   3   4  16 2583.27 714.971   3
  -3   4 -16 2217.52 461.907   1
   3   4  16 2155.19 517.947   4
   3  -4  16 2910.60 680.199   4
   3   4  17 3848.45 903.917   3
  -3   4 -17 3960.63 658.749   1
   3   4  17 3436.76 610.234   4
   3  -4  17 3669.20 752.009   4
   3   4  18 1889.60 479.346   4
   3   5 -19 288.751 276.136   1
   3   5 -18 183.412 201.708   1
   3   5 -17-110.857 320.685   1
  -3   5  16 127.971 303.549   5
   3   5 -16-88.0731 164.405   1
  -3   5  15 14142.8 1291.17   5
   3   5 -15 14015.1 1158.38   1
  -3   5  14 2977.40 647.618   5
  -3  -5  14 3595.88 978.719   2
  -3   5  13 50411.7 2349.14   5
  -3  -5  13 47986.9 3012.40   2
  -3   5  12 1238.04 556.503   5
  -3  -5  12 1870.61 822.721   2
  -3   5  11 73362.9 2745.68   5
  -3  -5  11 70399.9 3428.35   2
  -3   5  10 9500.89 1109.27   5
  -3  -5  10 3243.51 877.966   2
  -3   5   9 70413.7 2623.70   5
  -3  -5   9 72425.2 3252.70   2
  -3   5   8 7156.20 954.180   5
  -3  -5   8 2190.77 739.750   2
  -3   5   7 26291.0 1584.64   5
  -3  -5   7 26480.6 1879.97   2
  -3   5   6 968.406 379.303   5
  -3  -5   6 1262.30 512.321   2
  -3   5   5 4445.59 635.532   5
   3  -5  -5 4147.70 615.687   4
  -3  -5   5 4058.12 722.418   2
  -3   5   4 989.998 373.532   5
  -3  -5   4 730.303 353.315   2
   3  -5  -4 557.965 301.425   4
  -3   5   3 308.509 256.283   5
  -3  -5   3 229.281 256.301   2
   3  -5  -3 674.080 313.527   4
  -3   5   2 339.857 272.049   5
  -3  -5   2 163.889 243.517   2
   3  -5  -2-59.0653 130.427   4
  -3  -5   1 4952.76 745.300   2
  -3   5   1 4230.66 631.189   5
   3   5  -1 3840.83 514.780   4
   3  -5  -1 3585.72 550.659   4
  -3   5   0 550.183 235.226   5
  -3  -5   0 759.612 281.486   2
   3   5   0 438.830 179.509   4
   3  -5   0 544.416 235.466   4
  -3   5  -1 234.328 164.404   5
  -3  -5  -1 400.160 264.230   2
   3   5   1 608.638 207.612   4
   3  -5   1 392.508 246.962   4
  -3   5  -2 1520.58 379.367   5
  -3  -5  -2 2707.37 552.010   2
   3   5   2 1815.06 346.819   4
   3  -5   2 1467.49 359.413   4
  -3  -5  -3 6361.85 799.783   2
  -3   5  -3 6746.37 795.891   5
   3   5   3 7205.91 676.689   4
   3  -5   3 7169.85 760.747   4
  -3   5  -3 7218.14 800.197   1
  -3   5  -4 675.739 246.192   1
  -3  -5  -4 415.527 264.128   2
   3   5   4 327.855 159.193   4
   3  -5   4 504.180 220.222   4
  -3  -5  -5 40184.3 1961.48   2
   3   5   5 41176.5 1617.28   4
   3  -5   5 41901.8 1885.44   4
  -3   5  -5 43003.6 1973.67   1
  -3   5  -6 3329.73 577.369   1
   3   5   6 3353.27 585.546   4
   3  -5   6 2886.43 614.207   4
   3   5   7 103350. 2647.43   4
   3  -5   7 104130. 3096.34   4
  -3   5  -7 102347. 3119.93   1
   3   5   8 3810.61 714.772   4
  -3   5  -8 3204.01 614.125   1
   3  -5   8 2772.54 754.576   4
   3   5   9 91113.2 3728.37   3
   3  -5   9 96074.4 3115.39   4
  -3   5  -9 94110.1 3015.26   1
   3   5  10 2476.78 869.778   3
  -3   5 -10 982.428 623.762   1
   3  -5  10 1728.68 573.640   4
  -3   5 -11 63036.4 2507.76   1
   3   5  11 55315.7 3019.43   3
   3  -5  11 58747.7 2579.61   4
   3   5  12 1976.08 782.192   3
  -3   5 -12 1460.43 427.629   1
   3   5  13 12529.0 1518.61   3
  -3   5 -13 14553.7 1239.01   1
   3  -5  13 13584.9 1301.98   4
  -3   5 -14 1042.60 383.047   1
   3   5  14 1098.25 571.743   3
   3  -5  14 1385.94 512.558   4
  -3   5 -15 153.212 251.399   1
   3   5  15 521.606 478.745   3
   3  -5  15 73.7970 254.540   4
  -3   5 -16 789.006 294.465   1
   3  -5  16 1046.96 411.817   4
  -3   5 -17 20.6818 197.206   1
  -3   6  13 4971.54 846.467   5
  -3  -6  13 5373.42 1187.28   2
  -3   6  12 15609.5 1397.19   5
  -3  -6  12 17688.3 1963.07   2
  -3   6  11 679.464 450.143   5
  -3  -6  11 347.431 548.148   2
  -3   6  10 12919.1 1224.51   5
  -3  -6  10 12134.6 1529.93   2
  -3   6   9 5070.03 764.106   5
  -3  -6   9 6120.35 1106.01   2
  -3   6   8 13949.8 1243.80   5
  -3  -6   8 15461.2 1609.16   2
  -3   6   7 22595.7 1561.29   5
  -3  -6   7 19109.0 1739.49   2
  -3   6   6 13025.8 1205.94   5
  -3  -6   6 11816.3 1341.25   2
  -3   6   5 23325.2 1563.24   5
  -3  -6   5 21416.2 1767.21   2
  -3   6   4 10012.9 1103.04   5
  -3  -6   4 7759.22 1068.88   2
   3  -6  -4 9163.88 971.440   4
  -3   6   3 14133.0 1220.24   5
  -3  -6   3 14311.0 1390.78   2
   3  -6  -3 15070.3 1132.99   4
  -3   6   2 21144.8 1482.66   5
  -3  -6   2 18252.3 1524.39   2
   3  -6  -2 20393.5 1298.43   4
  -3   6   1 38.9070 204.839   5
  -3  -6   1-181.675 210.922   2
   3  -6  -1 294.301 288.122   4
  -3   6   0 15468.5 1263.84   5
  -3  -6   0 14344.1 1306.08   2
   3  -6   0 15097.7 1112.50   4
  -3   6  -1 14036.7 1233.99   5
  -3  -6  -1 14469.9 1307.12   2
   3  -6   1 12648.6 1068.21   4
  -3   6  -2 15045.5 1259.22   5
  -3  -6  -2 15039.6 1322.70   2
   3  -6   2 14198.2 1083.85   4
  -3   6  -2 16104.2 1273.85   1
  -3  -6  -3 38523.8 2067.69   2
   3  -6   3 36974.0 1779.97   4
  -3   6  -3 39829.3 2025.44   1
  -3  -6  -4 17276.6 1377.34   2
   3  -6   4 18538.2 1288.29   4
  -3   6  -4 18362.4 1391.23   1
  -3  -6  -5 20926.2 1514.81   2
   3  -6   5 21911.3 1407.17   4
  -3   6  -5 21916.0 1538.75   1
  -3  -6  -6 14991.4 1277.13   2
   3  -6   6 16018.6 1231.69   4
  -3   6  -6 15664.6 1348.72   1
  -3  -6  -7 6647.45 866.080   2
   3  -6   7 7172.77 860.607   4
  -3   6  -7 5038.17 805.746   1
   3   6   8 21612.9 1835.12   3
  -3  -6  -8 22371.0 1541.89   2
   3  -6   8 20374.3 1434.45   4
  -3   6  -8 21143.2 1546.94   1
   3   6   9 3451.07 800.763   3
  -3  -6  -9 2985.70 600.575   2
  -3   6  -9 2729.46 574.962   1
   3  -6   9 3854.06 693.643   4
   3   6  10 13607.7 1534.76   3
  -3  -6 -10 12905.4 1183.36   2
   3  -6  10 13881.5 1231.03   4
  -3   6 -10 12649.9 1204.36   1
  -3   6 -11 8221.92 988.427   1
   3   6  11 8530.77 1261.08   3
  -3  -6 -11 7827.60 940.232   2
   3  -6  11 7244.14 954.679   4
  -3   6 -12 7818.65 957.398   1
   3   6  12 7201.01 1173.76   3
  -3  -6 -12 9098.49 1007.55   2
   3  -6  12 8438.17 1022.08   4
  -3   6 -13 15613.6 1386.40   1
   3  -6  13 13735.4 1329.57   4
  -3   6 -14 6910.71 932.561   1
   3  -6  14 7932.44 1041.51   4
  -3   6 -15 8451.28 1037.93   1
   3  -6  15 8199.90 1060.85   4
  -3   6 -16 3828.88 705.158   1
  -3   7   9 81.2638 248.849   5
  -3   7   8 653.438 271.682   5
  -3  -7   8 1450.21 581.959   2
  -3   7   7 2622.34 598.468   5
  -3  -7   7 1636.68 655.592   2
  -3   7   6 1094.94 393.022   5
  -3  -7   6 2154.58 738.741   2
  -3   7   5 31920.8 1958.05   5
  -3  -7   5 33347.0 2359.53   2
  -3   7   4 5364.42 852.476   5
  -3  -7   4 4666.61 920.236   2
  -3   7   3 56350.6 2580.51   5
  -3  -7   3 55299.5 2905.84   2
  -3   7   2 2527.69 799.695   5
  -3  -7   2 825.178 475.746   2
  -3   7   1 50487.3 2479.32   5
  -3  -7   1 49239.0 2667.05   2
  -3   7   0 5086.58 824.892   5
  -3  -7   0 3785.80 779.308   2
  -3   7  -1 47957.7 2409.70   5
  -3  -7  -1 50232.9 2626.90   2
  -3   7  -2 3952.92 737.741   1
  -3   7  -2 3215.90 650.627   5
  -3  -7  -2 2741.89 663.260   2
  -3  -7  -3 23935.4 1768.59   2
  -3   7  -3 24524.8 1731.97   1
  -3   7  -4 2684.62 721.802   1
  -3  -7  -4 1808.22 556.275   2
  -3   7  -5 1015.45 397.041   1
  -3  -7  -5 1230.10 417.704   2
  -3   7  -6-34.0032 224.246   1
  -3  -7  -6-73.4285 206.234   2
  -3  -7  -7 552.899 351.117   2
  -3   7  -7 725.251 354.903   1
   3   7   8 30.2143 231.664   3
  -3  -7  -8-248.918 263.289   2
  -3   7  -8-34.9567 263.818   1
  -3  -7  -9 403.265 289.989   2
  -3   7  -9 1144.21 431.086   1
  -3  -7 -10 439.338 260.597   2
  -3   7 -10 800.864 344.774   1
  -3  -7 -11 272.008 201.796   2
  -3   7 -11-0.38875 202.356   1
  -3   7 -12 2424.80 573.151   1
  -3  -8   0 27905.8 2153.21   2
  -3  -8  -1 5833.27 987.522   2
  -3   8  -1 7126.34 1079.34   1
  -3  -8  -2 16051.1 1590.57   2
  -3   8  -2 15056.7 1465.89   1
  -3  -8  -3 9768.35 1222.60   2
  -3   8  -3 10049.6 1232.15   1
  -3  -8  -4 9543.08 1195.66   2
  -3   8  -4 10774.4 1248.92   1
  -3  -8  -5 7779.83 1084.69   2
  -3  -8  -6 234.758 272.631   2
  -3  -8  -7 3879.62 738.935   2
  -3  -8  -8 434.748 355.984   2
  -4   0  19 540.130 303.344   5
  -4   0  18 14818.6 1371.76   5
  -4   0  17 120.605 223.439   5
  -4   0  16 7427.89 926.166   5
  -4   0  15-308.906 191.204   5
  -4   0  14 575.204 268.783   5
  -4   0  13-287.490 203.244   5
  -4   0  13-232.762 330.222   2
  -4   0  12 780.535 297.202   5
  -4   0  12 650.672 323.563   2
  -4   0  11 317.731 248.604   5
  -4   0  11-54.0027 174.816   2
  -4   0  10 160.729 215.868   5
  -4   0  10 444.320 285.964   2
  -4   0   9 281.180 247.993   2
  -4   0   8 928.764 330.423   2
   4   0  -7 1171.11 395.081   4
   4   0  -6 23873.1 1571.07   4
   4   0  -5-126.720 224.605   4
   4   0  -4 70323.1 2618.23   4
   4   0  -3 702.743 357.109   4
   4   0  -2 132604. 3567.75   4
   4   0  -1 1338.71 536.972   4
   4   0   0 144866. 3685.14   4
   4   0   1 1199.30 481.310   4
   4   0   2 46002.7 2102.24   4
   4   0   3 79.4794 210.187   4
   4   0   4 9426.27 961.174   4
   4   0   5-152.593 233.118   4
   4   0   6 165.624 151.766   4
   4   0   7 424.899 260.701   4
   4   0   8 892.108 336.275   4
   4   0   9 38.6516 236.176   4
   4   0  10 1025.56 429.199   4
   4   0  11 388.274 321.549   4
   4   0  12 7805.67 998.262   4
   4   0  13 17.3001 191.458   4
  -4   1  19 9016.57 1113.22   5
  -4   1  18 4952.58 812.071   5
  -4   1  17 7439.35 977.784   5
  -4   1  16 11799.2 1183.32   5
  -4   1  15 5336.97 778.020   5
  -4  -1  15 5027.97 875.069   2
  -4   1  14 11220.3 1098.18   5
  -4  -1  14 11031.3 1210.21   2
  -4   1  13 11083.4 1046.35   5
  -4  -1  13 8801.12 1045.82   2
  -4   1  12 2037.28 442.711   5
  -4  -1  12 2523.32 571.731   2
  -4   1  11 5490.42 697.739   5
  -4   1  11 4496.55 655.389   2
  -4  -1  11 5778.94 803.203   2
  -4   1  10 5267.47 660.253   5
  -4   1  10 5924.10 714.551   2
  -4  -1  10 6596.36 850.998   2
  -4   1   9 4234.50 574.010   5
  -4   1   9 3541.02 588.203   2
  -4  -1   9 4294.06 682.268   2
  -4   1   8 22773.1 1295.64   5
  -4  -1   8 25736.8 1599.91   2
  -4   1   7 16456.0 1091.32   5
  -4  -1   7 16024.2 1252.86   2
   4  -1  -7 13439.9 1239.74   4
  -4   1   6 33103.4 1488.47   5
  -4  -1   6 34589.5 1827.98   2
   4   1  -6 33495.9 1853.32   4
   4  -1  -6 31053.2 1803.11   4
  -4   1   5 31211.5 1418.38   5
   4   1  -5 30061.7 1729.41   4
   4  -1  -5 29618.3 1722.45   4
  -4   1   4 19454.9 1095.36   5
   4   1  -4 18930.2 1369.40   4
   4  -1  -4 19272.5 1390.20   4
  -4   1   3 42247.5 1597.22   5
   4   1  -3 40899.3 2010.05   4
   4  -1  -3 41555.4 2024.33   4
   4   1  -2 237.848 186.105   4
   4  -1  -2 279.416 309.799   4
   4   1  -1 40667.1 1957.15   4
   4  -1  -1 38831.5 1919.21   4
   4   1   0 6038.49 778.993   4
   4  -1   0 6347.42 804.745   4
   4   1   1 34266.4 1790.55   4
   4  -1   1 31952.8 1782.55   4
   4   1   2 28914.9 1653.34   4
   4  -1   2 29794.2 1707.69   4
   4   1   3 24426.4 1545.43   4
   4  -1   3 24055.8 1558.89   4
   4   1   4 33239.1 1799.20   4
   4  -1   4 34468.3 1876.90   4
   4   1   5 7772.75 884.971   4
   4  -1   5 7013.69 869.087   4
   4   1   6 19074.9 1392.39   4
   4  -1   6 20318.1 1464.96   4
   4   1   7 12028.2 1129.72   4
   4  -1   7 11007.3 1099.61   4
   4   1   8 612.936 279.393   4
   4  -1   8 703.047 350.287   4
   4   1   9 14076.3 1237.54   4
   4  -1   9 13548.4 1260.52   4
   4   1  10 8453.91 998.577   4
   4  -1  10 9172.99 1071.17   4
   4   1  11 5862.74 846.408   4
   4  -1  11 7489.79 996.161   4
   4   1  12 17793.1 1492.51   4
   4  -1  12 18437.0 1551.62   4
   4   1  13 10655.5 1176.21   4
   4  -1  13 10879.8 1235.17   4
   4   1  14 16577.0 1495.84   4
  -4   2  18 1475.44 473.103   5
  -4   2  17 2116.40 552.909   5
  -4  -2  17 1652.98 599.444   2
  -4   2  16 9323.67 1078.19   5
  -4  -2  16 10577.1 1362.02   2
  -4   2  15 5808.08 834.294   5
  -4  -2  15 6427.86 1070.13   2
  -4   2  14 27718.9 1757.37   5
  -4  -2  14 23007.1 1857.67   2
  -4   2  13 2349.15 578.796   5
  -4  -2  13 1744.73 605.038   2
  -4   2  12 36350.4 1914.33   5
  -4  -2  12 37708.4 2252.66   2
  -4   2  11 1994.05 478.705   5
  -4  -2  11 1918.90 577.174   2
  -4   2  10 62838.5 2396.60   5
  -4  -2  10 61808.8 2728.30   2
  -4   2   9 3258.28 581.883   5
  -4  -2   9 2598.08 630.870   2
  -4   2   8 47309.2 2019.16   5
  -4  -2   8 41873.1 2171.92   2
  -4   2   7 6017.29 721.062   5
  -4  -2   7 7021.36 900.486   2
   4  -2  -7 4467.18 793.017   4
  -4   2   6 12994.4 1034.32   5
  -4  -2   6 10589.0 1089.82   2
   4  -2  -6 11138.2 1110.75   4
  -4   2   5 6008.35 676.111   5
  -4  -2   5 6365.89 839.728   2
   4   2  -5 6662.34 838.568   4
   4  -2  -5 6715.19 831.528   4
  -4  -2   4 746.857 356.248   2
  -4   2   4 1312.12 376.855   5
   4   2  -4 528.388 333.011   4
   4  -2  -4 814.635 330.836   4
  -4   2   3 2059.58 394.831   5
   4   2  -3 2535.24 542.175   4
   4  -2  -3 2142.07 500.716   4
  -4   2   2 1623.93 343.241   5
   4   2  -2 968.684 325.179   4
   4  -2  -2 1507.47 391.855   4
  -4   2   1 58.0896 145.430   5
   4   2  -1 171.334 195.581   4
   4  -2  -1 89.9314 191.595   4
  -4   2   0 256.862 198.236   5
   4   2   0 295.341 221.004   4
   4  -2   0 310.575 217.866   4
  -4   2  -1 4264.04 543.375   5
   4   2   1 4573.60 659.877   4
   4  -2   1 3495.00 598.793   4
   4   2   2 4196.30 629.074   4
   4  -2   2 4891.84 722.727   4
   4   2   3 9819.41 948.958   4
   4  -2   3 9690.10 1012.62   4
   4   2   4 28889.0 1680.77   4
   4  -2   4 29645.1 1767.30   4
   4   2   5 11777.4 1095.85   4
   4  -2   5 10877.8 1100.55   4
   4   2   6 85690.5 2925.13   4
   4  -2   6 84093.6 3022.13   4
   4   2   7 4315.56 710.998   4
   4  -2   7 4249.50 726.384   4
   4   2   8 59278.9 2498.12   4
   4  -2   8 59869.6 2640.51   4
   4  -2   9 6355.83 923.992   4
   4   2   9 4814.31 760.142   4
   4   2  10 59943.5 2573.03   4
   4  -2  10 56813.8 2692.66   4
   4   2  11 7746.15 965.362   4
   4  -2  11 7965.69 1056.26   4
   4   2  12 25293.7 1733.64   4
   4  -2  12 26609.4 1928.53   4
   4   2  13 3499.36 682.821   4
   4   2  14 6813.92 956.439   4
  -4  -3  18 4191.55 994.790   2
  -4  -3  17 4389.62 990.363   2
  -4   3  16 4033.78 747.949   5
  -4  -3  16 4745.30 1007.32   2
  -4   3  15 11328.7 1199.88   5
  -4  -3  15 8295.48 1253.85   2
  -4   3  14 5395.91 832.414   5
  -4  -3  14 4229.48 895.648   2
  -4   3  13 24247.0 1675.75   5
  -4  -3  13 22263.9 1874.87   2
  -4   3  12 924.553 462.716   5
  -4  -3  12 856.064 549.622   2
  -4   3  11 44310.8 2158.41   5
  -4  -3  11 41897.2 2462.52   2
  -4   3  10 3073.25 610.020   5
  -4  -3  10 2174.90 603.501   2
  -4   3   9 46530.5 2158.25   5
  -4  -3   9 44566.4 2415.91   2
  -4   3   8 6849.44 843.365   5
  -4  -3   8 7480.37 1014.46   2
  -4   3   7 25905.8 1563.57   5
  -4  -3   7 27851.9 1868.73   2
   4  -3  -7 26389.0 1729.54   4
  -4   3   6 14474.5 1155.30   5
  -4  -3   6 15192.7 1360.31   2
   4  -3  -6 13454.9 1238.15   4
  -4   3   5 6347.35 763.769   5
  -4  -3   5 4915.59 828.481   2
   4  -3  -5 5243.81 782.493   4
  -4   3   4 6235.80 739.082   5
   4   3  -4 5529.72 796.041   4
  -4  -3   4 4830.96 789.929   2
   4  -3  -4 5525.49 771.445   4
  -4   3   3 432.072 269.014   5
  -4  -3   3 342.744 324.215   2
   4   3  -3 169.813 225.901   4
   4  -3  -3 154.323 214.085   4
  -4  -3   2 997.767 413.664   2
  -4   3   2 396.180 150.312   5
   4   3  -2 709.021 299.824   4
   4  -3  -2 249.991 183.664   4
  -4   3   1 700.690 285.395   5
   4   3  -1 498.455 257.545   4
   4  -3  -1 640.717 283.225   4
  -4   3   0 1083.01 310.104   5
   4   3   0 845.796 249.982   4
   4  -3   0 1305.47 398.825   4
  -4   3  -1 3967.15 594.682   5
   4   3   1 3105.31 556.738   4
   4  -3   1 3009.84 560.636   4
   4   3   2 19904.2 1369.58   4
   4  -3   2 21429.7 1504.66   4
   4   3   3 25435.1 1545.92   4
   4  -3   3 26471.9 1678.93   4
   4   3   4 8804.20 943.452   4
   4  -3   4 7908.52 941.204   4
   4   3   5 40090.1 1989.97   4
   4  -3   5 41714.2 2151.13   4
   4   3   6 9842.02 1002.74   4
   4  -3   6 8900.92 1027.75   4
   4   3   7 43050.1 2114.49   4
   4  -3   7 43078.2 2253.91   4
   4   3   8 286.756 280.957   4
   4  -3   8 542.043 400.004   4
   4   3   9 47337.9 2254.12   4
   4  -3   9 51147.5 2537.21   4
   4   3  10 5932.39 830.452   4
   4  -3  10 6049.29 940.108   4
   4   3  11 32712.3 1919.33   4
   4  -3  11 36520.8 2228.06   4
   4   3  12 7868.19 966.248   4
   4  -3  12 8392.04 1120.15   4
   4   3  13 11517.9 1175.86   4
   4   3  14 7979.43 1012.12   4
  -4   4  14 2113.66 576.624   5
  -4  -4  14 1607.43 696.527   2
  -4   4  13 2876.07 635.842   5
  -4  -4  13 2877.33 822.176   2
  -4   4  12 705.120 327.959   5
  -4  -4  12 1421.27 589.825   2
  -4   4  11 566.538 329.526   5
  -4  -4  11-29.4765 264.203   2
  -4   4  10 1394.09 430.200   5
  -4  -4  10 1503.37 520.272   2
  -4   4   9 9163.34 1027.39   5
  -4  -4   9 10427.7 1252.71   2
  -4   4   8 6076.51 823.184   5
  -4  -4   8 7567.91 1068.76   2
  -4   4   7 17429.4 1376.08   5
  -4  -4   7 15185.3 1484.72   2
  -4   4   6 13644.3 1196.80   5
  -4  -4   6 13338.1 1354.65   2
   4  -4  -6 14769.3 1289.34   4
  -4   4   5 13563.9 1199.87   5
  -4  -4   5 11912.7 1333.93   2
   4  -4  -5 12806.1 1197.45   4
  -4   4   4 28555.5 1694.70   5
  -4  -4   4 28098.4 1910.11   2
   4  -4  -4 28340.2 1762.78   4
  -4   4   3 4597.98 695.210   5
   4   4  -3 4214.28 684.328   4
  -4  -4   3 5198.34 825.309   2
   4  -4  -3 4580.29 775.523   4
  -4   4   2 54954.2 2321.30   5
  -4  -4   2 53295.1 2560.67   2
   4   4  -2 52560.1 2254.91   4
   4  -4  -2 53150.2 2375.41   4
  -4   4   1 468.810 295.193   5
  -4  -4   1 1484.19 555.871   2
   4   4  -1 832.386 334.091   4
   4  -4  -1 1093.04 391.169   4
  -4  -4   0 32338.4 1974.99   2
  -4   4   0 31142.3 1747.36   5
   4   4   0 30866.7 1733.33   4
   4  -4   0 31576.3 1868.83   4
  -4  -4  -1 6158.93 880.356   2
  -4   4  -1 4997.17 712.598   5
   4   4   1 4402.91 641.141   4
   4  -4   1 5428.82 769.814   4
   4   4   2 17588.1 1295.07   4
   4  -4   2 18347.2 1424.93   4
   4   4   3 25333.1 1562.37   4
   4  -4   3 26232.8 1709.89   4
   4   4   4 17350.2 1296.85   4
   4  -4   4 17362.8 1435.47   4
   4   4   5 21026.2 1420.24   4
   4  -4   5 22778.8 1626.98   4
   4   4   6 3847.83 644.201   4
   4  -4   6 4403.13 755.543   4
   4   4   7 2422.62 540.216   4
   4  -4   7 962.541 401.317   4
   4   4   8 2620.90 527.413   4
   4  -4   8 3279.89 628.636   4
   4   4   9 2768.52 547.723   4
   4  -4   9 2363.18 593.763   4
   4   4  10 1095.22 389.371   4
   4  -4  10 1551.56 496.297   4
   4   4  11 11176.7 1117.36   4
   4  -4  11 11674.1 1302.41   4
   4   4  12 4779.43 740.590   4
   4   4  13 13006.9 1225.46   4
  -4   5  11 350.441 253.079   5
  -4   5  10-265.063 288.577   5
  -4   5   9 41.5575 235.438   5
  -4   5   8 549.661 303.067   5
  -4  -5   8 287.270 306.169   2
  -4   5   7 2534.62 551.207   5
  -4  -5   7 2384.55 644.256   2
  -4   5   6 418.731 273.634   5
  -4  -5   6 794.497 422.436   2
  -4   5   5 30173.9 1877.79   5
  -4  -5   5 31627.0 2156.88   2
   4  -5  -5 30629.0 1880.64   4
  -4   5   4 1179.43 482.431   5
  -4  -5   4 670.753 348.253   2
   4  -5  -4 229.515 278.739   4
  -4   5   3 61406.4 2633.76   5
  -4  -5   3 59743.8 2906.72   2
   4  -5  -3 57815.7 2556.41   4
  -4   5   2 1002.47 455.697   5
  -4  -5   2 841.291 533.379   2
   4  -5  -2 388.260 223.634   4
  -4   5   1 72121.4 2857.56   5
  -4  -5   1 71864.7 3100.56   2
   4   5  -1 70789.7 2584.24   4
   4  -5  -1 72091.8 2844.33   4
  -4   5   0 321.587 326.350   5
  -4  -5   0 852.997 442.988   2
   4  -5   0 770.064 457.618   4
  -4  -5  -1 50344.8 2564.72   2
  -4   5  -1 47208.0 2333.96   5
   4  -5   1 49165.6 2363.33   4
  -4  -5  -2 1695.21 534.806   2
   4  -5   2 2093.27 586.715   4
  -4  -5  -3 13468.9 1336.34   2
   4  -5   3 13374.0 1270.18   4
  -4  -5  -4 2473.46 642.236   2
   4  -5   4 1740.05 485.201   4
  -4  -5  -5 1435.08 446.293   2
   4  -5   5 753.087 342.038   4
   4  -5   6 266.571 314.574   4
   4  -5   7 188.761 241.951   4
   4  -5   8 313.265 233.940   4
   4  -5   9 229.540 197.030   4
  -4   6   6 6054.53 930.366   5
  -4   6   5 11247.0 1222.42   5
  -4   6   4 10442.6 1175.84   5
  -4   6   3 5402.39 879.324   5
  -4   6   2 13378.4 1323.11   5
   4  -6  -2 12244.1 1210.95   4
  -4   6   1 698.832 333.112   5
   4  -6  -1 406.582 297.399   4
  -4   6   0 12354.1 1291.48   5
   4  -6   0 11592.3 1178.82   4
  -4   6   0 12105.4 1224.54   1
  -4   6  -1 10238.6 1198.95   5
   4  -6   1 10606.2 1127.88   4
  -4   6  -1 9537.03 1081.55   1
   4  -6   2 9445.72 1089.30   4
   4  -6   3 17762.0 1460.00   4
   4  -6   4 5910.06 900.746   4
   4  -6   5 8295.49 1037.94   4
   4  -6   6 6886.02 973.068   4
   4  -6   7 4706.57 802.046   4
   4  -6   8 6587.80 961.004   4
  -4   7   0-117.083 227.527   1
  -4   7  -1 143.350 222.714   1
  -4   7  -2 531.059 296.044   1
  -5   0   9 666.167 412.186   2
  -5   0   8 18653.4 1529.11   2
  -5   0   7 286.647 332.709   2
  -5  -1  11 8546.21 1130.71   2
  -5  -1  10 2470.95 631.390   2
  -5  -1   9 9140.48 1169.88   2
  -5  -1   8 9069.30 1123.52   2
  -5  -1   7 7962.51 1048.26   2
  -5  -1   6 11151.7 1250.13   2
  -5  -1   5 6842.40 985.967   2
   0   0   0    0.00    0.00   0
TITL exp_475 in P2(1)/m
REM P2(1)/m (#11 in standard setting)
CELL 0.71073   3.904263   7.717974  20.614232  90.0000  92.4418  90.0000
ZERR    2.00   0.000246   0.000460   0.001443   0.0000   0.0055   0.0000
LATT  1
SYMM -x, y+1/2,-z
SFAC C H N O Br Cd
UNIT 16.00 16.00 8.00 4.00 4.00 2.00
TREF
HKLF 4
END
;
_shelx_hkl_checksum   59637

 
data_3
_database_code_depnum_ccdc_archive 'CCDC 1559139'
 
_audit_creation_method            'SHELXL-2014/7'
_shelx_SHELXL_version_number      '2014/7'
_chemical_name_systematic         ?
_chemical_name_common             ?
_chemical_melting_point           ?
_chemical_formula_moiety          ?
_chemical_formula_sum
 'C8 H8 Cd I2 N4 O2' 
_chemical_formula_weight          558.38

loop_
 _atom_type_symbol
 _atom_type_description
 _atom_type_scat_dispersion_real
 _atom_type_scat_dispersion_imag
 _atom_type_scat_source
 'C'  'C'   0.0033   0.0016
 'International Tables Vol C Tables 4.2.6.8 and 6.1.1.4'
 'H'  'H'   0.0000   0.0000
 'International Tables Vol C Tables 4.2.6.8 and 6.1.1.4'
 'N'  'N'   0.0061   0.0033
 'International Tables Vol C Tables 4.2.6.8 and 6.1.1.4'
 'O'  'O'   0.0106   0.0060
 'International Tables Vol C Tables 4.2.6.8 and 6.1.1.4'
 'Cd'  'Cd'  -0.8075   1.2024
 'International Tables Vol C Tables 4.2.6.8 and 6.1.1.4'
 'I'  'I'  -0.4742   1.8119
 'International Tables Vol C Tables 4.2.6.8 and 6.1.1.4'
 
_space_group_crystal_system       monoclinic
_space_group_IT_number            14
_space_group_name_H-M_alt         'P 21/c'
_space_group_name_Hall            '-P 2ybc'
 
_shelx_space_group_comment
;
The symmetry employed for this shelxl refinement is uniquely defined
by the following loop, which should always be used as a source of
symmetry information in preference to the above space-group names.
They are only intended as comments.
;
 
loop_
 _space_group_symop_operation_xyz
 'x, y, z'
 '-x, y+1/2, -z+1/2'
 '-x, -y, -z'
 'x, -y-1/2, z-1/2'
 
_cell_length_a                    4.1497(2)
_cell_length_b                    7.8783(4)
_cell_length_c                    21.0091(14)
_cell_angle_alpha                 90
_cell_angle_beta                  92.551(4)
_cell_angle_gamma                 90
_cell_volume                      686.16(7)
_cell_formula_units_Z             2
_cell_measurement_temperature     296(2)
_cell_measurement_reflns_used     1305
_cell_measurement_theta_min       4.9760
_cell_measurement_theta_max       32.3520
 
_exptl_crystal_description        'prism'
_exptl_crystal_colour             'colourless'
_exptl_crystal_density_meas       ?
_exptl_crystal_density_method     ?
_exptl_crystal_density_diffrn     2.703          
_exptl_crystal_F_000              508
_exptl_transmission_factor_min    ?
_exptl_transmission_factor_max    ?
_exptl_crystal_size_max           0.60
_exptl_crystal_size_mid           0.18
_exptl_crystal_size_min           0.14
_exptl_absorpt_coefficient_mu     6.086
_shelx_estimated_absorpt_T_min    ?
_shelx_estimated_absorpt_T_max    ?
_exptl_absorpt_correction_type    'multi-scan'
_exptl_absorpt_correction_T_min   0.45608
_exptl_absorpt_correction_T_max   1.00000
_exptl_absorpt_process_details    
;
CrysAlisPro, Agilent Technologies,
Version 1.171.37.33 (release 27-03-2014 CrysAlis171 .NET)
(compiled Mar 27 2014,17:12:48)
Empirical absorption correction using spherical harmonics,
 implemented in SCALE3 ABSPACK scaling algorithm.
;
_exptl_absorpt_special_details    ?
_diffrn_ambient_temperature       296(2)
_diffrn_radiation_wavelength      0.71073
_diffrn_radiation_type            MoK\a
_diffrn_source                    ?
_diffrn_measurement_device_type   
'Oxford Diffraction Xcalibur2 diffractometer with Sapphire 3 CCD detector'
_diffrn_measurement_method        '\w-scan'
_diffrn_detector_area_resol_mean  ?
_diffrn_reflns_number             2305
_diffrn_reflns_av_unetI/netI      0.0251
_diffrn_reflns_av_R_equivalents   0.0167
_diffrn_reflns_limit_h_min        -4
_diffrn_reflns_limit_h_max        4
_diffrn_reflns_limit_k_min        -5
_diffrn_reflns_limit_k_max        9
_diffrn_reflns_limit_l_min        -24
_diffrn_reflns_limit_l_max        24
_diffrn_reflns_theta_min          4.667
_diffrn_reflns_theta_max          24.990
_diffrn_reflns_theta_full         24.990
_diffrn_measured_fraction_theta_max   0.994
_diffrn_measured_fraction_theta_full  0.994
_diffrn_reflns_Laue_measured_fraction_max    0.994
_diffrn_reflns_Laue_measured_fraction_full   0.994
_diffrn_reflns_point_group_measured_fraction_max   0.994
[truncated: 929,697 more chars]
