# Supplementary material for: Building inorganic supramolecular architectures using principles adopted from the organic solid state
Source: IUCrJ. 2018 Jan 1;5(Pt 1):13–21. doi: 10.1107/S2052252517015494 (PMC5755573; doi:10.1107/S2052252517015494)
Supplement: Supplementary file 2 [file m-05-00013-1sup2.hkl]

data_1                                                                          
_shelx_title ' exp_1058 in P2(1)/c'                                             
_shelx_refln_list_code          4                                               
_shelx_F_calc_maximum      137.65                                               
_exptl_crystal_F_000       364.00                                               
_reflns_d_resolution_high  0.8411                                               
                                                                                
loop_                                                                           
 _space_group_symop_operation_xyz                                               
 'x, y, z'                                                                      
 '-x, y+1/2, -z+1/2'                                                            
 '-x, -y, -z'                                                                   
 'x, -y-1/2, z-1/2'                                                             
                                                                                
_cell_length_a     3.7833                                                       
_cell_length_b     7.6139                                                       
_cell_length_c    20.1473                                                       
_cell_angle_alpha  90.000                                                       
_cell_angle_beta   92.131                                                       
_cell_angle_gamma  90.000                                                       
                                                                                
_shelx_F_squared_multiplier     1.000                                           
                                                                                
loop_                                                                           
 _refln_index_h                                                                 
 _refln_index_k                                                                 
 _refln_index_l                                                                 
 _refln_F_squared_calc                                                          
 _refln_F_squared_meas                                                          
 _refln_F_squared_sigma                                                         
 _refln_observed_status                                                         
   1   0   0       3174.49       2980.22        73.00 o                         
   2   0   0      13365.65      14171.70       142.50 o                         
   3   0   0        725.49        797.45        28.20 o                         
   4   0   0       4649.11       4861.53       128.82 o                         
   1   1   0       1515.18       1541.28        38.02 o                         
   2   1   0         19.61        140.56        15.84 o                         
   3   1   0          2.13          4.35         7.46 o                         
   4   1   0          7.21          9.69         8.23 o                         
   0   2   0        223.76        178.39         9.30 o                         
   1   2   0      18947.70      17679.88       134.31 o                         
   2   2   0        311.85        337.05        13.48 o                         
   3   2   0       4077.99       3996.59       104.80 o                         
   4   2   0        414.03        426.46        23.67 o                         
   1   3   0         16.29         19.71         3.62 o                         
   2   3   0         22.88         19.29         4.26 o                         
   3   3   0        153.52        308.67        27.52 o                         
   4   3   0         57.36         52.13         9.92 o                         
   0   4   0       7321.96       7774.53        84.80 o                         
   1   4   0       1382.61       1339.49        27.09 o                         
   2   4   0       3838.96       3945.38        93.88 o                         
   3   4   0       1542.52       1483.95        37.12 o                         
   4   4   0        897.75        826.17        44.35 o                         
   1   5   0         43.73         44.93         6.91 o                         
   2   5   0          2.50        286.43        61.64 o                         
   3   5   0          1.02          9.37         6.59 o                         
   0   6   0       3794.17       4184.35        77.12 o                         
   1   6   0       2257.64       2320.73        55.18 o                         
   2   6   0       3145.94       3036.14        68.25 o                         
   3   6   0        617.89        610.64        34.11 o                         
   1   7   0         52.43         50.81         8.69 o                         
   2   7   0         14.58         13.53         7.76 o                         
   0   8   0        319.83        346.64        32.47 o                         
   1   8   0       2214.63       2211.70        75.81 o                         
   2   8   0        313.01        249.58        26.26 o                         
  -4   1   1       1590.61       1498.03        66.30 o                         
  -3   1   1       1236.87       1217.60        26.67 o                         
  -2   1   1       4881.98       4842.09        58.15 o                         
  -1   1   1       1144.16       1077.03        18.46 o                         
   1   1   1       3328.36       3451.93        50.99 o                         
   2   1   1       4555.42       4562.09        99.70 o                         
   3   1   1        983.83       1003.71        29.97 o                         
   4   1   1       1419.97       1532.02        51.44 o                         
  -4   2   1         12.02          8.29         6.20 o                         
  -3   2   1         44.88        269.93        31.57 o                         
  -2   2   1         96.62        101.61         7.67 o                         
  -1   2   1         40.94         46.75         3.36 o                         
   0   2   1        142.02        151.25         6.75 o                         
   1   2   1        399.32        404.67         9.48 o                         
   2   2   1          0.76        122.69        16.44 o                         
   3   2   1        155.15        243.83        30.63 o                         
   4   2   1         16.80          9.99         8.18 o                         
  -4   3   1         49.00         69.04        13.15 o                         
  -3   3   1       3953.34       3878.14        76.42 o                         
  -2   3   1        144.88        137.31         8.90 o                         
  -1   3   1       5555.89       5264.91        36.53 o                         
   0   3   1        211.35        215.66         9.80 o                         
   1   3   1      11337.21      10529.25       160.61 o                         
   2   3   1       1703.23       1854.29        34.34 o                         
   3   3   1       3828.27       3815.77        56.68 o                         
   4   3   1        271.08        285.46        21.73 o                         
  -4   4   1         18.91         21.02         9.90 o                         
  -3   4   1         35.25         82.08        15.26 o                         
  -2   4   1        180.32        422.09        21.39 o                         
  -1   4   1         31.67         21.12         4.21 o                         
   0   4   1        181.67        220.86        11.45 o                         
   1   4   1        872.18        921.54        23.18 o                         
   2   4   1         44.80        136.89        12.46 o                         
   3   4   1         97.67        157.92        14.28 o                         
   4   4   1          2.91         11.29         8.10 o                         
  -3   5   1        139.97        151.70        15.31 o                         
  -2   5   1       5576.62       5499.05        65.85 o                         
  -1   5   1        750.64        775.15        24.23 o                         
   0   5   1       8164.35       9069.94        80.37 o                         
   1   5   1       1122.01       1108.21        30.57 o                         
   2   5   1       4250.48       4280.31        63.29 o                         
   3   5   1        383.78        407.34        24.86 o                         
  -3   6   1          3.40         21.17         9.90 o                         
  -2   6   1        129.39        323.18        33.71 o                         
  -1   6   1        106.80         90.52         8.47 o                         
   0   6   1        109.77        129.64         9.76 o                         
   1   6   1          4.32         -2.04         4.08 o                         
   2   6   1         21.54        210.46        18.39 o                         
   3   6   1         91.80         87.00        12.09 o                         
  -2   7   1         64.07         53.15        12.21 o                         
  -1   7   1       2614.71       2595.32        81.71 o                         
   0   7   1        545.13        579.37        23.42 o                         
   1   7   1        748.76        688.47        33.46 o                         
   2   7   1        179.16        176.33        17.43 o                         
  -2   8   1         59.94         63.74        14.12 o                         
  -1   8   1         26.02         17.93         9.35 o                         
   0   8   1          0.00         -2.40         4.81 o                         
   1   8   1          0.01         -3.51         8.40 o                         
   2   8   1         87.64         75.03        15.19 o                         
   0   9   1        450.37        406.32        32.36 o                         
  -4   0   2       2986.78       3037.92       104.55 o                         
  -3   0   2        499.89        534.09        24.88 o                         
  -2   0   2      12710.78      13612.72       139.69 o                         
  -1   0   2      16279.78      15713.77        89.70 o                         
   1   0   2       1479.71       1514.02        16.56 o                         
   2   0   2       8622.50       8880.74        70.79 o                         
   3   0   2       1607.76       1654.76        37.56 o                         
   4   0   2       1598.52       1627.57        75.34 o                         
  -4   1   2          0.09         11.46         9.21 o                         
  -3   1   2        140.42        131.34         9.85 o                         
  -2   1   2        324.70        470.01        23.20 o                         
  -1   1   2       4967.94       5100.36        62.39 o                         
   1   1   2       1621.10       1761.68        22.69 o                         
   2   1   2        499.92        660.91        53.66 o                         
   3   1   2       1110.88       1069.90        31.25 o                         
   4   1   2        228.41        202.15        23.42 o                         
  -4   2   2        188.73        213.53        16.81 o                         
  -3   2   2       3371.29       3347.47        45.09 o                         
  -2   2   2       2416.69       2535.89        42.25 o                         
  -1   2   2       5136.33       4976.44        49.11 o                         
   0   2   2       4397.95       4840.64        41.48 o                         
   1   2   2       4393.25       4279.12        30.63 o                         
   2   2   2       2267.48       2358.98        36.31 o                         
   3   2   2       3265.59       3208.71        58.83 o                         
   4   2   2        604.36        635.19        33.32 o                         
  -4   3   2         17.85         21.01         8.28 o                         
  -3   3   2        103.97        183.11        18.71 o                         
  -2   3   2         66.93        169.03         9.78 o                         
  -1   3   2          9.74         19.57         3.05 o                         
   0   3   2        495.28        589.01        16.18 o                         
   1   3   2        221.58        200.57         8.39 o                         
   2   3   2         16.35         27.20         5.57 o                         
   3   3   2        186.51        274.89        16.63 o                         
   4   3   2        256.79        208.83        19.23 o                         
  -4   4   2       1547.62       1447.99        57.65 o                         
  -3   4   2       1951.55       1934.21        44.53 o                         
  -2   4   2       2039.82       2057.77        37.72 o                         
  -1   4   2       5093.07       4868.45        72.58 o                         
   0   4   2       1462.47       1538.52        56.64 o                         
   1   4   2       4063.63       3995.94        72.13 o                         
   2   4   2       1595.93       1669.21        38.19 o                         
   3   4   2        623.22        624.37        24.59 o                         
   4   4   2        405.14        386.45        36.52 o                         
  -3   5   2         25.53         41.84        10.19 o                         
  -2   5   2          4.07        156.80        19.97 o                         
  -1   5   2         15.84         11.44         2.78 o                         
   0   5   2         14.85         10.27         3.66 o                         
   1   5   2        332.21        293.06        16.27 o                         
   2   5   2          7.86        202.83        37.03 o                         
   3   5   2          0.19         27.46         8.67 o                         
  -3   6   2        518.48        496.85        27.34 o                         
  -2   6   2       3408.90       3316.98        75.21 o                         
  -1   6   2        674.04        674.21        22.55 o                         
   0   6   2       5293.47       5942.56        71.10 o                         
   1   6   2        576.86        557.40        31.26 o                         
   2   6   2       1977.73       1906.77        40.27 o                         
   3   6   2        438.89        460.77        30.11 o                         
  -2   7   2         30.35         38.36        10.80 o                         
  -1   7   2        302.85        276.36        24.22 o                         
   0   7   2         14.24         15.37         4.96 o                         
   1   7   2        383.65        338.67        18.83 o                         
   2   7   2        115.71        157.05        26.63 o                         
  -2   8   2         16.56         26.38        10.36 o                         
  -1   8   2       2380.39       2381.83        66.05 o                         
   0   8   2        199.54        219.09        18.25 o                         
   1   8   2       2705.79       2534.68        64.68 o                         
   2   8   2        234.77        246.28        32.93 o                         
   0   9   2        213.93        186.70        26.56 o                         
  -4   1   3       1854.95       1856.60        55.94 o                         
  -3   1   3       1629.69       1706.76        34.23 o                         
  -2   1   3       5892.06       6047.55       129.13 o                         
  -1   1   3       9315.05       9377.41        56.80 o                         
   1   1   3       3993.45       4149.70        61.59 o                         
   2   1   3       4133.29       4295.73        51.19 o                         
   3   1   3       2158.60       2282.97        45.80 o                         
   4   1   3       1409.55       1426.42        55.46 o                         
  -4   2   3         75.57         63.70         9.62 o                         
  -3   2   3        127.17        197.14        13.02 o                         
  -2   2   3        585.93        640.85        18.11 o                         
  -1   2   3        636.29        591.22        11.24 o                         
   0   2   3        699.15        759.10        19.18 o                         
   1   2   3        884.05        902.46        13.04 o                         
   2   2   3       1065.35       1104.00        27.96 o                         
   3   2   3        273.69        369.99        20.06 o                         
   4   2   3        178.65        121.41        15.63 o                         
  -4   3   3        188.33        178.23        20.69 o                         
  -3   3   3       2143.74       2097.32        40.71 o                         
  -2   3   3        446.48        419.47        15.59 o                         
  -1   3   3       8291.68       8000.43        64.35 o                         
   0   3   3       5659.81       5984.43        54.47 o                         
   1   3   3      11337.72      10492.40        76.63 o                         
   2   3   3       2456.71       2508.26        30.68 o                         
   3   3   3       3319.80       3297.34        53.89 o                         
   4   3   3       1778.11       1713.35        52.80 o                         
  -4   4   3        223.20        162.07        20.54 o                         
  -3   4   3        298.43        279.45        19.55 o                         
  -2   4   3         80.11         77.59        16.53 o                         
  -1   4   3       2769.84       2847.03        37.06 o                         
   0   4   3        595.47        603.70        16.81 o                         
   1   4   3        936.45        886.67        25.52 o                         
   2   4   3        926.21       1040.47        31.10 o                         
   3   4   3       1203.79       1118.14        33.35 o                         
  -3   5   3        588.98        579.34        28.88 o                         
  -2   5   3       3555.89       3493.38        71.25 o                         
  -1   5   3       1189.79       1170.03        25.22 o                         
   0   5   3       5525.92       5941.67        77.15 o                         
   1   5   3       1201.78       1106.35        31.06 o                         
   2   5   3       3312.11       3353.95        55.81 o                         
   3   5   3        903.32        878.67        43.70 o                         
  -3   6   3        454.84        422.95        29.20 o                         
  -2   6   3        144.89        220.23        20.87 o                         
  -1   6   3        274.93        259.14        14.40 o                         
   0   6   3         84.38         77.47         7.64 o                         
   1   6   3       1697.42       1560.12        70.48 o                         
   2   6   3        259.84        278.58        23.53 o                         
   3   6   3        267.31        268.92        23.17 o                         
  -2   7   3       1422.85       1325.96        55.00 o                         
  -1   7   3       2027.50       1823.89       101.54 o                         
   0   7   3        475.90        500.63        20.35 o                         
   1   7   3       2546.52       2334.76        49.48 o                         
   2   7   3       1529.39       1422.52        71.44 o                         
  -2   8   3          3.04         17.65         8.52 o                         
  -1   8   3         16.96         33.22        11.51 o                         
   0   8   3          0.77          4.85         5.51 o                         
   1   8   3        247.95        199.89        18.47 o                         
   2   8   3          9.82         50.27        15.22 o                         
  -4   0   4       1610.46       1666.49        74.92 o                         
  -3   0   4        878.61        916.86        34.25 o                         
  -2   0   4       5796.54       5903.31       107.05 o                         
  -1   0   4       2751.74       2965.82        43.63 o                         
   1   0   4       2364.38       2219.86        88.27 o                         
   2   0   4       3622.45       3524.97       109.92 o                         
   3   0   4        583.94        583.57        37.94 o                         
   4   0   4        776.35        764.82        52.23 o                         
  -4   1   4        270.64        248.24        21.74 o                         
  -3   1   4        627.93        633.20        22.76 o                         
  -2   1   4          6.66        255.74        16.83 o                         
  -1   1   4       6464.42       6678.37        78.50 o                         
   0   1   4       3369.40       3472.94        51.89 o                         
   1   1   4       3455.13       3531.04        69.75 o                         
   2   1   4        248.85        594.09        33.74 o                         
   3   1   4        663.01        701.28        37.89 o                         
   4   1   4        281.69        223.97        20.97 o                         
  -4   2   4        494.43        514.75        29.62 o                         
  -3   2   4       2933.69       2930.67        58.77 o                         
  -2   2   4        463.29        488.31        15.82 o                         
  -1   2   4       8820.45       8624.18        87.78 o                         
   0   2   4       1572.37       1559.99        29.94 o                         
   1   2   4      10396.18      10063.47       140.10 o                         
   2   2   4       2749.34       2727.52        53.81 o                         
   3   2   4       2034.64       1999.13        56.13 o                         
   4   2   4        870.65        904.79        40.27 o                         
  -4   3   4          1.45          5.41         7.27 o                         
  -3   3   4         59.11        208.33        43.86 o                         
  -2   3   4        275.72        333.41        20.81 o                         
  -1   3   4        379.25        321.10        13.26 o                         
   0   3   4        171.63        179.34         9.35 o                         
   1   3   4        695.24        657.00        17.27 o                         
   2   3   4        457.62        619.94        29.09 o                         
   3   3   4          2.00         82.13        20.72 o                         
   4   3   4         11.56         11.17         7.89 o                         
  -3   4   4        973.37       1020.36        35.75 o                         
  -2   4   4       3254.61       3363.75        60.40 o                         
  -1   4   4       1404.78       1415.01        30.94 o                         
   0   4   4       6537.18       6978.87       145.22 o                         
   1   4   4       1644.67       1587.09        36.70 o                         
   2   4   4       1617.98       1677.01        43.81 o                         
   3   4   4        884.59        881.71        38.13 o                         
  -3   5   4         17.51         57.16        13.98 o                         
  -2   5   4         47.81        172.32        22.20 o                         
  -1   5   4        284.24        246.74        11.39 o                         
   0   5   4        104.74        105.67         7.04 o                         
   1   5   4         65.86         58.05         7.27 o                         
   2   5   4         67.10        138.36        15.52 o                         
   3   5   4        307.86        313.76        27.47 o                         
  -3   6   4        516.00        552.53        32.77 o                         
  -2   6   4       1101.41       1038.13        40.30 o                         
  -1   6   4       1650.32       1582.13        35.03 o                         
   0   6   4        645.24        661.68        18.46 o                         
   1   6   4       1098.06       1006.88        37.36 o                         
   2   6   4       1019.15       1014.16        37.61 o                         
   3   6   4        969.14        965.56        43.78 o                         
  -2   7   4         74.41        150.11        19.72 o                         
  -1   7   4        404.67        361.43        24.60 o                         
   0   7   4        351.67        353.63        17.26 o                         
   1   7   4        202.54        166.16        26.71 o                         
   2   7   4        305.96        316.72        35.29 o                         
  -1   8   4        966.08        861.00        39.95 o                         
   0   8   4        786.99        796.34        36.34 o                         
   1   8   4        743.20        767.62        42.60 o                         
  -4   1   5       1369.12       1392.64        48.55 o                         
  -3   1   5       2711.80       2831.92        62.45 o                         
  -2   1   5       6636.50       6863.10       111.23 o                         
  -1   1   5       6916.33       6820.20        41.92 o                         
   0   1   5       4808.44       4642.85       107.13 o                         
   1   1   5       7309.97       7033.81        48.84 o                         
   2   1   5       4341.42       4578.72        69.04 o                         
   3   1   5       2213.97       2233.62        52.19 o                         
   4   1   5        590.36        582.59        32.43 o                         
  -4   2   5        100.16         72.31        10.43 o                         
  -3   2   5        426.95        445.46        16.80 o                         
  -2   2   5         70.65        124.88        14.23 o                         
  -1   2   5       1459.40       1490.46        25.76 o                         
   0   2   5       1971.93       2106.14        23.38 o                         
   1   2   5          1.42          1.78         2.01 o                         
   2   2   5        570.60        818.60        33.20 o                         
   3   2   5        167.80        151.63        20.44 o                         
   4   2   5        383.13        317.96        24.61 o                         
  -4   3   5        495.73        549.81        42.30 o                         
  -3   3   5       2002.72       1938.84        38.58 o                         
  -2   3   5       3542.70       3523.91        47.15 o                         
  -1   3   5       6271.54       6115.69        58.19 o                         
   0   3   5       6012.88       6366.45        85.49 o                         
   1   3   5       2803.34       2681.33        38.83 o                         
   2   3   5       3907.56       3980.73        54.86 o                         
   3   3   5       1730.97       1738.68        46.78 o                         
   4   3   5       1460.20       1358.97        48.46 o                         
  -3   4   5       1051.10        982.71        34.77 o                         
  -2   4   5        346.85        380.66        21.54 o                         
  -1   4   5        610.40        555.63        19.97 o                         
   0   4   5       1466.38       1612.76        42.66 o                         
   1   4   5        755.14        675.07        21.45 o                         
   2   4   5        367.06        416.82        22.80 o                         
   3   4   5        110.85        182.46        16.68 o                         
  -3   5   5        669.36        667.63        42.87 o                         
  -2   5   5       1678.44       1632.81        46.22 o                         
  -1   5   5       1740.65       1650.73        41.06 o                         
   0   5   5       1436.01       1453.50        42.77 o                         
   1   5   5       2285.37       2163.20        42.39 o                         
   2   5   5        819.35        764.73        32.48 o                         
   3   5   5        973.46        938.69        45.83 o                         
  -3   6   5        124.90        143.48        17.21 o                         
  -2   6   5        286.84        304.80        27.89 o                         
  -1   6   5        917.94        845.65        32.05 o                         
   0   6   5         19.18         14.22         4.13 o                         
   1   6   5        156.32        156.22        12.27 o                         
   2   6   5        188.66        209.04        18.31 o                         
   3   6   5        254.26        220.78        22.25 o                         
  -2   7   5        954.06        938.16        47.15 o                         
  -1   7   5       1471.36       1370.02        47.58 o                         
   0   7   5       3117.59       3242.09        63.92 o                         
   1   7   5       2291.18       2049.64        58.52 o                         
   2   7   5       1195.41       1206.65        65.78 o                         
  -1   8   5          8.60         15.66         7.04 o                         
   0   8   5          8.49         -1.61         6.52 o                         
   1   8   5          6.44          9.65         8.11 o                         
  -4   0   6        831.69        943.82        57.10 o                         
  -3   0   6       1355.32       1416.44        44.07 o                         
  -2   0   6         15.21          9.26         4.21 o                         
  -1   0   6       8474.22       8004.03       137.27 o                         
   0   0   6       1389.79       1417.51        48.44 o                         
   1   0   6       6694.69       5998.08       472.05 o                         
   2   0   6        160.12        132.70         8.61 o                         
   3   0   6       4280.74       4461.57       104.91 o                         
   4   0   6        388.48        387.14        37.62 o                         
  -4   1   6        355.76        286.34        22.81 o                         
  -3   1   6       1077.80       1048.79        27.09 o                         
  -2   1   6       1136.50       1162.92        39.99 o                         
  -1   1   6        132.89         93.35         6.21 o                         
   0   1   6       1597.32       1779.88        15.95 o                         
   1   1   6       1673.17       1734.57        24.58 o                         
   2   1   6       1518.83       1554.00        41.00 o                         
   3   1   6        388.51        410.34        23.70 o                         
   4   1   6        463.94        381.40        26.62 o                         
  -4   2   6        928.54        905.37        33.92 o                         
  -3   2   6        938.49        903.02        23.13 o                         
  -2   2   6       6335.41       6718.76        68.71 o                         
  -1   2   6       3310.97       3231.88        39.01 o                         
   0   2   6      15894.04      15396.90       189.96 o                         
   1   2   6       2693.73       2656.07        31.08 o                         
   2   2   6       6039.59       6347.75        85.29 o                         
   3   2   6       1096.22       1142.92        43.65 o                         
   4   2   6       2999.54       2956.65        72.89 o                         
  -4   3   6         87.95         63.27        16.96 o                         
  -3   3   6        245.26        305.45        24.39 o                         
  -2   3   6          4.78        153.19        13.84 o                         
  -1   3   6        418.42        402.70        19.72 o                         
   0   3   6        264.68        262.11        11.22 o                         
   1   3   6          2.53          3.80         2.69 o                         
   2   3   6        456.11        726.60        28.74 o                         
   3   3   6        325.74        333.44        24.92 o                         
   4   3   6        158.86        126.42        16.27 o                         
  -3   4   6       1450.28       1409.34        51.72 o                         
  -2   4   6       1531.22       1597.74        42.46 o                         
  -1   4   6       6209.31       5998.98        66.14 o                         
   0   4   6       2581.26       2812.68        84.06 o                         
   1   4   6       4004.49       3886.77        44.81 o                         
   2   4   6       2762.63       2819.09        57.71 o                         
   3   4   6       2863.51       2864.84        89.28 o                         
  -3   5   6         29.33         83.84        26.55 o                         
  -2   5   6          0.47         58.64        10.13 o                         
  -1   5   6        125.70        104.14        11.40 o                         
   0   5   6        402.94        384.82        14.50 o                         
   1   5   6         34.54         32.01         6.19 o                         
   2   5   6        117.00        107.38        13.05 o                         
   3   5   6         26.93         74.52        23.05 o                         
  -3   6   6        665.68        669.88        36.30 o                         
  -2   6   6        964.15        961.11        41.17 o                         
  -1   6   6        690.71        706.22        30.46 o                         
   0   6   6       1467.40       1542.34        30.93 o                         
   1   6   6       2434.68       2276.75        50.86 o                         
   2   6   6       1006.67       1031.97        37.49 o                         
   3   6   6       1000.10        950.43        49.63 o                         
  -2   7   6        322.63        331.56        29.52 o                         
  -1   7   6        175.02        152.70        14.20 o                         
   0   7   6        560.72        587.98        33.00 o                         
   1   7   6        149.94        139.30        14.24 o                         
   2   7   6        304.58        361.70        27.38 o                         
  -1   8   6        644.11        562.68        32.57 o                         
   0   8   6       1211.79       1216.08        39.69 o                         
   1   8   6        853.30        774.70        38.05 o                         
  -4   1   7        837.48        891.41        33.60 o                         
  -3   1   7       1880.10       1978.19        39.93 o                         
  -2   1   7        899.23        936.43        24.84 o                         
  -1   1   7       3406.84       3336.46        37.40 o                         
   0   1   7       5522.24       5577.56        27.56 o                         
   1   1   7       6985.60       6582.59        85.53 o                         
   2   1   7       1273.68       1338.43        38.98 o                         
   3   1   7       1989.30       1960.50        49.69 o                         
   4   1   7        759.97        753.13        37.42 o                         
  -4   2   7         46.42         42.44        12.89 o                         
  -3   2   7        717.83        685.21        23.81 o                         
  -2   2   7        139.08        255.63        29.72 o                         
  -1   2   7        109.48        101.10         4.61 o                         
   0   2   7       1382.53       1532.03        32.98 o                         
   1   2   7        837.38        895.03        16.46 o                         
   2   2   7        242.72        475.48        26.73 o                         
   3   2   7          0.14         89.37        16.85 o                         
   4   2   7        217.85        185.96        19.90 o                         
  -4   3   7       1535.15       1529.58        59.42 o                         
  -3   3   7       1222.56       1236.69        52.20 o                         
  -2   3   7       4303.27       4225.31        76.16 o                         
  -1   3   7        990.19        954.53        24.46 o                         
   0   3   7       4645.29       4738.16        63.54 o                         
   1   3   7        790.81        746.26        14.71 o                         
   2   3   7       4108.58       4172.34        75.64 o                         
   3   3   7         58.56         80.08        11.19 o                         
  -3   4   7        281.74        387.99        50.01 o                         
  -2   4   7       1020.67       1043.47        36.59 o                         
  -1   4   7        505.20        455.63        21.01 o                         
   0   4   7        827.61        895.08        20.40 o                         
   1   4   7        508.96        454.80        20.74 o                         
   2   4   7       1243.75       1386.54        41.36 o                         
   3   4   7         36.70         77.03        15.51 o                         
  -3   5   7       1271.16       1210.62        73.17 o                         
  -2   5   7        365.25        391.58        23.48 o                         
  -1   5   7       2196.62       2198.67        56.06 o                         
   0   5   7        445.61        499.38        20.33 o                         
   1   5   7       2724.74       2665.86        48.21 o                         
   2   5   7        181.01        191.91        18.18 o                         
   3   5   7       2406.43       2306.62        72.84 o                         
  -3   6   7        138.45        140.17        18.42 o                         
  -2   6   7        174.84        193.58        19.63 o                         
  -1   6   7        147.77        132.55        13.02 o                         
   0   6   7       1233.16       1242.33        35.42 o                         
   1   6   7        184.15        167.94        12.70 o                         
   2   6   7        281.56        291.54        21.30 o                         
   3   6   7         70.49        134.54        23.35 o                         
  -2   7   7       1257.13       1219.55        54.26 o                         
  -1   7   7       1516.97       1428.20        43.50 o                         
   0   7   7       1850.16       2018.96        48.38 o                         
   1   7   7        480.44        532.50        23.76 o                         
   2   7   7       1355.19       1311.88        64.36 o                         
  -1   8   7         31.03         38.49         9.64 o                         
   0   8   7        162.53        132.68        13.88 o                         
   1   8   7         14.77         11.40         6.30 o                         
  -4   0   8        240.51        283.86        32.10 o                         
  -3   0   8       2447.64       2440.16        62.12 o                         
  -2   0   8       3331.04       3451.28        59.31 o                         
  -1   0   8       9425.94       8506.34       273.40 o                         
   0   0   8       1533.32       1683.38        61.10 o                         
   1   0   8       8779.11       7769.32       432.45 o                         
   2   0   8       2086.75       2318.77        73.48 o                         
   3   0   8       4300.33       4297.46       108.86 o                         
   4   0   8        354.98        410.31        39.13 o                         
  -4   1   8        155.10        159.30        17.90 o                         
  -3   1   8         22.54         78.16        12.76 o                         
  -2   1   8       1796.37       1766.66        37.41 o                         
  -1   1   8        204.44        193.67         9.87 o                         
   0   1   8       1669.72       1782.17        22.67 o                         
   1   1   8         91.23        117.67         9.78 o                         
   2   1   8        231.83        274.59        18.99 o                         
   3   1   8         21.31         62.48        11.68 o                         
   4   1   8          3.56          5.85         7.32 o                         
  -4   2   8       1638.39       1607.12        57.09 o                         
  -3   2   8       2038.00       2049.52        47.29 o                         
  -2   2   8       4986.65       4908.99        75.74 o                         
  -1   2   8       3869.70       3840.15        28.61 o                         
   0   2   8       6608.95       6722.77        53.35 o                         
   1   2   8       2574.01       2553.88        29.08 o                         
   2   2   8       5167.33       5203.30        80.14 o                         
   3   2   8       1029.31       1010.22        42.24 o                         
   4   2   8       1079.17       1068.37        45.02 o                         
  -4   3   8          4.42          6.45        12.68 o                         
  -3   3   8        130.39        144.09        16.76 o                         
  -2   3   8        111.83        260.30        16.51 o                         
  -1   3   8         80.86         67.56         6.01 o                         
   0   3   8        366.39        409.03        13.22 o                         
   1   3   8         67.24         67.65         5.00 o                         
   2   3   8         31.48        252.76        22.32 o                         
   3   3   8         44.84         45.36         9.37 o                         
  -3   4   8       1113.44       1131.18        47.62 o                         
  -2   4   8       3066.37       3209.67        62.17 o                         
  -1   4   8       1848.82       1861.68        48.26 o                         
   0   4   8       4035.85       4303.21        45.67 o                         
   1   4   8       3949.57       3802.19        49.32 o                         
   2   4   8       3507.70       3536.59        65.81 o                         
   3   4   8       1149.59       1130.15        48.97 o                         
  -3   5   8         20.83        164.02        32.65 o                         
  -2   5   8        140.73        115.55        13.34 o                         
  -1   5   8        275.94        278.36        20.14 o                         
   0   5   8          1.19         -0.77         3.00 o                         
   1   5   8         95.01         77.65         9.00 o                         
   2   5   8        175.30        170.39        16.48 o                         
   3   5   8         36.04        148.85        19.91 o                         
  -3   6   8       1302.45       1309.74        58.25 o                         
  -2   6   8        261.74        299.54        25.49 o                         
  -1   6   8       4079.88       3815.77       204.04 o                         
   0   6   8       1155.31       1232.56        35.84 o                         
   1   6   8       2990.95       2908.18        80.61 o                         
   2   6   8        233.77        275.05        20.71 o                         
  -2   7   8        119.68        169.14        21.63 o                         
  -1   7   8         29.09         24.10         8.74 o                         
   0   7   8         70.05         56.94         9.64 o                         
   1   7   8         12.02         21.46         6.00 o                         
   2   7   8        132.88        180.95        20.59 o                         
  -1   8   8        310.68        287.20        23.91 o                         
   0   8   8       2921.67       3102.27        64.89 o                         
   1   8   8         97.70         96.49        16.76 o                         
  -4   1   9        193.61        238.38        18.48 o                         
  -3   1   9        939.09        871.00        27.88 o                         
  -2   1   9       1178.96       1190.28        28.57 o                         
  -1   1   9       7578.53       7163.16        67.90 o                         
   0   1   9       2317.18       2306.86        40.90 o                         
   1   1   9       3754.76       3508.75        59.88 o                         
   2   1   9       1939.53       1888.61        31.83 o                         
   3   1   9       3869.99       3836.49        70.71 o                         
   4   1   9       1103.13       1057.11        44.72 o                         
  -4   2   9         17.98         30.55        15.50 o                         
  -3   2   9          0.53         33.02        11.07 o                         
  -2   2   9        279.30        538.40        41.32 o                         
  -1   2   9         63.91         68.52         4.05 o                         
   0   2   9        398.05        481.14        13.60 o                         
   1   2   9          0.02          3.28         2.73 o                         
   2   2   9         30.27        264.14        18.77 o                         
   3   2   9          0.27         10.12         7.29 o                         
  -3   3   9        316.38        314.31        24.48 o                         
  -2   3   9       3935.01       4067.08        54.02 o                         
  -1   3   9        346.51        300.24        14.03 o                         
   0   3   9       7226.69       7506.37       108.02 o                         
   1   3   9        468.16        478.22        13.62 o                         
   2   3   9       3434.28       3203.04        64.79 o                         
   3   3   9         86.63         94.70        12.45 o                         
  -3   4   9         19.05        104.05        19.47 o                         
  -2   4   9         77.20        243.50        36.70 o                         
  -1   4   9          6.98          9.11         5.39 o                         
   0   4   9         45.25         46.62         5.57 o                         
   1   4   9         97.38         87.08         8.27 o                         
   2   4   9         46.62         68.03        10.72 o                         
   3   4   9         33.53         73.02        15.07 o                         
  -3   5   9       1815.48       1821.27        65.24 o                         
  -2   5   9        161.89        191.10        17.08 o                         
  -1   5   9       4547.84       4454.04       119.87 o                         
   0   5   9        416.98        441.87        16.02 o                         
   1   5   9       5302.92       5304.38        64.42 o                         
   2   5   9        678.12        716.20        32.31 o                         
   3   5   9       2838.18       2769.07        81.44 o                         
  -2   6   9        313.49        292.83        25.71 o                         
  -1   6   9        172.72        154.41        14.06 o                         
   0   6   9         43.61         41.81         8.15 o                         
   1   6   9        110.29        101.34        10.44 o                         
   2   6   9         55.90        104.20        13.19 o                         
  -2   7   9       1382.25       1265.09        55.93 o                         
  -1   7   9        171.59        179.86        15.86 o                         
   0   7   9       1360.14       1502.45        42.89 o                         
   1   7   9        490.90        479.63        24.63 o                         
   2   7   9       1558.51       1602.02        66.95 o                         
  -1   8   9         13.39          2.65        11.20 o                         
   0   8   9          0.23         -0.06         5.45 o                         
   1   8   9          5.60          3.36         6.32 o                         
  -4   0  10        139.41        175.24        19.30 o                         
  -3   0  10       6452.43       6242.36       124.50 o                         
  -2   0  10        378.30        362.97        19.53 o                         
  -1   0  10      12286.84      10694.16       134.78 o                         
   0   0  10       1029.96       1077.66        54.31 o                         
   1   0  10      14771.66      12996.28       348.75 o                         
   2   0  10        231.63        224.18        20.66 o                         
   3   0  10       4821.22       4937.70       113.90 o                         
   4   0  10         15.80         -3.66        18.36 o                         
  -4   1  10        120.28         65.93        10.17 o                         
  -3   1  10         33.63        219.25        17.75 o                         
  -2   1  10          0.21        112.72        10.15 o                         
  -1   1  10        290.15        294.83        12.29 o                         
   0   1  10         90.72        107.40         5.25 o                         
   1   1  10         50.33         46.75         6.61 o                         
   2   1  10          8.48        105.61         9.69 o                         
   3   1  10         17.73        123.42        22.32 o                         
  -4   2  10       2274.63       2189.41        64.62 o                         
  -3   2  10        146.29        135.67        13.04 o                         
  -2   2  10       4288.43       4293.95        52.68 o                         
  -1   2  10        107.82         98.38         6.87 o                         
   0   2  10       7401.40       7406.33        52.70 o                         
   1   2  10        245.60        229.72         9.60 o                         
   2   2  10       4149.48       4039.28        57.46 o                         
   3   2  10          2.97         -0.90         6.46 o                         
  -3   3  10         25.14         30.37         8.82 o                         
  -2   3  10          1.65        213.19        32.66 o                         
  -1   3  10          9.45         10.00         2.71 o                         
   0   3  10         67.99         77.19         6.78 o                         
   1   3  10         37.97         26.86         4.03 o                         
   2   3  10         39.57        273.96        25.14 o                         
   3   3  10         20.04         18.07         7.21 o                         
  -3   4  10       1285.19       1331.08        53.11 o                         
  -2   4  10        455.81        472.20        24.57 o                         
  -1   4  10       2451.60       2480.35        60.72 o                         
   0   4  10       1852.60       2011.06        32.82 o                         
   1   4  10       2683.09       2668.11        43.20 o                         
   2   4  10        438.15        442.71        24.16 o                         
   3   4  10       1526.99       1491.17        83.37 o                         
  -3   5  10         76.93        181.30        29.68 o                         
  -2   5  10         60.59         99.34        13.41 o                         
  -1   5  10         64.60         58.43        10.19 o                         
   0   5  10          5.97          3.50         3.54 o                         
   1   5  10        555.45        479.01        19.01 o                         
   2   5  10         10.53         42.81         9.99 o                         
   3   5  10         12.31         96.16        20.96 o                         
  -2   6  10       1095.64       1124.01        49.50 o                         
  -1   6  10       2486.58       2286.22        71.87 o                         
   0   6  10        471.85        482.28        23.02 o                         
   1   6  10       1746.26       1738.79        38.43 o                         
   2   6  10        997.81        949.14        39.13 o                         
  -2   7  10          4.89        125.36        18.71 o                         
  -1   7  10          0.06          3.13         6.13 o                         
   0   7  10          6.98          6.56         5.36 o                         
   1   7  10         21.61         21.78         6.61 o                         
   2   7  10        190.70        203.94        22.02 o                         
  -1   8  10        165.95        178.85        19.20 o                         
   0   8  10       1159.12       1220.96        41.69 o                         
  -4   1  11        356.77        367.42        26.08 o                         
  -3   1  11       2674.56       2536.66        59.45 o                         
  -2   1  11       2301.83       2265.28        42.15 o                         
  -1   1  11       3678.73       3467.55        61.69 o                         
   0   1  11       1954.07       1909.00        46.75 o                         
   1   1  11       6737.67       6652.35       109.11 o                         
   2   1  11       2946.36       2865.03        51.57 o                         
   3   1  11       2124.52       1983.66        52.13 o                         
  -3   2  11        143.11        116.51        14.94 o                         
  -2   2  11         94.08        292.89        43.70 o                         
  -1   2  11         24.39         23.41         4.06 o                         
   0   2  11          0.19          4.16         1.83 o                         
   1   2  11        169.90        146.98         8.87 o                         
   2   2  11        525.81        571.42        27.99 o                         
   3   2  11         31.65         25.03         8.77 o                         
  -3   3  11        196.59        204.65        20.71 o                         
  -2   3  11       3946.14       3955.26        76.59 o                         
  -1   3  11       1047.38       1057.22        42.38 o                         
   0   3  11       6695.94       7005.87        60.56 o                         
   1   3  11        782.40        745.33        19.97 o                         
   2   3  11       4217.65       4182.62        67.38 o                         
   3   3  11        701.48        689.18        37.89 o                         
  -3   4  11         21.07        110.06        17.31 o                         
  -2   4  11          9.56         37.83         8.25 o                         
  -1   4  11         64.70         65.80         9.09 o                         
   0   4  11        103.72         87.23         8.86 o                         
   1   4  11          5.06          6.15         3.92 o                         
   2   4  11        386.14        401.94        23.39 o                         
   3   4  11        118.37         86.76        16.10 o                         
  -3   5  11       2392.78       2419.38        77.13 o                         
  -2   5  11        675.73        639.68        30.93 o                         
  -1   5  11       5113.68       4772.29       254.35 o                         
   0   5  11       1224.14       1410.14        46.83 o                         
   1   5  11       5483.12       5445.79        72.98 o                         
   2   5  11        548.02        534.83        29.02 o                         
   3   5  11       2223.08       2176.77        78.23 o                         
  -2   6  11          0.54         68.20        14.11 o                         
  -1   6  11          0.05          0.06         5.31 o                         
   0   6  11          3.22          7.27         4.63 o                         
   1   6  11         48.44         29.76         6.27 o                         
   2   6  11         39.65         57.25        10.97 o                         
  -2   7  11        807.92        690.23        42.13 o                         
  -1   7  11        318.35        303.77        20.92 o                         
   0   7  11       1653.61       1799.25        47.84 o                         
   1   7  11        320.45        326.05        20.90 o                         
   0   8  11          3.05         10.04         7.32 o                         
  -3   0  12       2396.12       2180.50        67.42 o                         
  -2   0  12       1107.99       1104.25        35.09 o                         
  -1   0  12       6583.28       6069.21       253.11 o                         
   0   0  12       2273.24       2487.78        56.02 o                         
   1   0  12       4149.21       3695.07        59.15 o                         
   2   0  12       2202.31       2106.14        62.11 o                         
   3   0  12       1709.99       1634.67        66.91 o                         
  -3   1  12          9.87         79.20        13.93 o                         
  -2   1  12        180.52        298.04        23.86 o                         
  -1   1  12        101.14         76.08         7.45 o                         
   0   1  12       1083.81       1203.29        34.32 o                         
   1   1  12        540.88        481.25        17.77 o                         
   2   1  12       1048.81       1033.35        24.77 o                         
   3   1  12        239.98        289.79        21.19 o                         
  -3   2  12        166.46        203.37        19.32 o                         
  -2   2  12       1861.04       1865.47        36.99 o                         
  -1   2  12        889.74        852.81        23.11 o                         
   0   2  12       2508.73       2564.79        40.11 o                         
   1   2  12        997.56       1010.91        22.05 o                         
   2   2  12       1310.92       1322.17        29.86 o                         
   3   2  12       1605.90       1584.61        43.26 o                         
  -3   3  12          6.44         48.27        11.84 o                         
  -2   3  12          6.29        263.26        42.50 o                         
  -1   3  12          8.32          6.89         5.00 o                         
   0   3  12        123.16        110.92         7.90 o                         
   1   3  12        168.17        151.40         9.11 o                         
   2   3  12        530.81        672.63        26.38 o                         
   3   3  12          0.08         12.52         8.29 o                         
  -3   4  12        363.37        350.11        28.99 o                         
  -2   4  12       1092.35       1045.98        37.17 o                         
  -1   4  12       1498.82       1413.98        39.95 o                         
   0   4  12       1240.88       1352.76        32.80 o                         
   1   4  12        592.52        604.85        20.47 o                         
   2   4  12       1466.79       1459.68        51.76 o                         
   3   4  12        639.24        646.23        39.06 o                         
  -3   5  12          1.03        118.92        22.10 o                         
  -2   5  12        368.55        362.32        24.11 o                         
  -1   5  12         37.38         56.24         9.46 o                         
   0   5  12         33.19         26.72         6.05 o                         
   1   5  12          5.24          7.42         4.60 o                         
   2   5  12        172.83        177.70        16.93 o                         
  -2   6  12        247.09        236.01        23.45 o                         
  -1   6  12       1278.32       1244.88        39.53 o                         
   0   6  12        688.72        703.35        28.25 o                         
   1   6  12       2828.79       2782.26        49.63 o                         
   2   6  12        393.91        403.45        26.16 o                         
  -1   7  12        131.41        106.78        12.83 o                         
   0   7  12        147.80        174.53        15.61 o                         
   1   7  12         45.98         36.02         8.01 o                         
  -3   1  13       1771.58       1676.03        41.29 o                         
  -2   1  13        903.30        926.29        25.33 o                         
  -1   1  13       2993.65       2785.84        49.51 o                         
   0   1  13       3783.34       4109.94        65.69 o                         
   1   1  13       2850.09       2807.91        42.68 o                         
   2   1  13        703.93        733.16        21.81 o                         
   3   1  13        604.45        597.13        29.63 o                         
  -3   2  13         29.25         61.07        18.91 o                         
  -2   2  13        198.84        237.44        19.55 o                         
  -1   2  13        955.54        916.38        24.89 o                         
   0   2  13        331.57        308.06        10.07 o                         
   1   2  13         34.57         45.57         5.38 o                         
   2   2  13        614.60        616.93        26.60 o                         
   3   2  13        256.57        271.61        18.86 o                         
  -3   3  13        310.54        342.98        27.03 o                         
  -2   3  13       2765.35       2818.60        66.53 o                         
  -1   3  13       1233.28       1115.34        48.75 o                         
   0   3  13       3191.47       3337.73        97.98 o                         
   1   3  13       1773.13       1785.61        31.43 o                         
   2   3  13       2591.93       2607.54        51.95 o                         
   3   3  13       1139.16       1147.80        49.88 o                         
  -3   4  13        184.92        194.17        22.59 o                         
  -2   4  13        484.80        516.57        33.02 o                         
  -1   4  13        306.13        282.11        18.74 o                         
   0   4  13       1138.36       1135.07        34.50 o                         
   1   4  13        540.30        529.09        18.43 o                         
   2   4  13        517.56        592.88        33.90 o                         
   3   4  13        187.80        172.03        22.14 o                         
  -2   5  13        648.66        643.49        36.79 o                         
  -1   5  13       2760.23       2669.66        54.53 o                         
   0   5  13        953.92       1004.96        31.35 o                         
   1   5  13       1642.90       1621.99        34.14 o                         
   2   5  13        699.51        717.67        38.80 o                         
  -2   6  13        406.59        392.38        30.47 o                         
  -1   6  13        131.23        113.77        13.18 o                         
   0   6  13        735.47        759.06        29.60 o                         
   1   6  13         51.63         62.84         8.47 o                         
   2   6  13        359.31        360.25        25.36 o                         
  -1   7  13        385.57        380.59        23.71 o                         
   0   7  13        861.22        883.43        34.28 o                         
   1   7  13        528.58        525.71        30.90 o                         
  -3   0  14       1870.82       1788.54        52.90 o                         
  -2   0  14        932.11        902.36        33.30 o                         
  -1   0  14       2982.46       2647.69       214.60 o                         
   0   0  14       1690.69       1792.26        68.73 o                         
   1   0  14       4685.24       4483.83        62.01 o                         
   2   0  14       1091.81        977.76        42.95 o                         
   3   0  14       1656.56       1591.23        66.86 o                         
  -3   1  14        180.49        172.88        14.40 o                         
  -2   1  14       1106.62       1082.57        27.78 o                         
  -1   1  14        203.80        149.94         8.31 o                         
   0   1  14        970.50       1012.41        34.22 o                         
   1   1  14         39.02         26.16         4.46 o                         
   2   1  14        707.92        765.87        27.74 o                         
   3   1  14        410.24        364.69        23.82 o                         
  -3   2  14        519.90        527.92        27.88 o                         
  -2   2  14       2190.54       2252.41        80.69 o                         
  -1   2  14       1280.79       1225.35        35.31 o                         
   0   2  14       3577.33       3752.37        49.54 o                         
   1   2  14       1804.92       1759.58        37.63 o                         
   2   2  14       4315.67       4050.18        69.60 o                         
   3   2  14       1135.47       1169.90        38.39 o                         
  -3   3  14         83.74        131.98        23.35 o                         
  -2   3  14        141.79        254.47        21.68 o                         
  -1   3  14         84.39         74.42         7.93 o                         
   0   3  14        115.66        118.53        12.17 o                         
   1   3  14          0.62          5.41         3.04 o                         
   2   3  14         38.15         69.90        12.90 o                         
   3   3  14        173.09        141.48        18.97 o                         
  -3   4  14       1234.50       1299.82        55.92 o                         
  -2   4  14       1149.93       1154.95        47.21 o                         
  -1   4  14       1553.65       1460.29        37.90 o                         
   0   4  14        942.55        973.03        49.87 o                         
   1   4  14       2793.97       2855.75        45.99 o                         
   2   4  14        733.02        848.92        40.57 o                         
  -2   5  14          2.46         34.92        10.26 o                         
  -1   5  14         28.53         28.43         6.96 o                         
   0   5  14        599.24        559.36        23.57 o                         
   1   5  14         28.95         19.22         5.22 o                         
   2   5  14         55.77         68.96        14.03 o                         
  -2   6  14        540.37        527.52        36.12 o                         
  -1   6  14       1326.22       1240.85        39.97 o                         
   0   6  14       1812.35       1969.89        47.70 o                         
   1   6  14        494.96        541.50        25.95 o                         
   2   6  14       1126.78       1152.20        45.35 o                         
  -1   7  14        186.33        143.01        15.01 o                         
   0   7  14        224.66        210.59        17.11 o                         
   1   7  14        355.95        348.59        25.90 o                         
  -3   1  15        544.86        545.09        24.45 o                         
  -2   1  15       1495.40       1545.75        42.55 o                         
  -1   1  15       2017.25       1987.21        49.15 o                         
   0   1  15       1310.77       1383.77        41.14 o                         
   1   1  15        541.27        534.12        25.08 o                         
   2   1  15       1213.80       1252.97        29.00 o                         
   3   1  15        804.94        786.93        34.30 o                         
  -3   2  15        174.66        229.33        19.03 o                         
  -2   2  15         36.68        327.62        32.02 o                         
  -1   2  15        125.80        122.56        12.82 o                         
   0   2  15        496.02        503.03        18.23 o                         
   1   2  15        450.99        428.04        18.67 o                         
   2   2  15          2.10         66.47         9.22 o                         
   3   2  15        319.01        349.77        24.52 o                         
  -3   3  15        667.30        671.83        38.67 o                         
  -2   3  15        808.72        773.46        36.45 o                         
  -1   3  15       1238.15       1134.26        53.20 o                         
   0   3  15       1269.50       1355.34        26.58 o                         
   1   3  15       2319.32       2238.72        41.97 o                         
   2   3  15        981.91       1036.35        42.44 o                         
   3   3  15       1715.82       1647.73        60.89 o                         
  -2   4  15        426.50        437.89        29.70 o                         
  -1   4  15        271.21        229.69        15.72 o                         
   0   4  15        312.11        275.55        28.71 o                         
   1   4  15        278.15        259.69        13.63 o                         
   2   4  15        423.73        475.56        31.45 o                         
  -2   5  15        512.83        515.64        33.31 o                         
  -1   5  15        489.10        478.45        25.24 o                         
   0   5  15        662.39        670.56        36.19 o                         
   1   5  15        500.19        539.97        20.53 o                         
   2   5  15        911.00        894.79        55.33 o                         
  -1   6  15          3.44          7.26         5.55 o                         
   0   6  15        314.93        310.57        26.74 o                         
   1   6  15        140.16        122.31        12.35 o                         
   0   7  15        976.01        952.30        53.38 o                         
  -3   0  16        300.18        264.43        27.48 o                         
  -2   0  16       1480.99       1354.39        56.55 o                         
  -1   0  16        742.63        724.46        56.87 o                         
   0   0  16       3845.43       4138.90        84.09 o                         
   1   0  16         18.32         18.52        11.47 o                         
   2   0  16       3045.35       2859.69       125.74 o                         
   3   0  16        201.58        194.85        40.11 o                         
  -3   1  16        115.17        113.92        16.79 o                         
  -2   1  16        328.89        355.42        23.90 o                         
  -1   1  16        369.93        347.08        20.62 o                         
   0   1  16       1047.08       1119.92        38.42 o                         
   1   1  16        436.23        412.08        25.37 o                         
   2   1  16        149.17        263.17        23.28 o                         
   3   1  16        118.88        159.14        26.37 o                         
  -3   2  16       1309.18       1263.41        43.58 o                         
  -2   2  16       1128.79       1163.95        57.22 o                         
  -1   2  16       3507.96       3414.13        76.74 o                         
   0   2  16       1537.18       1594.60        36.68 o                         
   1   2  16       5212.78       5056.27       101.85 o                         
   2   2  16        275.79        326.83        25.79 o                         
   3   2  16       1760.98       1681.29        79.11 o                         
  -3   3  16          9.48        137.60        61.88 o                         
  -2   3  16        111.23        143.25        22.35 o                         
  -1   3  16         83.28         81.94        11.58 o                         
   0   3  16        133.44        107.63         9.83 o                         
   1   3  16        404.22        360.32        17.70 o                         
   2   3  16          3.34         28.78        13.15 o                         
  -2   4  16        977.86       1026.13        58.80 o                         
  -1   4  16       1348.91       1323.54        42.90 o                         
   0   4  16       2611.15       2741.55        54.93 o                         
   1   4  16        999.61       1018.77        28.77 o                         
   2   4  16       1509.82       1483.03        88.29 o                         
  -2   5  16         34.83         95.83        19.96 o                         
  -1   5  16         79.26         58.37        10.54 o                         
   0   5  16         20.30         17.98         8.61 o                         
   1   5  16         34.92         33.45         6.84 o                         
   2   5  16          1.74         66.64        15.78 o                         
  -1   6  16        558.34        582.87        32.18 o                         
   0   6  16        584.89        672.33        39.01 o                         
   1   6  16        592.03        570.15        64.06 o                         
  -3   1  17        640.17        669.68        37.45 o                         
  -2   1  17       1440.26       1418.89        47.73 o                         
  -1   1  17        586.75        576.28        27.13 o                         
   0   1  17       1924.44       2135.51        54.58 o                         
   1   1  17       1710.23       1757.14        53.14 o                         
   2   1  17       2570.00       2431.20        69.04 o                         
   3   1  17        652.68        648.13        62.61 o                         
  -3   2  17        101.35        245.62        31.04 o                         
  -2   2  17        285.55        325.28        31.89 o                         
  -1   2  17         68.01         71.46        15.10 o                         
   0   2  17          0.04         10.65         5.22 o                         
   1   2  17        468.97        412.14        21.81 o                         
   2   2  17          3.60         42.93         9.86 o                         
  -2   3  17        245.61        259.68        29.58 o                         
  -1   3  17       2391.33       2257.99        66.50 o                         
   0   3  17        606.23        610.61        27.94 o                         
   1   3  17       2837.03       2746.15        87.39 o                         
   2   3  17        305.43        324.05        27.68 o                         
  -2   4  17        210.87        251.58        31.44 o                         
  -1   4  17        226.64        200.85        21.67 o                         
   0   4  17        283.60        277.30        23.79 o                         
   1   4  17        199.11        195.31        17.61 o                         
   2   4  17          6.31         59.12        13.67 o                         
  -2   5  17        785.89        738.55        53.09 o                         
  -1   5  17        107.66        125.86        17.77 o                         
   0   5  17       1689.35       1862.11        62.82 o                         
   1   5  17        159.31        161.17        14.03 o                         
  -1   6  17        335.70        280.44        27.27 o                         
   0   6  17          9.10          1.71        13.24 o                         
  -3   0  18         81.73         62.49        23.42 o                         
  -2   0  18       1914.42       1845.18        70.81 o                         
  -1   0  18         91.99        107.13        26.04 o                         
   0   0  18        926.39        986.88        43.88 o                         
   1   0  18        374.37        373.87        45.34 o                         
   2   0  18       1890.18       1913.67       108.43 o                         
  -3   1  18        223.24        221.55        23.45 o                         
  -2   1  18         38.47        194.52        26.87 o                         
  -1   1  18         62.56         57.67        10.48 o                         
   0   1  18         33.00         78.72        10.15 o                         
   1   1  18        243.27        248.96        21.07 o                         
   2   1  18         14.64         81.31        14.23 o                         
  -2   2  18        523.38        486.26        39.62 o                         
  -1   2  18       2133.34       2115.06        52.66 o                         
   0   2  18        808.58        839.32        32.07 o                         
   1   2  18        945.28       1025.06        35.08 o                         
   2   2  18        449.73        452.63        26.74 o                         
  -2   3  18         12.20         22.57        12.86 o                         
  -1   3  18         35.75         58.96        14.27 o                         
   0   3  18          5.81         13.04         6.06 o                         
   1   3  18          4.19         14.04         5.42 o                         
   2   3  18         26.61         40.83        12.68 o                         
  -2   4  18        748.65        694.67        50.21 o                         
  -1   4  18       1286.53       1309.95        54.19 o                         
   0   4  18        703.19        718.23        38.48 o                         
   1   4  18       1316.31       1268.12        43.75 o                         
   2   4  18        540.83        510.27        36.82 o                         
  -1   5  18         81.04         47.89        17.92 o                         
   0   5  18         39.13         37.01        11.71 o                         
   1   5  18          0.01         -1.77         9.13 o                         
  -2   1  19       1144.54       1074.80        58.14 o                         
  -1   1  19       1079.77       1059.18        38.56 o                         
   0   1  19       3137.04       3343.62        53.30 o                         
   1   1  19       1318.87       1245.07        39.72 o                         
   2   1  19       1672.98       1611.91        58.97 o                         
  -2   2  19          0.91         16.25        11.66 o                         
  -1   2  19         43.29         46.75        10.77 o                         
   0   2  19          5.83         11.52         5.86 o                         
   1   2  19         34.92         41.81         8.49 o                         
   2   2  19          1.03          9.27         5.83 o                         
  -2   3  19        363.26        347.16        35.61 o                         
  -1   3  19       2673.96       2658.52        75.60 o                         
   0   3  19        276.35        273.20        20.15 o                         
   1   3  19       1867.44       1860.52        58.43 o                         
   2   3  19         52.01         69.69        14.24 o                         
  -2   4  19          7.49         26.67        34.54 o                         
  -1   4  19          2.98         -3.65        11.93 o                         
   0   4  19         40.79         19.55        14.82 o                         
   1   4  19         32.21         27.02         7.70 o                         
  -1   5  19        242.47        254.02        42.42 o                         
   0   5  19       1991.21       2147.02        70.77 o                         
   1   5  19        212.53        228.57        25.29 o                         
  -2   0  20       1413.09       1227.70       134.89 o                         
  -1   0  20          8.42         33.45        15.00 o                         
   0   0  20       4638.99       5134.49       105.75 o                         
   1   0  20        173.31        169.36        28.47 o                         
   2   0  20       2242.51       1945.30       115.70 o                         
  -2   1  20         18.68        144.53        22.68 o                         
  -1   1  20        144.74        131.96        18.38 o                         
   0   1  20        157.57        220.10        13.82 o                         
   1   1  20         37.28         43.03         8.60 o                         
   2   1  20         75.97        133.00        18.41 o                         
  -2   2  20         87.94        102.09        20.74 o                         
  -1   2  20       1655.69       1690.60        60.39 o                         
   0   2  20          7.32         10.77         6.29 o                         
   1   2  20       2547.13       2616.88        59.56 o                         
   2   2  20        153.18        162.81        51.15 o                         
  -2   3  20          0.00          9.09        12.15 o                         
  -1   3  20          0.03         46.08        14.72 o                         
   0   3  20         39.25         32.53        10.44 o                         
   1   3  20         28.29         12.89        10.24 o                         
  -1   4  20        289.18        281.82        26.83 o                         
   0   4  20       1131.63       1230.74        52.42 o                         
   1   4  20        390.87        374.78        31.94 o                         
  -2   1  21       1118.84       1045.16       128.27 o                         
  -1   1  21        701.41        623.93        35.84 o                         
   0   1  21       1099.75       1167.59        35.99 o                         
   1   1  21        493.27        522.82        27.54 o                         
  -2   2  21         52.31         39.08        14.98 o                         
  -1   2  21         64.67        114.00        17.27 o                         
   0   2  21          0.09          4.55         5.39 o                         
   1   2  21        141.57        146.86        15.22 o                         
  -1   3  21       1237.31       1287.22        55.53 o                         
   0   3  21         78.63         79.78        14.52 o                         
   1   3  21       1077.85       1075.25        47.37 o                         
  -1   4  21          1.38         -3.48         8.66 o                         
   0   4  21         75.51         95.13        15.90 o                         
  -1   0  22       1668.33       1755.48       104.78 o                         
   0   0  22       1879.55       2023.12       117.13 o                         
   1   0  22        750.31        737.42        47.73 o                         
  -1   1  22        158.94        137.50        18.29 o                         
   0   1  22         38.79         64.48        11.02 o                         
   1   1  22        124.90        133.18        14.83 o                         
  -1   2  22        788.36        797.99        43.78 o                         
   0   2  22        904.47        942.02        38.23 o                         
   1   2  22        883.59        886.14        36.83 o                         
  -1   3  22         81.16         90.53        17.21 o                         
   0   3  22         19.42         24.98         9.52 o                         
  -1   1  23        279.75        293.43        26.44 o                         
   0   1  23        508.27        556.01        31.38 o                         
   0   2  23         69.45        101.85        16.47 o                         
                                                                                
