# Supplementary material for: Building inorganic supramolecular architectures using principles adopted from the organic solid state
Source: IUCrJ. 2018 Jan 1;5(Pt 1):13–21. doi: 10.1107/S2052252517015494 (PMC5755573; doi:10.1107/S2052252517015494)
Supplement: Supplementary file 3 [file m-05-00013-2sup3.hkl]

data_2                                                                          
_shelx_title ' exp_132 in P2(1)/c'                                              
_shelx_refln_list_code          4                                               
_shelx_F_calc_maximum      186.59                                               
_exptl_crystal_F_000       436.00                                               
_reflns_d_resolution_high  0.8409                                               
                                                                                
loop_                                                                           
 _space_group_symop_operation_xyz                                               
 'x, y, z'                                                                      
 '-x, y+1/2, -z+1/2'                                                            
 '-x, -y, -z'                                                                   
 'x, -y-1/2, z-1/2'                                                             
                                                                                
_cell_length_a     3.9043                                                       
_cell_length_b     7.7180                                                       
_cell_length_c    20.6142                                                       
_cell_angle_alpha  90.000                                                       
_cell_angle_beta   92.442                                                       
_cell_angle_gamma  90.000                                                       
                                                                                
_shelx_F_squared_multiplier     1.000                                           
                                                                                
loop_                                                                           
 _refln_index_h                                                                 
 _refln_index_k                                                                 
 _refln_index_l                                                                 
 _refln_F_squared_calc                                                          
 _refln_F_squared_meas                                                          
 _refln_F_squared_sigma                                                         
 _refln_observed_status                                                         
   1   0   0         97.41        107.29         3.83 o                         
   2   0   0      25614.72      25852.22       100.83 o                         
   3   0   0         63.70         39.51         3.76 o                         
   4   0   0       5908.44       6483.45       164.93 o                         
   1   1   0       2707.45       2625.87        18.34 o                         
   2   1   0        419.03        815.50        19.20 o                         
   3   1   0        355.55        293.16        10.96 o                         
   4   1   0        287.44        269.29        24.34 o                         
   0   2   0       2130.10       2317.42        43.42 o                         
   1   2   0      34815.42      34777.01       307.89 o                         
   2   2   0        531.29        434.91        15.87 o                         
   3   2   0       7553.15       7274.12        95.98 o                         
   4   2   0          7.65         12.45         5.31 o                         
   1   3   0         12.50         19.44         3.27 o                         
   2   3   0        335.75        338.98        11.08 o                         
   3   3   0        442.35        512.74        28.58 o                         
   4   3   0         51.87         45.22         7.60 o                         
   0   4   0      10312.67      10580.99       134.83 o                         
   1   4   0         14.12         12.29         2.09 o                         
   2   4   0       6850.34       6619.53        40.71 o                         
   3   4   0        305.56        302.90        15.70 o                         
   4   4   0       1203.39       1372.89        39.82 o                         
   1   5   0         59.60         68.56         6.35 o                         
   2   5   0         14.85        678.94        20.90 o                         
   3   5   0         26.34         24.14         4.86 o                         
   0   6   0       2409.75       2479.34        56.90 o                         
   1   6   0       2431.15       2290.50        32.20 o                         
   2   6   0       2565.38       2417.84        42.94 o                         
   3   6   0        697.80        653.97        30.66 o                         
   1   7   0          2.21          3.72         4.85 o                         
   2   7   0          6.98         24.89         6.59 o                         
   3   7   0        134.52        195.33        28.26 o                         
   0   8   0         38.37         36.00         8.64 o                         
   1   8   0       2345.96       2337.65        56.53 o                         
   2   8   0          2.37          9.65         8.37 o                         
  -4   1   1       1605.51       1740.74        60.00 o                         
  -3   1   1        664.13        614.47        13.71 o                         
  -2   1   1       6225.02       5851.92        32.15 o                         
  -1   1   1        703.92        691.00         7.53 o                         
   1   1   1       2221.42       2163.86        16.76 o                         
   2   1   1       5558.88       5323.44        44.51 o                         
   3   1   1        722.93        661.10        23.11 o                         
   4   1   1       1384.62       1449.71        55.25 o                         
  -4   2   1          1.14          4.40         4.33 o                         
  -3   2   1         90.60        100.86        13.48 o                         
  -2   2   1         21.17         35.93         5.37 o                         
  -1   2   1        103.08        140.33         4.36 o                         
   0   2   1        205.22        211.47         6.68 o                         
   1   2   1        507.00        439.93         6.76 o                         
   2   2   1         96.12         93.15         7.91 o                         
   3   2   1        454.81        410.99        23.33 o                         
   4   2   1        185.82        180.03        14.93 o                         
  -4   3   1         23.61         26.47         6.88 o                         
  -3   3   1       5648.75       5500.22        73.83 o                         
  -2   3   1        179.60        183.94         6.75 o                         
  -1   3   1      12147.86      11619.21        50.02 o                         
   0   3   1        254.51        244.19         8.49 o                         
   1   3   1      17521.94      17113.17       111.27 o                         
   2   3   1        251.07        321.70        10.60 o                         
   3   3   1       5298.85       5059.03        70.67 o                         
   4   3   1        155.39        147.30        14.30 o                         
  -4   4   1         29.64         38.61         8.00 o                         
  -3   4   1         82.00         80.28         8.59 o                         
  -2   4   1         70.10        503.34        56.09 o                         
  -1   4   1          8.86          9.43         1.59 o                         
   0   4   1        124.70        182.91        21.19 o                         
   1   4   1       1527.48       1535.46        16.96 o                         
   2   4   1        504.24        757.83        17.73 o                         
   3   4   1        973.67        962.77        40.56 o                         
   4   4   1        224.16        225.12        16.00 o                         
  -3   5   1        177.85        177.42        12.88 o                         
  -2   5   1       9979.42       9921.00        82.78 o                         
  -1   5   1        125.96         89.95         4.91 o                         
   0   5   1      16309.29      17741.61       142.11 o                         
   1   5   1        153.37        128.74         7.19 o                         
   2   5   1       7884.34       7448.38        56.36 o                         
   3   5   1         16.94         17.30         4.55 o                         
  -3   6   1          5.17          1.16         5.68 o                         
  -2   6   1         53.39        211.96        15.74 o                         
  -1   6   1         78.08         63.15         7.34 o                         
   0   6   1        248.81        240.55        17.26 o                         
   1   6   1        192.91        175.11         9.92 o                         
   2   6   1        457.14        530.06        18.41 o                         
   3   6   1        570.80        593.56        29.92 o                         
  -3   7   1       2114.46       2188.95        79.63 o                         
  -2   7   1        272.67        260.55        19.24 o                         
  -1   7   1       6663.27       6527.48        80.05 o                         
   0   7   1        143.86        142.38        10.79 o                         
   1   7   1       3673.92       3668.32        60.20 o                         
   2   7   1        146.47        132.19        11.77 o                         
  -2   8   1         53.05         36.45        14.56 o                         
  -1   8   1         83.27         68.51        10.22 o                         
   0   8   1         54.24         54.17         6.76 o                         
   1   8   1        138.14        125.52        15.47 o                         
   2   8   1         29.06         44.92        11.21 o                         
   0   9   1       1806.03       1989.82        92.62 o                         
  -4   0   2       5411.95       5920.01       159.28 o                         
  -3   0   2        244.03        194.91         9.18 o                         
  -2   0   2      25516.06      25374.14       204.48 o                         
  -1   0   2       4965.49       5345.50        33.24 o                         
   1   0   2         87.83         70.21         4.90 o                         
   2   0   2      14039.85      13476.79       194.58 o                         
   3   0   2        338.21        313.82         7.65 o                         
   4   0   2       1809.57       2016.52        92.15 o                         
  -4   1   2          0.83         11.01         6.93 o                         
  -3   1   2        321.00        270.57        11.09 o                         
  -2   1   2       1073.55       1434.48        19.42 o                         
  -1   1   2      10541.31      10551.49        34.44 o                         
   1   1   2       6804.06       6783.16        35.64 o                         
   2   1   2       3505.89       3646.19        47.00 o                         
   3   1   2       3897.65       3865.61        45.06 o                         
   4   1   2       1208.54       1282.40        51.91 o                         
  -4   2   2         64.69         61.03         8.78 o                         
  -3   2   2       7704.24       7352.10        96.46 o                         
  -2   2   2         35.82         55.17         3.07 o                         
  -1   2   2      15105.63      14539.27        53.83 o                         
   0   2   2        309.09        404.48         6.55 o                         
   1   2   2      11155.66      10562.14        40.05 o                         
   2   2   2        251.69        388.00        15.22 o                         
   3   2   2       4525.42       4280.41        62.86 o                         
   4   2   2        208.81        196.61        20.63 o                         
  -4   3   2         29.33         21.35         6.65 o                         
  -3   3   2        239.93        241.29        16.35 o                         
  -2   3   2        404.21        404.52         9.78 o                         
  -1   3   2        181.38        116.83         4.52 o                         
   0   3   2       3375.62       3630.02        25.07 o                         
   1   3   2       1862.28       1714.22        16.05 o                         
   2   3   2        680.07        593.06        14.34 o                         
   3   3   2       1128.18       1184.57        34.81 o                         
   4   3   2        847.49        899.35        44.17 o                         
  -4   4   2       2241.02       2348.28        52.01 o                         
  -3   4   2        298.42        294.50        16.20 o                         
  -2   4   2       4364.12       4160.49        39.06 o                         
  -1   4   2        816.10        810.02        12.88 o                         
   0   4   2       5836.98       6139.82        50.54 o                         
   1   4   2       1407.21       1406.46        16.15 o                         
   2   4   2       3464.78       3338.07        24.88 o                         
   3   4   2         95.65         88.76        10.88 o                         
   4   4   2        764.60        781.88        41.77 o                         
  -3   5   2          3.83          4.13         4.79 o                         
  -2   5   2         99.49        615.38        23.85 o                         
  -1   5   2         19.14         20.30         3.70 o                         
   0   5   2        137.42        129.02         6.33 o                         
   1   5   2         30.66         23.80         3.48 o                         
   2   5   2         83.53        600.00        22.80 o                         
   3   5   2         70.66         79.67         9.86 o                         
  -3   6   2        933.23        875.57        35.88 o                         
  -2   6   2       1526.17       1490.69        34.21 o                         
  -1   6   2       1205.32       1126.74        29.86 o                         
   0   6   2       3358.05       3637.44        55.24 o                         
   1   6   2       1765.89       1681.90        27.78 o                         
   2   6   2        781.96        832.03        23.03 o                         
   3   6   2        697.65        655.87        26.67 o                         
  -2   7   2         30.48         43.78         8.66 o                         
  -1   7   2        182.41        166.98        14.41 o                         
   0   7   2         44.10         48.87         7.39 o                         
   1   7   2        783.75        717.91        30.52 o                         
   2   7   2         13.29         16.13         4.59 o                         
  -2   8   2         17.14          8.19        11.88 o                         
  -1   8   2       2262.61       2147.73        52.56 o                         
   0   8   2         78.90         74.13        10.00 o                         
   1   8   2       1585.58       1586.86        47.78 o                         
   2   8   2        327.50        288.41        23.19 o                         
   0   9   2        481.46        512.56        28.38 o                         
  -4   1   3       1751.31       1826.72        46.62 o                         
  -3   1   3        958.99        911.91        21.11 o                         
  -2   1   3       7013.19       7248.26        42.26 o                         
  -1   1   3       7525.08       7781.35        29.82 o                         
   1   1   3       3528.48       3653.04        21.77 o                         
   2   1   3       4455.05       4386.44        28.55 o                         
   3   1   3       1910.35       1928.09        37.25 o                         
   4   1   3        977.40       1058.13        47.90 o                         
  -4   2   3         87.33         96.36        11.69 o                         
  -3   2   3        300.61        298.37        16.46 o                         
  -2   2   3       1459.54       1445.83        16.11 o                         
  -1   2   3       2164.18       2121.08        18.21 o                         
   0   2   3       2805.50       3086.96        19.69 o                         
   1   2   3       3249.97       3242.08        26.60 o                         
   2   2   3       2863.23       2740.84        35.28 o                         
   3   2   3        866.69        764.15        31.38 o                         
   4   2   3        433.22        424.75        30.14 o                         
  -4   3   3          5.37         11.30         5.40 o                         
  -3   3   3       3943.33       3807.74        64.42 o                         
  -2   3   3          5.61         51.38         8.38 o                         
  -1   3   3      11723.17      11263.82        50.46 o                         
   0   3   3       2689.84       2939.44        24.85 o                         
   1   3   3      13009.35      12975.96        50.02 o                         
   2   3   3       2040.88       2207.72        35.17 o                         
   3   3   3       2960.07       2913.00        45.98 o                         
   4   3   3       1110.20       1131.79        49.66 o                         
  -4   4   3        183.29        201.13        16.05 o                         
  -3   4   3        745.35        704.46        24.52 o                         
  -2   4   3        987.90       1089.64        20.99 o                         
  -1   4   3       7182.03       7040.23        51.27 o                         
   0   4   3       4813.07       4935.89        40.67 o                         
   1   4   3       4856.57       4529.79        29.88 o                         
   2   4   3       3491.19       3703.54        39.21 o                         
   3   4   3       2470.42       2458.74        44.29 o                         
   4   4   3       1105.45       1124.09        50.35 o                         
  -3   5   3         10.83         16.78         6.81 o                         
  -2   5   3       7041.98       6760.61        70.15 o                         
  -1   5   3         14.24         19.16         4.79 o                         
   0   5   3       7605.63       7905.46        72.78 o                         
   1   5   3        442.11        406.89         9.91 o                         
   2   5   3       3802.59       3629.68        38.62 o                         
   3   5   3        319.70        303.60        14.82 o                         
  -3   6   3        648.49        634.47        31.06 o                         
  -2   6   3       1146.20       1175.42        30.78 o                         
  -1   6   3       2260.72       2127.92        41.35 o                         
   0   6   3       2872.01       2842.41        66.18 o                         
   1   6   3       4718.21       4442.75        56.19 o                         
   2   6   3       1827.52       1800.32        31.46 o                         
   3   6   3       1644.78       1678.68        49.15 o                         
  -2   7   3         88.92         93.35        12.11 o                         
  -1   7   3       3900.70       3632.98        83.61 o                         
   0   7   3          3.45          6.86         4.88 o                         
   1   7   3       3027.88       2958.37        52.98 o                         
   2   7   3        455.45        427.76        26.23 o                         
  -2   8   3        252.31        281.87        22.04 o                         
  -1   8   3        681.29        702.26        40.33 o                         
   0   8   3        596.88        614.67        28.90 o                         
   1   8   3       1579.79       1518.40        60.31 o                         
   2   8   3        638.84        629.53        33.87 o                         
   0   9   3       1163.88       1253.16        44.62 o                         
  -4   0   4       2983.81       3101.03       115.46 o                         
  -3   0   4         35.90         37.04         4.78 o                         
  -2   0   4       9974.16       9741.73       115.63 o                         
  -1   0   4       6094.83       6358.80        34.20 o                         
   1   0   4       1533.64       1431.62        16.95 o                         
   2   0   4       3012.37       2803.60        37.60 o                         
   3   0   4       1052.92        927.14        52.32 o                         
   4   0   4        328.62        410.04        41.81 o                         
  -4   1   4        733.92        839.52        31.76 o                         
  -3   1   4       2342.60       2266.50        44.60 o                         
  -2   1   4       1676.04       1851.88        22.22 o                         
  -1   1   4      16853.40      16874.18        55.03 o                         
   0   1   4      15637.39      17089.94        75.29 o                         
   1   1   4      14055.53      13499.86        97.14 o                         
   2   1   4       4181.59       4123.85        52.47 o                         
   3   1   4       3323.27       3110.31        46.93 o                         
   4   1   4       1412.26       1480.08        56.81 o                         
  -4   2   4         30.33         37.14         7.55 o                         
  -3   2   4       5076.22       4924.11        48.82 o                         
  -2   2   4         17.72        215.26        22.14 o                         
  -1   2   4      13474.91      13703.18        59.42 o                         
   0   2   4        639.23        672.80        11.20 o                         
   1   2   4      10664.41      10450.97       114.28 o                         
   2   2   4       2955.41       2852.15        42.61 o                         
   3   2   4       1469.72       1340.93        34.31 o                         
   4   2   4       1249.14       1278.30        53.22 o                         
  -4   3   4        178.42        243.40        16.80 o                         
  -3   3   4        633.05        614.54        22.55 o                         
  -2   3   4       2424.39       2431.76        30.66 o                         
  -1   3   4       3233.38       3045.11        28.79 o                         
   0   3   4       3013.12       3032.30        27.97 o                         
   1   3   4       5250.78       4992.20        35.41 o                         
   2   3   4       3017.33       2901.28        46.42 o                         
   3   3   4        850.57        775.97        27.67 o                         
   4   3   4        396.25        364.59        28.99 o                         
  -4   4   4       1168.64       1238.00        44.94 o                         
  -3   4   4        266.54        270.92        19.30 o                         
  -2   4   4       4391.98       4413.09        48.11 o                         
  -1   4   4       1300.92       1278.75        19.14 o                         
   0   4   4       7681.20       8349.24        58.19 o                         
   1   4   4       1455.11       1419.46        16.97 o                         
   2   4   4       1528.47       1560.30        31.13 o                         
   3   4   4       1357.83       1386.16        41.16 o                         
   4   4   4        714.06        756.24        41.93 o                         
  -3   5   4         24.10         32.33         8.49 o                         
  -2   5   4        102.19        329.37        19.16 o                         
  -1   5   4          3.25          3.66         2.38 o                         
   0   5   4       1058.72       1114.62        25.71 o                         
   1   5   4        125.84        117.42         5.54 o                         
   2   5   4        253.09        346.40        12.34 o                         
   3   5   4         16.34         20.16         4.55 o                         
  -3   6   4        365.34        394.18        26.20 o                         
  -2   6   4        834.16        911.63        34.06 o                         
  -1   6   4       1668.09       1618.55        44.32 o                         
   0   6   4        703.69        786.49        24.21 o                         
   1   6   4        549.94        535.32        19.20 o                         
   2   6   4        923.34       1025.91        25.81 o                         
   3   6   4        747.73        788.73        33.97 o                         
  -2   7   4        131.61        168.89        16.48 o                         
  -1   7   4        325.16        288.84        23.32 o                         
   0   7   4         52.31         62.30         7.41 o                         
   1   7   4        179.28        166.95        12.95 o                         
   2   7   4        381.79        403.41        25.65 o                         
  -2   8   4        265.36        272.31        22.08 o                         
  -1   8   4       1033.91        983.35        45.99 o                         
   0   8   4        438.00        415.91        24.19 o                         
   1   8   4       1205.85       1121.71        35.45 o                         
   2   8   4        677.77        673.07        35.60 o                         
   0   9   4        463.44        509.09        28.82 o                         
  -4   1   5       1223.44       1330.16        40.43 o                         
  -3   1   5       1950.91       1966.20        33.76 o                         
  -2   1   5       6218.95       6488.54        37.43 o                         
  -1   1   5       5662.88       5598.49        28.06 o                         
   0   1   5       4510.64       5082.85        33.96 o                         
   1   1   5       7461.42       7399.52        44.57 o                         
   2   1   5       3225.24       3566.41        48.10 o                         
   3   1   5       2104.05       2064.51        59.16 o                         
   4   1   5        331.14        322.15        26.97 o                         
  -4   2   5        237.12        278.36        17.09 o                         
  -3   2   5        871.01        839.70        20.22 o                         
  -2   2   5        475.88        611.90        20.20 o                         
  -1   2   5       3370.14       3320.67        29.24 o                         
   0   2   5       3352.38       3364.21        50.30 o                         
   1   2   5        343.74        272.95         7.00 o                         
   2   2   5       1311.85       1617.65        33.78 o                         
   3   2   5        553.43        558.60        25.30 o                         
   4   2   5        457.42        493.90        33.80 o                         
  -4   3   5        186.08        243.71        19.83 o                         
  -3   3   5       2322.76       2168.13        41.81 o                         
  -2   3   5       2146.77       2278.84        34.77 o                         
  -1   3   5       6304.67       6146.80        43.16 o                         
   0   3   5       5903.39       6400.47        54.11 o                         
   1   3   5       2205.34       2172.70        24.35 o                         
   2   3   5       4333.00       4260.13        36.21 o                         
   3   3   5        458.86        478.50        25.26 o                         
   4   3   5       1703.66       1788.78        63.96 o                         
  -4   4   5        464.83        559.36        31.13 o                         
  -3   4   5       2132.93       2092.70        51.44 o                         
  -2   4   5       1924.88       1877.89        34.77 o                         
  -1   4   5       2496.02       2281.07        26.30 o                         
   0   4   5       4761.15       4938.34        57.14 o                         
   1   4   5       3123.77       2807.55        26.72 o                         
   2   4   5       2628.02       2596.55        40.95 o                         
   3   4   5        622.14        620.31        26.51 o                         
   4   4   5        892.93        951.46        46.66 o                         
  -3   5   5        200.65        184.09        16.40 o                         
  -2   5   5       1839.19       1869.26        44.92 o                         
  -1   5   5       1243.52       1106.31        35.42 o                         
   0   5   5       1928.93       1997.63        33.24 o                         
   1   5   5       2563.29       2481.98        30.08 o                         
   2   5   5         89.03         92.28         7.63 o                         
   3   5   5       1862.72       1821.77        40.36 o                         
  -3   6   5       1001.42        983.08        51.10 o                         
  -2   6   5       1799.80       1779.80        48.07 o                         
  -1   6   5       3050.20       2900.76        92.96 o                         
   0   6   5       1501.07       1503.87        32.31 o                         
   1   6   5       2887.60       2798.32        38.37 o                         
   2   6   5       1573.47       1606.20        38.34 o                         
   3   6   5        936.59        942.61        37.36 o                         
  -2   7   5        370.31        359.02        23.75 o                         
  -1   7   5       1356.88       1333.00        49.41 o                         
   0   7   5       2061.72       2160.42        62.05 o                         
   1   7   5       1278.30       1172.25        33.22 o                         
   2   7   5       1555.66       1561.42        50.24 o                         
  -2   8   5        749.67        771.82        36.67 o                         
  -1   8   5        766.38        766.32        41.35 o                         
   0   8   5        773.81        818.73        41.13 o                         
   1   8   5        471.02        491.05        23.57 o                         
   2   8   5        652.88        690.33        36.27 o                         
  -4   0   6       1049.49       1042.30        68.59 o                         
  -3   0   6        888.63        829.36        32.03 o                         
  -2   0   6          1.52         23.72         6.36 o                         
  -1   0   6      10826.87      10763.35        72.10 o                         
   0   0   6        334.42        342.12        12.13 o                         
   1   0   6      12436.03      12146.70        67.39 o                         
   2   0   6        136.28        158.75         7.67 o                         
   3   0   6       7498.80       7596.58       157.02 o                         
   4   0   6         11.31          7.19         6.59 o                         
  -4   1   6       1338.13       1446.99        37.64 o                         
  -3   1   6       3683.25       3482.07        42.41 o                         
  -2   1   6       6510.78       6301.62        46.04 o                         
  -1   1   6       3600.51       3227.48        24.07 o                         
   0   1   6       8872.35       9616.28        45.21 o                         
   1   1   6       6677.61       6662.29        46.15 o                         
   2   1   6       5459.32       5271.25        35.16 o                         
   3   1   6       1465.29       1452.68        32.21 o                         
   4   1   6        789.47        858.21        44.00 o                         
  -4   2   6        486.12        510.41        30.70 o                         
  -3   2   6       1229.50       1107.48        26.06 o                         
  -2   2   6       5736.30       5778.86        54.91 o                         
  -1   2   6       2249.98       2239.88        20.13 o                         
   0   2   6      19718.84      21395.11       170.81 o                         
   1   2   6       1181.31       1238.70        15.75 o                         
   2   2   6      10103.37       9755.89        52.19 o                         
   3   2   6        105.68        114.51        16.14 o                         
   4   2   6       3592.01       3752.72        92.88 o                         
  -4   3   6        611.90        625.68        31.26 o                         
  -3   3   6       1346.00       1259.80        23.76 o                         
  -2   3   6       1208.85       1392.62        32.45 o                         
  -1   3   6       3983.58       3695.51        28.68 o                         
   0   3   6       2774.70       2782.94        34.01 o                         
   1   3   6       1332.07       1208.27        17.28 o                         
   2   3   6       1899.26       2184.53        27.35 o                         
   3   3   6       1116.93       1179.49        34.88 o                         
   4   3   6        377.99        409.24        31.22 o                         
  -4   4   6        563.89        607.27        32.06 o                         
  -3   4   6       1217.52       1184.21        39.33 o                         
  -2   4   6       1773.78       1876.41        41.50 o                         
  -1   4   6       5667.99       5518.13        71.30 o                         
   0   4   6       1793.63       1936.66        34.98 o                         
   1   4   6       5277.44       4964.60        41.87 o                         
   2   4   6       1782.36       1903.37        53.82 o                         
   3   4   6       3141.21       3234.82        60.66 o                         
  -3   5   6         60.61         47.50        13.24 o                         
  -2   5   6        252.92        241.39        16.80 o                         
  -1   5   6         70.33         58.51         5.09 o                         
   0   5   6          2.54          7.10         2.96 o                         
   1   5   6        102.91         95.47         5.96 o                         
   2   5   6        413.98        439.50        15.88 o                         
   3   5   6        116.87        139.68        14.85 o                         
  -3   6   6        572.54        544.96        39.05 o                         
  -2   6   6        736.37        841.68        33.96 o                         
  -1   6   6        539.00        524.71        28.45 o                         
   0   6   6        574.63        577.95        29.09 o                         
   1   6   6       2275.65       2234.75        35.63 o                         
   2   6   6        589.52        732.30        26.25 o                         
   3   6   6        616.85        678.52        32.27 o                         
  -2   7   6        193.38        342.38        23.60 o                         
  -1   7   6        197.43        224.31        29.53 o                         
   0   7   6        737.90        742.55        62.66 o                         
   1   7   6          9.57         14.12         5.04 o                         
   2   7   6        135.95        240.22        20.76 o                         
  -2   8   6        593.37        603.25        37.07 o                         
  -1   8   6        342.72        310.15        26.13 o                         
   0   8   6       1873.34       1930.51        63.28 o                         
   1   8   6        181.29        172.88        26.83 o                         
  -4   1   7        664.03        676.10        36.19 o                         
  -3   1   7       1665.37       1590.12        32.16 o                         
  -2   1   7        645.57       1002.11        38.53 o                         
  -1   1   7       4103.33       3905.12        33.56 o                         
   0   1   7       4151.32       4548.30        36.37 o                         
   1   1   7       7706.57       7559.43        72.66 o                         
   2   1   7        653.55        930.53        21.92 o                         
   3   1   7       2477.52       2338.64        41.13 o                         
   4   1   7        494.57        501.79        34.30 o                         
  -4   2   7        214.11        257.90        27.04 o                         
  -3   2   7       1397.80       1324.14        24.67 o                         
  -2   2   7        882.93       1690.01        61.55 o                         
  -1   2   7        946.84        936.59        23.89 o                         
   0   2   7       3369.20       3567.55        50.30 o                         
   1   2   7       2206.51       2291.34        27.34 o                         
   2   2   7        607.59       1030.40        31.41 o                         
   3   2   7         24.97         27.66         6.11 o                         
   4   2   7        173.48        186.18        22.08 o                         
  -4   3   7       1031.46       1162.12        43.01 o                         
  -3   3   7        831.74        730.16        20.53 o                         
  -2   3   7       5298.47       5333.07        66.04 o                         
  -1   3   7        286.08        300.05        12.51 o                         
   0   3   7       7770.43       8158.03        58.39 o                         
   1   3   7          6.19          6.99         4.97 o                         
   2   3   7       6378.49       6136.52        40.83 o                         
   3   3   7         33.29         35.89         7.02 o                         
   4   3   7       1768.80       1885.73        67.53 o                         
  -4   4   7        634.11        717.30        48.87 o                         
  -3   4   7       1263.69       1284.19        52.02 o                         
  -2   4   7       3486.29       3338.11        57.08 o                         
  -1   4   7       3334.47       3147.84        54.72 o                         
   0   4   7       3538.98       3664.90        68.94 o                         
   1   4   7       1909.13       1769.62        28.63 o                         
   2   4   7       1995.96       1936.75        39.20 o                         
   3   4   7        395.28        416.31        23.12 o                         
  -3   5   7       1262.57       1152.59        52.96 o                         
  -2   5   7        133.27        141.32        13.16 o                         
  -1   5   7       5086.78       4646.46       112.11 o                         
   0   5   7         98.31         89.40         6.11 o                         
   1   5   7       5827.47       5694.95        48.00 o                         
   2   5   7         21.12         16.70         3.83 o                         
   3   5   7       4501.33       4586.76        75.09 o                         
  -3   6   7        970.23        924.20        76.06 o                         
  -2   6   7       1715.94       1706.77        48.70 o                         
  -1   6   7       2387.38       2229.41        60.15 o                         
   0   6   7       3181.07       3294.20        70.73 o                         
   1   6   7        976.96        926.10        22.99 o                         
   2   6   7       1364.77       1364.21        36.12 o                         
   3   6   7        294.41        276.85        24.76 o                         
  -2   7   7       1676.13       1592.85        50.87 o                         
  -1   7   7        255.30        236.06        20.81 o                         
   0   7   7       3938.27       4130.66        85.84 o                         
   1   7   7          5.90          4.42         3.95 o                         
   2   7   7       2926.10       2913.50        69.79 o                         
  -1   8   7        555.32        494.61        35.45 o                         
   0   8   7       1102.29       1112.31        48.41 o                         
   1   8   7        578.75        573.08        39.42 o                         
  -4   0   8         45.79         40.34        14.35 o                         
  -3   0   8       4082.48       3963.70        79.14 o                         
  -2   0   8        809.27        838.47        28.02 o                         
  -1   0   8      18575.27      17512.62       128.97 o                         
   0   0   8         48.97         38.70         6.98 o                         
   1   0   8      20324.81      19502.44        99.73 o                         
   2   0   8         33.02         48.91         4.74 o                         
   3   0   8       8057.99       7975.60       169.00 o                         
   4   0   8         54.38         38.75        14.61 o                         
  -4   1   8        910.11       1048.49        64.64 o                         
  -3   1   8        887.74        878.53        27.68 o                         
  -2   1   8       4992.64       4882.64        42.07 o                         
  -1   1   8       2515.99       2384.51        31.18 o                         
   0   1   8       5526.25       6099.06        65.52 o                         
   1   1   8        152.43         82.21         4.73 o                         
   2   1   8        655.76        691.78        12.82 o                         
   3   1   8          3.01         20.32         7.22 o                         
   4   1   8          4.14         28.35         9.49 o                         
  -4   2   8       1679.51       1968.21       119.01 o                         
  -3   2   8        502.28        495.84        20.54 o                         
  -2   2   8       7996.05       7689.25        76.25 o                         
  -1   2   8        587.75        679.13        21.30 o                         
   0   2   8      15393.51      16380.23       360.54 o                         
   1   2   8         32.33         48.87         4.35 o                         
   2   2   8      10104.76       9649.38        68.08 o                         
   3   2   8         17.37         15.18         3.93 o                         
   4   2   8       2412.98       2616.31        79.72 o                         
  -4   3   8        276.60        309.64        28.20 o                         
  -3   3   8        901.68        852.25        22.95 o                         
  -2   3   8       1083.93       1560.63        58.44 o                         
  -1   3   8       1132.35       1046.29        29.35 o                         
   0   3   8       1844.66       1901.09        26.98 o                         
   1   3   8        600.25        564.32        20.61 o                         
   2   3   8         62.73        448.15        30.29 o                         
   3   3   8          1.00          4.98         3.86 o                         
   4   3   8         14.07         17.03         9.98 o                         
  -3   4   8       1639.50       1634.75        59.87 o                         
  -2   4   8        886.92       1009.52        32.13 o                         
  -1   4   8       4123.64       3909.80        69.59 o                         
   0   4   8       1040.33       1100.68        25.17 o                         
   1   4   8       7312.47       7106.85       108.81 o                         
   2   4   8        472.90        454.84        18.61 o                         
   3   4   8       2132.79       2091.40        49.85 o                         
  -3   5   8         48.97        237.44       107.84 o                         
  -2   5   8          1.22          4.01         4.64 o                         
  -1   5   8        918.27        867.73        35.12 o                         
   0   5   8         57.36         72.96        10.86 o                         
   1   5   8        109.97         90.36         6.76 o                         
   2   5   8        106.36         96.17         9.00 o                         
   3   5   8        102.13        144.27        17.22 o                         
  -3   6   8        650.45        633.91        42.87 o                         
  -2   6   8        349.50        434.34        25.33 o                         
  -1   6   8       2031.03       1939.14        57.08 o                         
   0   6   8       1998.92       2054.34        57.87 o                         
   1   6   8       1247.86       1167.28        30.43 o                         
   2   6   8        530.20        509.50        22.63 o                         
   3   6   8        956.97        931.09        34.26 o                         
  -2   7   8         84.50        319.43        44.61 o                         
  -1   7   8         14.61         23.66        13.51 o                         
   0   7   8         41.10         42.28         9.33 o                         
   1   7   8         12.98         12.98         5.08 o                         
   2   7   8         22.12        180.45        23.19 o                         
  -1   8   8        173.56        167.60        19.63 o                         
   0   8   8       1811.51       1966.83        64.32 o                         
   1   8   8         29.38         17.77         8.99 o                         
  -4   1   9        146.91        175.22        15.29 o                         
  -3   1   9       1241.01       1137.60        27.67 o                         
  -2   1   9        852.82        862.74        18.24 o                         
  -1   1   9       9005.53       8892.72        86.77 o                         
   0   1   9       1482.49       1573.20        38.14 o                         
   1   1   9       5347.31       5059.08        64.42 o                         
   2   1   9       1397.29       1376.33        21.54 o                         
   3   1   9       3966.60       3870.37        55.91 o                         
   4   1   9        564.60        601.89        38.45 o                         
  -4   2   9         98.29        129.97        18.58 o                         
  -3   2   9         42.11         42.35         5.46 o                         
  -2   2   9        622.63       1355.00        83.28 o                         
  -1   2   9        104.52         81.13         8.71 o                         
   0   2   9        351.49        444.83        25.68 o                         
   1   2   9         29.70         40.01         5.24 o                         
   2   2   9          1.28        621.28        31.59 o                         
   3   2   9         27.06         31.11         6.62 o                         
   4   2   9        204.79        240.89        33.50 o                         
  -4   3   9       1858.03       2001.09        70.51 o                         
  -3   3   9         49.87         44.74         5.99 o                         
  -2   3   9       6026.68       5782.98        51.67 o                         
  -1   3   9         31.55         17.20         4.96 o                         
   0   3   9      11723.73      12414.36       145.79 o                         
   1   3   9         15.96         17.89         4.10 o                         
   2   3   9       6811.19       6663.70        46.77 o                         
   3   3   9         37.06         47.23         7.97 o                         
  -3   4   9        250.83        310.62        26.91 o                         
  -2   4   9        250.82        295.91        24.52 o                         
  -1   4   9        145.21        160.82        15.35 o                         
   0   4   9         70.32         58.94         5.80 o                         
   1   4   9         13.02         17.95         4.77 o                         
   2   4   9        319.45        298.74        15.54 o                         
   3   4   9         16.12         37.10        12.71 o                         
  -3   5   9       3121.46       3140.94        90.06 o                         
  -2   5   9         95.52        113.52        12.45 o                         
  -1   5   9       7271.70       7222.66       104.97 o                         
   0   5   9        135.60        139.61        15.72 o                         
   1   5   9      11949.49      11558.70        78.76 o                         
   2   5   9         43.43         42.65         6.23 o                         
   3   5   9       4033.23       4166.91        82.95 o                         
  -3   6   9        223.66        237.10        27.33 o                         
  -2   6   9        476.28        499.38        27.39 o                         
  -1   6   9          6.36          4.50         4.69 o                         
   0   6   9        396.87        406.85        25.43 o                         
   1   6   9         87.37         67.96         7.49 o                         
   2   6   9          4.39         72.62         9.53 o                         
  -2   7   9       2622.66       2539.86        73.16 o                         
  -1   7   9        107.38        116.90        15.30 o                         
   0   7   9       3860.35       4100.60        86.95 o                         
   1   7   9        101.78        108.92        12.27 o                         
   2   7   9       3647.61       3689.48        79.03 o                         
  -1   8   9         88.70         99.82        15.53 o                         
   0   8   9          2.12          7.06         7.34 o                         
   1   8   9         21.07         35.57        11.65 o                         
  -4   0  10         19.54         12.28         7.48 o                         
  -3   0  10       9253.01       8786.46       114.72 o                         
  -2   0  10        305.74        272.90        13.83 o                         
  -1   0  10      23720.99      23293.11       587.46 o                         
   0   0  10        341.54        296.79        21.09 o                         
   1   0  10      25633.89      25427.78       163.08 o                         
   2   0  10        508.43        480.73        20.24 o                         
   3   0  10       7890.85       7618.48       173.18 o                         
   4   0  10         42.30         44.55        18.64 o                         
  -4   1  10        307.41        255.25        18.32 o                         
  -3   1  10         71.61         64.38         8.91 o                         
  -2   1  10         49.88        118.11         8.83 o                         
  -1   1  10        160.87        185.21        10.75 o                         
   0   1  10          0.58          9.85        10.25 o                         
   1   1  10        219.30        187.29         9.12 o                         
   2   1  10        225.49        293.40        10.80 o                         
   3   1  10        421.65        393.11        24.76 o                         
   4   1  10        406.82        383.02        31.78 o                         
  -4   2  10       2594.27       2743.09        79.16 o                         
  -3   2  10        113.94         91.48         6.99 o                         
  -2   2  10       8620.75       8282.71        67.62 o                         
  -1   2  10        833.09        752.45        27.16 o                         
   0   2  10      14157.81      14838.89       155.78 o                         
   1   2  10        815.93        767.80        24.99 o                         
   2   2  10       8412.35       8018.44       148.49 o                         
   3   2  10        306.57        317.55        18.40 o                         
   4   2  10       2452.63       2569.08        81.71 o                         
  -4   3  10        116.08        117.15        19.52 o                         
  -3   3  10         16.33         18.87         4.19 o                         
  -2   3  10         74.45        280.08        47.77 o                         
  -1   3  10          3.97         13.39         5.11 o                         
   0   3  10         72.44         77.60         9.93 o                         
   1   3  10         13.74         13.36         3.93 o                         
   2   3  10         38.77        470.14        30.29 o                         
   3   3  10         40.84         46.48         8.00 o                         
  -3   4  10       1917.42       1847.49        47.38 o                         
  -2   4  10         11.30         28.58         9.69 o                         
  -1   4  10       4569.11       4305.57        76.50 o                         
   0   4  10        164.23        180.88         9.86 o                         
   1   4  10       4188.20       4098.71        66.93 o                         
   2   4  10          3.38          3.29         3.15 o                         
   3   4  10       2283.25       2222.20        48.34 o                         
  -3   5  10        113.43        316.92       135.95 o                         
  -2   5  10         24.40         23.47         6.05 o                         
  -1   5  10          6.91         28.32        10.96 o                         
   0   5  10          1.58          7.66         3.65 o                         
   1   5  10        318.45        299.89        14.40 o                         
   2   5  10          0.14          3.24         3.20 o                         
   3   5  10          4.12         71.83        16.50 o                         
  -3   6  10        607.12        549.79        41.63 o                         
  -2   6  10       1261.72       1184.45        42.58 o                         
  -1   6  10       2088.41       2084.08        60.30 o                         
   0   6  10        628.21        601.37        31.42 o                         
   1   6  10       1496.68       1374.39        34.03 o                         
   2   6  10       1319.64       1193.97        35.56 o                         
  -2   7  10          8.89        303.84        76.48 o                         
  -1   7  10          3.50          0.98         5.72 o                         
   0   7  10         49.92         47.12        10.09 o                         
   1   7  10         97.37         78.57        10.29 o                         
   2   7  10        141.36        287.59        31.08 o                         
  -1   8  10          2.57          0.58         5.68 o                         
   0   8  10       1580.71       1667.58        59.85 o                         
   1   8  10         11.87          6.81         8.84 o                         
  -4   1  11        205.51        227.60        17.85 o                         
  -3   1  11       2779.73       2596.91        44.70 o                         
  -2   1  11       1430.63       1338.90        25.00 o                         
  -1   1  11       4667.93       4548.72        45.80 o                         
   0   1  11       1335.28       1413.12        34.85 o                         
   1   1  11       7555.79       7721.95       113.18 o                         
   2   1  11       1863.87       1880.64        38.11 o                         
   3   1  11       1635.56       1533.74        55.74 o                         
   4   1  11        256.81        288.85        35.37 o                         
  -4   2  11         77.25         85.33        16.01 o                         
  -3   2  11         72.90         71.38         7.21 o                         
  -2   2  11         90.86        659.32        39.49 o                         
  -1   2  11          3.67         11.82        14.80 o                         
   0   2  11         13.75         13.62        10.74 o                         
   1   2  11        388.50        427.75        14.08 o                         
   2   2  11        906.04       1153.23        30.75 o                         
   3   2  11         11.16         15.64         5.70 o                         
  -3   3  11         12.26         10.50         4.19 o                         
  -2   3  11       5998.81       5883.63        79.36 o                         
  -1   3  11         66.87         90.27        14.02 o                         
   0   3  11      10699.21      11230.27       195.74 o                         
   1   3  11         82.11        100.00        12.08 o                         
   2   3  11       5043.77       4883.95        73.20 o                         
   3   3  11        231.08        222.54        16.43 o                         
  -3   4  11          0.22         36.42        13.17 o                         
  -2   4  11          9.49         10.76         8.67 o                         
  -1   4  11        181.92        183.59        23.38 o                         
   0   4  11        532.45        528.52        21.00 o                         
   1   4  11        142.59        132.17        12.50 o                         
   2   4  11        719.51        682.60        28.38 o                         
   3   4  11        457.97        487.72        23.64 o                         
  -3   5  11       3211.38       3185.60        94.51 o                         
  -2   5  11         65.89         71.25         9.93 o                         
  -1   5  11       9451.98       9350.99       138.45 o                         
   0   5  11         44.76         56.06         9.16 o                         
   1   5  11       6720.02       6616.61       105.18 o                         
   2   5  11         14.61         28.54         6.21 o                         
   3   5  11       2591.25       2621.65        89.21 o                         
  -2   6  11          1.88        102.88        29.84 o                         
  -1   6  11        114.97        111.24        15.18 o                         
   0   6  11        276.35        288.62        22.21 o                         
   1   6  11        148.85        142.48        13.33 o                         
   2   6  11        379.15        421.85        22.69 o                         
  -2   7  11       2300.85       2250.13        70.59 o                         
  -1   7  11        136.53        144.68        26.62 o                         
   0   7  11       3427.62       3725.72        84.97 o                         
   1   7  11         48.11         21.85        11.16 o                         
   2   7  11       1950.16       1978.55        77.46 o                         
  -1   8  11          0.57          0.60        12.28 o                         
   0   8  11         22.09         13.66         8.01 o                         
  -4   0  12         16.00         31.20         9.51 o                         
  -3   0  12       4830.43       4645.88        88.02 o                         
  -2   0  12         17.34         26.87         7.13 o                         
  -1   0  12      12702.30      12690.03       161.52 o                         
   0   0  12        130.48        161.81        17.12 o                         
   1   0  12       7998.00       7926.01       123.40 o                         
   2   0  12        901.11        936.59        31.13 o                         
   3   0  12       2433.39       2372.13       100.93 o                         
  -4   1  12         63.25         97.50        15.21 o                         
  -3   1  12         77.60         92.43        10.14 o                         
  -2   1  12        656.08        709.12        19.23 o                         
  -1   1  12        683.72        611.88        16.49 o                         
   0   1  12       3642.88       3973.10        67.22 o                         
   1   1  12       2505.18       2490.44        39.10 o                         
   2   1  12       3208.94       3333.75        66.02 o                         
   3   1  12       1173.86       1209.29        51.13 o                         
  -4   2  12       1483.21       1614.90        63.79 o                         
  -3   2  12         62.94         52.88         6.78 o                         
  -2   2  12       4963.67       4726.49        85.29 o                         
  -1   2  12         29.66         30.22         6.50 o                         
   0   2  12       6658.95       6893.25        86.27 o                         
   1   2  12        138.19        128.82         8.47 o                         
   2   2  12       3057.52       2874.83        68.37 o                         
   3   2  12        659.76        615.09        26.38 o                         
  -3   3  12         44.69         47.24         7.02 o                         
  -2   3  12        155.28        454.57        42.93 o                         
  -1   3  12        296.35        253.38        18.03 o                         
   0   3  12        976.18       1023.07        44.17 o                         
   1   3  12        910.68        854.92        30.34 o                         
   2   3  12       1539.04       1682.29        36.61 o                         
   3   3  12        393.51        384.71        20.40 o                         
  -3   4  12       1179.30       1176.36        40.12 o                         
  -2   4  12        117.22        168.55        18.14 o                         
  -1   4  12       3330.88       3156.65        69.70 o                         
   0   4  12        147.97        148.73         9.24 o                         
   1   4  12       2291.16       2359.88        71.59 o                         
   2   4  12        479.75        547.30        26.04 o                         
   3   4  12        992.00        987.38        33.68 o                         
  -3   5  12         11.16         64.85        20.02 o                         
  -2   5  12        160.35        152.79        17.28 o                         
  -1   5  12         18.42         38.12        10.61 o                         
   0   5  12         22.43         19.21        14.69 o                         
   1   5  12        352.95        324.33        20.49 o                         
   2   5  12         23.37         20.47         5.26 o                         
   3   5  12         65.11         70.71        16.30 o                         
  -2   6  12        638.53        629.10        36.01 o                         
  -1   6  12        539.07        565.92        33.01 o                         
   0   6  12       1696.28       1738.52        55.09 o                         
   1   6  12       1473.06       1329.25        41.21 o                         
   2   6  12        734.43        795.01        30.11 o                         
  -2   7  12        119.24        285.39        45.89 o                         
  -1   7  12        132.84        146.75        19.88 o                         
   0   7  12         84.41         97.11        15.04 o                         
   1   7  12         50.92         60.26        13.92 o                         
   0   8  12        814.04        846.20        43.43 o                         
  -4   1  13        462.45        438.37        49.66 o                         
  -3   1  13       1617.02       1508.96        36.41 o                         
  -2   1  13        550.89        770.18        24.21 o                         
  -1   1  13       3118.84       2982.24        38.40 o                         
   0   1  13       2749.30       3044.53        56.40 o                         
   1   1  13       2365.85       2436.12        40.58 o                         
   2   1  13        488.16        690.17        31.30 o                         
   3   1  13        467.10        492.63        34.24 o                         
  -3   2  13         71.53         70.07         8.25 o                         
  -2   2  13        507.38        692.65        27.76 o                         
  -1   2  13       1715.06       1710.98        74.62 o                         
   0   2  13       1321.39       1330.04        38.54 o                         
   1   2  13        495.51        448.36        16.01 o                         
   2   2  13       1258.27       1373.09       109.13 o                         
   3   2  13        783.50        799.93        30.66 o                         
  -3   3  13         34.02         31.93         6.48 o                         
  -2   3  13       3439.35       3367.33        70.97 o                         
  -1   3  13        401.11        381.10        22.94 o                         
   0   3  13       3579.31       3544.22        67.19 o                         
   1   3  13        907.24        872.58        31.91 o                         
   2   3  13       2340.99       2290.36        44.33 o                         
   3   3  13       1044.39        957.48        32.33 o                         
  -3   4  13        472.23        500.84        27.47 o                         
  -2   4  13       1048.64       1004.00        41.19 o                         
  -1   4  13       1340.22       1336.64        47.73 o                         
   0   4  13       2733.76       2774.98        62.50 o                         
   1   4  13       2787.26       2738.54        59.13 o                         
   2   4  13       1971.73       1904.04        66.82 o                         
   3   4  13        882.48        848.12        31.91 o                         
  -3   5  13       2215.20       2172.97        81.28 o                         
  -2   5  13        125.88        108.30        14.74 o                         
  -1   5  13       3502.03       3436.40        77.16 o                         
   0   5  13         31.79         24.69        11.66 o                         
   1   5  13       1827.91       1724.52        54.40 o                         
   2   5  13        456.15        423.76        33.19 o                         
  -2   6  13        978.29        953.09        44.97 o                         
  -1   6  13        547.79        521.95        38.74 o                         
   0   6  13       2508.37       2643.33        68.95 o                         
   1   6  13       1412.63       1393.30        43.02 o                         
   2   6  13       1523.11       1565.28        52.62 o                         
  -1   7  13         16.91         13.78         8.53 o                         
   0   7  13       1539.91       1595.47        57.15 o                         
   1   7  13        100.76        108.09        19.10 o                         
  -3   0  14       2588.57       2414.13        67.84 o                         
  -2   0  14        174.97        189.42        15.74 o                         
  -1   0  14       3818.11       3752.41        92.53 o                         
   0   0  14       1044.22       1116.78        49.78 o                         
   1   0  14       4354.03       4446.42        75.69 o                         
   2   0  14        894.61        870.13        32.37 o                         
   3   0  14        678.26        619.43        54.68 o                         
  -3   1  14        787.46        788.53        27.21 o                         
  -2   1  14       3012.73       2973.11        63.50 o                         
  -1   1  14       2296.91       2117.67        33.72 o                         
   0   1  14       4210.90       4337.65        70.03 o                         
   1   1  14       1887.19       1762.05        35.92 o                         
   2   1  14       3145.80       3121.40        49.47 o                         
   3   1  14       1476.59       1429.84        59.09 o                         
  -3   2  14        102.71        106.34        10.64 o                         
  -2   2  14       3114.88       3056.76        66.81 o                         
  -1   2  14        814.18        884.80        33.73 o                         
   0   2  14       4609.14       4864.67        81.93 o                         
   1   2  14       1553.90       1481.45        30.54 o                         
   2   2  14       2933.69       2849.41        71.79 o                         
   3   2  14       1108.05       1096.10        51.55 o                         
  -3   3  14        386.73        388.75        19.79 o                         
  -2   3  14        903.08       1025.84        40.53 o                         
  -1   3  14        980.61        889.88        35.79 o                         
   0   3  14       1547.22       1571.95        45.86 o                         
   1   3  14        999.87        907.03        33.26 o                         
   2   3  14        690.90        712.94        25.71 o                         
   3   3  14        810.66        766.89        29.63 o                         
  -3   4  14       1275.79       1256.24        44.35 o                         
  -2   4  14        589.41        659.01        49.65 o                         
  -1   4  14       2041.19       1995.11        56.89 o                         
   0   4  14        844.38        871.34        35.99 o                         
   1   4  14       2379.31       2267.15        55.50 o                         
   2   4  14        710.77        734.32        32.15 o                         
   3   4  14        840.35        784.22        31.02 o                         
  -2   5  14         25.09         57.56        17.68 o                         
  -1   5  14        131.06        129.86        16.09 o                         
   0   5  14         85.70        102.67        13.07 o                         
   1   5  14        263.48        221.34        18.55 o                         
   2   5  14         31.88         37.96        17.84 o                         
  -2   6  14        425.15        533.16        34.99 o                         
  -1   6  14        949.57        893.10        47.41 o                         
   0   6  14       1098.26       1213.48        47.40 o                         
   1   6  14        205.92        228.14        18.35 o                         
   2   6  14        769.14        876.05        40.26 o                         
  -1   7  14        104.10         99.41        16.18 o                         
   0   7  14        292.64        293.74        25.19 o                         
   1   7  14        178.84        152.99        22.89 o                         
  -3   1  15        529.26        545.68        27.98 o                         
  -2   1  15       1170.99       1382.56        44.94 o                         
  -1   1  15       1691.87       1696.65        38.09 o                         
   0   1  15       1261.08       1488.48        42.59 o                         
   1   1  15        488.23        510.00        38.43 o                         
   2   1  15       1522.28       1591.49        31.81 o                         
   3   1  15        627.21        628.25        40.86 o                         
  -3   2  15        320.51        347.19        18.87 o                         
  -2   2  15        283.65        485.10        59.13 o                         
  -1   2  15        419.05        383.84        23.69 o                         
   0   2  15       1004.29       1071.04        37.68 o                         
   1   2  15        958.89        904.20        24.96 o                         
   2   2  15         16.80        114.60        61.00 o                         
   3   2  15        413.68        406.71        27.90 o                         
  -3   3  15        348.06        320.30        21.10 o                         
  -2   3  15        826.17        833.45        37.43 o                         
  -1   3  15       1048.21        981.48        39.07 o                         
   0   3  15        910.00        938.78        36.53 o                         
   1   3  15       2776.82       2576.17        58.65 o                         
   2   3  15        444.02        431.07        30.96 o                         
   3   3  15       1625.45       1561.27        43.14 o                         
  -3   4  15        408.16        427.74        27.23 o                         
  -2   4  15       1262.42       1281.83        61.58 o                         
  -1   4  15       1333.30       1343.82        47.52 o                         
   0   4  15       1226.48       1225.86        43.72 o                         
   1   4  15        857.65        831.83        34.38 o                         
   2   4  15        844.44        856.07        46.84 o                         
  -2   5  15        213.25        210.85        21.34 o                         
  -1   5  15        303.50        295.91        24.10 o                         
   0   5  15       1082.03       1089.49        43.52 o                         
   1   5  15        305.71        307.33        22.43 o                         
   2   5  15       1186.59       1102.95        56.47 o                         
  -2   6  15       1009.30       1024.93        48.50 o                         
  -1   6  15        850.02        841.92        42.25 o                         
   0   6  15        822.22        879.89        41.00 o                         
   1   6  15        918.17        938.34        36.70 o                         
  -1   7  15        518.99        474.72        33.55 o                         
   0   7  15        613.12        626.57        36.64 o                         
  -3   0  16        271.59        285.20        25.85 o                         
  -2   0  16       1299.21       1133.79        41.45 o                         
  -1   0  16        318.15        295.27        28.15 o                         
   0   0  16       4534.39       4790.82       112.07 o                         
   1   0  16        362.23        388.22        24.89 o                         
   2   0  16       3979.10       3966.89        74.71 o                         
   3   0  16         22.64          3.66        12.74 o                         
  -3   1  16        788.94        757.35        33.37 o                         
  -2   1  16       1415.44       1407.75        46.90 o                         
  -1   1  16       2232.47       2151.48        44.42 o                         
   0   1  16       3033.33       3178.54        65.28 o                         
   1   1  16       1874.80       1845.37        39.86 o                         
   2   1  16        655.99        727.81        27.46 o                         
   3   1  16        440.97        459.60        35.77 o                         
  -3   2  16        855.15        790.32        28.94 o                         
  -2   2  16        892.48        868.03        37.82 o                         
  -1   2  16       3493.48       3484.98        76.07 o                         
   0   2  16        502.55        519.32        27.11 o                         
   1   2  16       5628.74       5554.93        67.05 o                         
   2   2  16          2.67         30.56         6.69 o                         
   3   2  16       2300.10       2263.70        65.39 o                         
  -3   3  16        299.00        319.73        19.76 o                         
  -2   3  16        743.23        706.01        35.54 o                         
  -1   3  16        952.21        931.15        39.26 o                         
   0   3  16        778.20        835.33        35.44 o                         
   1   3  16       1300.56       1234.15        44.22 o                         
   2   3  16        353.40        367.30        29.61 o                         
   3   3  16        171.04        207.69        20.87 o                         
  -3   4  16        675.48        684.07        38.92 o                         
  -2   4  16        774.35        832.21        40.48 o                         
  -1   4  16        907.46        864.56        39.19 o                         
   0   4  16       2212.22       2245.22        61.27 o                         
   1   4  16        569.09        548.80        28.67 o                         
   2   4  16       1814.26       1722.00        67.50 o                         
  -2   5  16         37.48        143.22        26.30 o                         
  -1   5  16        194.97        160.66        18.65 o                         
   0   5  16        159.20        171.05        18.01 o                         
   1   5  16         15.56         36.19         8.55 o                         
   2   5  16         78.77        149.82        22.76 o                         
  -1   6  16        125.44        133.05        18.86 o                         
   0   6  16        374.63        406.43        28.93 o                         
   1   6  16        324.78        287.22        21.08 o                         
  -3   1  17        452.13        433.43        30.59 o                         
  -2   1  17       1342.66       1322.27        38.31 o                         
  -1   1  17        445.66        442.97        21.18 o                         
   0   1  17       2347.48       2556.71        64.81 o                         
   1   1  17       1284.31       1297.92        34.72 o                         
   2   1  17       2625.33       2528.91        43.02 o                         
   3   1  17        391.77        404.25        35.03 o                         
  -3   2  17        206.30        227.93        18.90 o                         
  -2   2  17        483.39        489.49        29.19 o                         
  -1   2  17        334.56        345.53        24.96 o                         
   0   2  17         77.57         94.55        12.55 o                         
   1   2  17        680.91        579.24        29.05 o                         
   2   2  17         89.70         98.69        10.83 o                         
   3   2  17         57.62         95.19        16.92 o                         
  -3   3  17        887.20        863.65        34.78 o                         
  -2   3  17        120.56        115.48        21.36 o                         
  -1   3  17       3088.17       3084.44        72.69 o                         
   0   3  17        163.62        171.42        17.16 o                         
   1   3  17       3538.78       3382.92        72.26 o                         
   2   3  17          4.48          8.37         7.51 o                         
  -2   4  17        609.49        808.68        40.84 o                         
  -1   4  17        703.87        661.68        35.38 o                         
   0   4  17       1005.90       1007.42        41.82 o                         
   1   4  17        700.19        654.81        32.62 o                         
   2   4  17        116.77        142.41        20.51 o                         
  -2   5  17       1096.48       1008.73        48.12 o                         
  -1   5  17         30.09         22.57         9.02 o                         
   0   5  17       2855.05       3027.44        76.23 o                         
   1   5  17         33.39         28.25         7.53 o                         
   2   5  17       2406.76       2303.50       148.38 o                         
  -1   6  17       1115.90       1134.46        50.66 o                         
   0   6  17        406.95        401.26        29.16 o                         
   1   6  17        578.74        555.35        50.46 o                         
  -3   0  18          3.36          5.46         9.62 o                         
  -2   0  18       3005.15       2855.99        70.17 o                         
  -1   0  18        137.41        142.70        21.42 o                         
   0   0  18       2768.48       2904.34        92.69 o                         
   1   0  18         19.43         21.14         6.92 o                         
   2   0  18       3866.17       3863.65        78.15 o                         
   3   0  18         43.53         58.49        20.27 o                         
  -3   1  18        638.65        613.38        36.71 o                         
  -2   1  18        399.42        567.60        35.76 o                         
  -1   1  18        551.92        527.54        23.89 o                         
   0   1  18         52.76         93.42        14.60 o                         
   1   1  18        713.07        723.90        26.87 o                         
   2   1  18         47.86        107.50        12.34 o                         
  -3   2  18       1368.09       1323.56        43.16 o                         
  -2   2  18         28.18         20.36        17.28 o                         
  -1   2  18       3206.33       3132.32        86.43 o                         
   0   2  18         14.00         17.00         6.82 o                         
   1   2  18       2540.14       2578.44        62.57 o                         
   2   2  18          9.06          5.65         5.26 o                         
  -2   3  18        172.91        172.57        18.50 o                         
  -1   3  18        358.97        369.83        29.68 o                         
   0   3  18        155.52        148.36        16.30 o                         
   1   3  18         35.96         39.70         9.54 o                         
   2   3  18        125.84        107.69        16.66 o                         
  -2   4  18        954.63        932.58        44.96 o                         
  -1   4  18        318.57        269.34        36.30 o                         
   0   4  18       1600.25       1614.24        54.83 o                         
   1   4  18        277.15        256.74        21.02 o                         
   2   4  18        996.45        962.94        53.02 o                         
  -2   5  18         41.91        255.66        86.92 o                         
  -1   5  18          4.63          2.48        10.40 o                         
   0   5  18        156.45        141.35        18.97 o                         
   1   5  18         25.07         21.17         7.02 o                         
   0   6  18        822.38        804.50        42.14 o                         
  -3   1  19        196.04        149.32        19.08 o                         
  -2   1  19       1111.97       1025.09        36.20 o                         
  -1   1  19        612.50        555.16        25.04 o                         
   0   1  19       2794.76       2869.63        68.35 o                         
   1   1  19        624.49        590.11        25.12 o                         
   2   1  19       1340.98       1309.15        49.92 o                         
  -2   2  19          6.93         18.81        10.55 o                         
  -1   2  19         46.80         58.98        13.49 o                         
   0   2  19          1.62          7.62         7.34 o                         
   1   2  19        122.34        139.56        16.92 o                         
   2   2  19          7.44          9.02         5.70 o                         
  -2   3  19         59.96         68.33        12.30 o                         
  -1   3  19       3112.69       3006.59        82.71 o                         
   0   3  19          5.29          5.62         7.74 o                         
   1   3  19       2285.63       2315.08        63.35 o                         
   2   3  19          8.37         11.32         6.61 o                         
  -2   4  19         55.84        149.51        33.35 o                         
  -1   4  19         18.34         20.52         8.04 o                         
   0   4  19         58.76         44.21        10.83 o                         
   1   4  19          0.54          1.09        10.06 o                         
  -1   5  19         18.55         14.79        10.35 o                         
   0   5  19       2776.85       2868.83        77.67 o                         
   1   5  19          9.92         12.79         6.41 o                         
  -2   0  20       2578.17       2505.70        69.99 o                         
  -1   0  20        145.03        134.63        22.14 o                         
   0   0  20       7877.79       8625.43       173.41 o                         
   1   0  20         15.32         12.14         7.97 o                         
   2   0  20       3526.01       3278.91        99.01 o                         
  -2   1  20          0.13        133.07        14.50 o                         
  -1   1  20         93.45         99.07        15.08 o                         
   0   1  20        209.92        254.74        22.18 o                         
   1   1  20        198.79        176.14        17.99 o                         
   2   1  20        244.51        275.34        20.62 o                         
  -2   2  20         33.36         22.30         7.81 o                         
  -1   2  20       2931.04       2873.75       119.67 o                         
   0   2  20        162.79        167.60        17.97 o                         
   1   2  20       3974.01       3904.61        82.96 o                         
   2   2  20          9.90         11.95        10.28 o                         
  -2   3  20         10.49          7.12         6.46 o                         
  -1   3  20         10.57         43.57        13.33 o                         
   0   3  20         22.47         28.33        12.01 o                         
   1   3  20         63.60         53.89        11.49 o                         
   2   3  20        100.82        126.20        19.16 o                         
  -1   4  20         39.64         26.79         8.53 o                         
   0   4  20       1467.13       1523.73        60.06 o                         
   1   4  20         13.77         11.96         6.23 o                         
  -1   5  20         10.66         11.12        13.79 o                         
   0   5  20          1.63         23.35        10.44 o                         
  -2   1  21        906.04        828.87        37.25 o                         
  -1   1  21        311.38        278.69        23.62 o                         
   0   1  21        913.91        900.94        40.92 o                         
   1   1  21        217.50        226.85        17.91 o                         
   2   1  21        734.62        699.27        29.66 o                         
  -2   2  21         38.11         24.19        11.79 o                         
  -1   2  21         80.99        111.10        20.73 o                         
   0   2  21         10.50         14.20         6.87 o                         
   1   2  21        158.02        168.45        19.76 o                         
   2   2  21         42.92         56.06        12.94 o                         
  -2   3  21          7.11          9.96        10.49 o                         
  -1   3  21       1418.33       1420.84        55.93 o                         
   0   3  21          2.11         18.12         8.04 o                         
   1   3  21       1441.78       1380.81        51.60 o                         
  -1   4  21         21.32         33.05        11.06 o                         
   0   4  21         90.48        125.20        17.66 o                         
   1   4  21        383.88        367.89        27.57 o                         
  -2   0  22       2334.51       2214.42       101.83 o                         
  -1   0  22        495.31        475.31        44.22 o                         
   0   0  22       2422.20       2598.10       101.37 o                         
   1   0  22        164.03        168.52        25.63 o                         
  -2   1  22        296.44        358.42        23.98 o                         
  -1   1  22        470.08        416.25        29.95 o                         
   0   1  22        170.97        207.13        17.11 o                         
   1   1  22        535.70        507.65        27.53 o                         
  -1   2  22       1476.96       1459.90        97.51 o                         
   0   2  22        191.06        178.33        20.04 o                         
   1   2  22       1160.75       1145.64       101.90 o                         
  -1   3  22        151.72        154.16        21.11 o                         
   0   3  22        235.13        213.33        22.39 o                         
   1   3  22        118.79        116.23        17.12 o                         
   0   4  22        735.05        734.84        41.27 o                         
  -1   1  23        230.29        240.71        24.80 o                         
   0   1  23        499.93        560.29        28.18 o                         
   1   1  23        396.15        394.43        25.00 o                         
  -1   2  23        182.61        190.24        22.38 o                         
   0   2  23        233.07        250.94        23.91 o                         
   1   2  23        241.43        235.15        23.13 o                         
   0   3  23        336.82        341.16        42.92 o                         
  -1   0  24         51.90         52.37        12.85 o                         
   0   0  24        415.43        436.32        44.65 o                         
   0   1  24        600.50        638.72        31.07 o                         
                                                                                
