# Supplementary material for: Building inorganic supramolecular architectures using principles adopted from the organic solid state
Source: IUCrJ. 2018 Jan 1;5(Pt 1):13–21. doi: 10.1107/S2052252517015494 (PMC5755573; doi:10.1107/S2052252517015494)
Supplement: Supplementary file 4 [file m-05-00013-3sup4.hkl]

data_3                                                                          
_shelx_title ' exp_132 in P2(1)/c'                                              
_shelx_refln_list_code          4                                               
_shelx_F_calc_maximum      216.02                                               
_exptl_crystal_F_000       508.00                                               
_reflns_d_resolution_high  0.8412                                               
                                                                                
loop_                                                                           
 _space_group_symop_operation_xyz                                               
 'x, y, z'                                                                      
 '-x, y+1/2, -z+1/2'                                                            
 '-x, -y, -z'                                                                   
 'x, -y-1/2, z-1/2'                                                             
                                                                                
_cell_length_a     4.1497                                                       
_cell_length_b     7.8783                                                       
_cell_length_c    21.0091                                                       
_cell_angle_alpha  90.000                                                       
_cell_angle_beta   92.551                                                       
_cell_angle_gamma  90.000                                                       
                                                                                
_shelx_F_squared_multiplier     1.000                                           
                                                                                
loop_                                                                           
 _refln_index_h                                                                 
 _refln_index_k                                                                 
 _refln_index_l                                                                 
 _refln_F_squared_calc                                                          
 _refln_F_squared_meas                                                          
 _refln_F_squared_sigma                                                         
 _refln_observed_status                                                         
   1   0   0       4640.40       4596.29       425.64 o                         
   2   0   0      41621.56      41615.74       910.04 o                         
   3   0   0        842.07        835.32        35.44 o                         
   4   0   0       7817.75       7609.67       127.82 o                         
   1   1   0       5736.23       6241.77        30.98 o                         
   2   1   0       2713.95       2876.59        38.43 o                         
   3   1   0       2902.92       2897.38        47.58 o                         
   4   1   0       2191.14       2144.25        47.74 o                         
   0   2   0      13392.42      12702.74       114.47 o                         
   2   2   0       4194.67       4299.52        36.36 o                         
   3   2   0      13090.13      13287.25       125.59 o                         
   4   2   0        211.96        185.87        16.20 o                         
   1   3   0         70.49         86.75         7.37 o                         
   2   3   0       2467.04       2610.12        66.53 o                         
   3   3   0       2518.80       2459.53        64.79 o                         
   4   3   0       1540.56       1481.34        46.71 o                         
   0   4   0      20607.30      18806.99       197.33 o                         
   1   4   0       3183.67       3472.04        62.54 o                         
   2   4   0      16537.03      17326.83       190.56 o                         
   3   4   0        298.96        304.13        24.95 o                         
   4   4   0       2661.86       2637.96        66.20 o                         
   1   5   0        211.10        199.94        17.35 o                         
   2   5   0        770.40        757.33        28.72 o                         
   3   5   0       1094.66       1063.66        47.85 o                         
   4   5   0        605.93        624.50        42.84 o                         
   0   6   0        110.14        110.70        19.68 o                         
   1   6   0       9429.62       9607.81       250.11 o                         
   2   6   0          3.66          1.18         6.34 o                         
   3   6   0       3444.73       3620.46        92.85 o                         
   1   7   0        248.57        228.91        23.98 o                         
   2   7   0        232.48        203.51        20.55 o                         
   3   7   0         59.38         75.72        32.48 o                         
   0   8   0       2221.44       2323.94       105.22 o                         
   1   8   0          2.34          5.83         6.62 o                         
   2   8   0        827.11        750.58        68.08 o                         
   1   9   0          9.37         11.84         9.15 o                         
  -4   1   1       1501.02       1397.71        37.59 o                         
  -3   1   1        868.93        816.01        21.81 o                         
  -2   1   1       6054.86       6141.72        56.32 o                         
  -1   1   1       1528.03       1623.20        48.87 o                         
   1   1   1       2870.10       3051.40        25.81 o                         
   2   1   1       5078.08       5291.45        58.74 o                         
   3   1   1       1157.61       1207.07        35.82 o                         
   4   1   1       1273.08       1280.29        44.26 o                         
  -4   2   1         41.83         31.46         8.15 o                         
  -3   2   1        240.86        304.09        16.47 o                         
  -2   2   1         36.01         39.51         4.52 o                         
  -1   2   1        520.62        576.59        11.38 o                         
   0   2   1         23.32         44.58        18.60 o                         
   2   2   1        102.38        118.10         8.32 o                         
   3   2   1        484.49        533.39        24.65 o                         
   4   2   1        322.02        288.67        17.64 o                         
  -4   3   1          0.83         11.94         6.28 o                         
  -3   3   1       4724.95       4766.41       128.22 o                         
  -2   3   1         38.24         43.60         3.82 o                         
  -1   3   1      12843.85      13439.94       134.16 o                         
   0   3   1          6.15         17.99         6.40 o                         
   1   3   1      14498.94      14220.41       156.92 o                         
   2   3   1        456.84        570.65        37.83 o                         
   3   3   1       4482.30       4563.84       133.46 o                         
   4   3   1        544.51        566.25        29.52 o                         
  -4   4   1         95.77        158.71        19.47 o                         
  -3   4   1        357.50        336.29        25.46 o                         
  -2   4   1         15.11         67.85         9.94 o                         
  -1   4   1         49.75         60.26         6.70 o                         
   0   4   1        103.33        114.86        11.88 o                         
   1   4   1       1320.87       1425.46        41.03 o                         
   2   4   1        679.60        716.48        25.99 o                         
   3   4   1       1993.40       1974.77        62.18 o                         
   4   4   1        511.61        538.03        30.36 o                         
  -4   5   1       3053.77       3036.40        92.01 o                         
  -3   5   1        162.34        177.37        28.53 o                         
  -2   5   1       9907.82      10322.59       128.17 o                         
  -1   5   1        206.41        184.20        12.06 o                         
   0   5   1      16001.77      15663.17       145.09 o                         
   1   5   1        394.23        416.10        30.59 o                         
   2   5   1       7198.52       7259.97        88.82 o                         
   3   5   1         45.63         63.64        13.79 o                         
   4   5   1       1014.57        998.00        54.55 o                         
  -3   6   1         85.29        121.93        19.52 o                         
  -2   6   1         44.87         59.13        13.88 o                         
  -1   6   1          9.43         15.61         7.92 o                         
   0   6   1        302.66        306.52        22.78 o                         
   1   6   1        686.95        754.99        37.03 o                         
   2   6   1       2122.90       2278.14        68.28 o                         
   3   6   1       1444.67       1374.72        58.07 o                         
  -3   7   1       3961.39       4071.07       157.66 o                         
  -2   7   1        493.05        493.92        51.42 o                         
  -1   7   1       8768.93       9108.00       137.41 o                         
   0   7   1        785.31        776.32        39.73 o                         
   1   7   1       7245.00       7371.02       249.90 o                         
   2   7   1        286.20        290.45        36.24 o                         
   3   7   1       1841.33       1702.79        80.19 o                         
  -2   8   1         27.89         39.70        19.43 o                         
  -1   8   1         59.69         43.54        11.50 o                         
   0   8   1        273.66        264.15        25.96 o                         
   1   8   1        844.24        833.19        45.74 o                         
   2   8   1       1024.66       1082.82        81.55 o                         
  -1   9   1        483.83        446.64        36.17 o                         
   0   9   1       4501.17       4657.55       167.10 o                         
   1   9   1        346.24        358.26        32.21 o                         
  -4   0   2      10705.28      10855.59       262.81 o                         
  -3   0   2       2965.97       2964.54        48.27 o                         
  -2   0   2      46664.54      47025.74       221.04 o                         
  -1   0   2         65.88         94.70        10.29 o                         
   1   0   2       2405.76       2511.14        31.85 o                         
   2   0   2      18072.35      18036.74       126.78 o                         
   3   0   2        216.59        202.77        17.27 o                         
   4   0   2       1194.61       1155.58        49.28 o                         
  -4   1   2        298.45        298.76        20.60 o                         
  -3   1   2         27.52         23.74         3.64 o                         
  -2   1   2        831.20        814.37        10.93 o                         
  -1   1   2      15679.42      16568.47       112.04 o                         
   1   1   2      18082.07      17888.14       103.09 o                         
   2   1   2      11561.90      11804.37        86.39 o                         
   3   1   2      11323.38      11362.42       107.51 o                         
   4   1   2       4417.75       4477.12        80.72 o                         
  -4   2   2       1196.55       1203.33        40.91 o                         
  -3   2   2      17632.08      17958.99       143.92 o                         
  -2   2   2       2935.08       2924.03        55.29 o                         
  -1   2   2      36604.93      37077.71       239.86 o                         
   0   2   2       2033.32       2190.09        53.95 o                         
   1   2   2      22529.97      20785.57       178.62 o                         
   2   2   2         85.30         86.84         9.44 o                         
   3   2   2       5149.49       5148.10        73.36 o                         
   4   2   2        393.43        326.61        28.75 o                         
  -4   3   2         49.67         42.06         8.63 o                         
  -3   3   2         42.65         50.16        11.66 o                         
  -2   3   2        565.60        575.88        13.99 o                         
  -1   3   2        956.56        928.99        20.45 o                         
   0   3   2      11107.85      11403.04       142.20 o                         
   1   3   2       8634.69       8823.11       132.33 o                         
   2   3   2       6299.80       6568.23       133.16 o                         
   3   3   2       5689.60       5933.27       107.03 o                         
   4   3   2       3566.12       3542.57        78.66 o                         
  -4   4   2       5717.49       5854.13        99.29 o                         
  -3   4   2        886.27        801.59        39.15 o                         
  -2   4   2      14342.32      14941.31       175.36 o                         
  -1   4   2       2587.09       2549.65        38.77 o                         
   0   4   2      23271.14      21868.90       156.60 o                         
   1   4   2         85.48         84.83        15.10 o                         
   2   4   2       7876.77       8371.78       124.61 o                         
   3   4   2          1.56         22.02         9.29 o                         
   4   4   2       1109.66       1008.99        51.92 o                         
  -4   5   2         23.74         55.47        18.63 o                         
  -3   5   2         13.30         12.69         8.01 o                         
  -2   5   2        316.46        346.46        19.03 o                         
  -1   5   2        595.53        530.05        19.50 o                         
   0   5   2       3377.13       3554.87        69.85 o                         
   1   5   2       2191.91       2114.33        56.67 o                         
   2   5   2       3275.22       3264.73        71.62 o                         
   3   5   2       1802.40       1793.18        63.58 o                         
   4   5   2       1871.39       1793.09        72.14 o                         
  -3   6   2       4608.08       4486.93       100.79 o                         
  -2   6   2        261.94        260.94        17.38 o                         
  -1   6   2       8589.47       8834.28       109.11 o                         
   0   6   2         24.35         23.90         8.41 o                         
   1   6   2       8006.38       8137.24       141.54 o                         
   2   6   2          3.29         13.04         7.69 o                         
   3   6   2       1809.78       1778.29        66.89 o                         
  -3   7   2         31.31        109.75        34.80 o                         
  -2   7   2        419.28        432.20        47.88 o                         
  -1   7   2        140.89        145.26        39.37 o                         
   0   7   2        573.05        565.81        34.08 o                         
   1   7   2        111.54        127.88        18.13 o                         
   2   7   2       1306.62       1282.17        43.60 o                         
   3   7   2        508.69        505.18        37.87 o                         
  -2   8   2       1737.21       1802.98       104.26 o                         
  -1   8   2         29.29         15.94         9.22 o                         
   0   8   2       1864.41       1943.56        68.57 o                         
   1   8   2          3.44          7.25        16.63 o                         
   2   8   2       1601.03       1744.99       103.60 o                         
  -1   9   2         32.48         19.93         7.47 o                         
   0   9   2         18.41         23.12        12.08 o                         
   1   9   2         32.42         22.11         9.33 o                         
  -4   1   3       1797.90       1713.71        40.99 o                         
  -3   1   3       1079.30       1041.89        16.53 o                         
  -2   1   3       7359.53       7544.84        60.92 o                         
  -1   1   3       7964.42       8254.97       120.32 o                         
   1   1   3       4211.68       4472.44        50.22 o                         
   2   1   3       4333.03       4398.66        65.07 o                         
   3   1   3       2365.38       2387.46        49.16 o                         
   4   1   3        797.05        836.61        35.19 o                         
  -4   2   3          4.52          8.25         7.39 o                         
  -3   2   3        121.93        181.91        18.26 o                         
  -2   2   3       1044.08       1082.36        34.05 o                         
  -1   2   3       2018.45       2162.12        24.56 o                         
   0   2   3       2639.14       2919.80        66.57 o                         
   1   2   3       3374.40       3641.69        84.12 o                         
   2   2   3       2711.07       2804.41        44.46 o                         
   3   2   3        697.58        674.22        27.47 o                         
   4   2   3        323.57        322.29        22.01 o                         
  -4   3   3         12.99         14.58         6.26 o                         
  -3   3   3       4525.22       4386.12       109.85 o                         
  -2   3   3          5.42         12.43         5.05 o                         
  -1   3   3       9993.90       9911.92        65.01 o                         
   0   3   3       2241.99       2395.87        69.19 o                         
   1   3   3      10202.07      10461.25       154.32 o                         
   2   3   3       3171.57       3366.37        51.88 o                         
   3   3   3       1982.27       2014.69        42.83 o                         
   4   3   3       1352.65       1388.77        62.31 o                         
  -4   4   3          2.60        101.35        24.94 o                         
  -3   4   3        341.90        305.39        24.39 o                         
  -2   4   3        714.26        754.35        35.21 o                         
  -1   4   3       5476.89       5516.59        54.75 o                         
   0   4   3       5274.51       5299.38        76.56 o                         
   1   4   3       5065.32       5121.85       118.06 o                         
   2   4   3       3386.34       3470.17        72.10 o                         
   3   4   3       1743.27       1765.57        90.72 o                         
   4   4   3       1254.66       1177.55        56.78 o                         
  -4   5   3       3015.24       3026.42        90.73 o                         
  -3   5   3        108.03        102.09        15.21 o                         
  -2   5   3       8471.22       8614.89       150.74 o                         
  -1   5   3         56.13         53.56         6.50 o                         
   0   5   3       6459.32       6347.87        94.57 o                         
   1   5   3        658.45        694.24        33.12 o                         
   2   5   3       2294.55       2215.59        51.35 o                         
   3   5   3        438.11        406.79        32.11 o                         
   4   5   3        129.40        147.94        22.73 o                         
  -3   6   3        176.51        238.79        25.24 o                         
  -2   6   3        950.43        960.49        39.01 o                         
  -1   6   3       2530.42       2554.88        43.91 o                         
   0   6   3       4461.06       4659.43       132.41 o                         
   1   6   3       4012.83       4130.83        88.35 o                         
   2   6   3       2233.87       2263.72        55.35 o                         
   3   6   3       2207.07       2173.04        99.64 o                         
  -3   7   3       3844.34       3929.87       154.34 o                         
  -2   7   3        330.65        335.99        42.97 o                         
  -1   7   3       5356.16       5550.83       105.32 o                         
   0   7   3         36.23         41.39        13.99 o                         
   1   7   3       2034.87       1963.14        66.38 o                         
   2   7   3        174.93        167.50        16.62 o                         
   3   7   3        415.35        378.44        33.65 o                         
  -2   8   3        570.57        600.68        61.98 o                         
  -1   8   3       1358.16       1404.96        58.23 o                         
   0   8   3       1771.49       1840.27       102.73 o                         
   1   8   3       2298.22       2414.43        79.05 o                         
   2   8   3       1744.75       1942.16       111.31 o                         
  -1   9   3        199.63        183.08        23.30 o                         
   0   9   3       1691.01       1647.36        88.81 o                         
   1   9   3          0.78         -3.62         8.63 o                         
  -4   0   4       7649.77       7284.38       178.49 o                         
  -3   0   4       1100.97       1170.17        54.70 o                         
  -2   0   4      20182.99      20736.64       124.99 o                         
  -1   0   4      14348.06      14807.34       154.83 o                         
   1   0   4       1260.85       1314.78        72.12 o                         
   2   0   4       1386.47       1425.74        59.65 o                         
   3   0   4       3248.77       3190.22       108.79 o                         
   4   0   4         14.05         10.03         9.92 o                         
  -4   1   4        780.88        748.71        34.43 o                         
  -3   1   4       3786.60       3784.41        50.13 o                         
  -2   1   4       4807.47       5040.54        57.96 o                         
  -1   1   4      29753.00      29899.81       150.99 o                         
   0   1   4      37294.75      34349.74       741.90 o                         
   1   1   4      31494.78      28351.18       134.65 o                         
   2   1   4      12939.25      12715.96       112.44 o                         
   3   1   4       7780.62       7735.87        85.92 o                         
   4   1   4       3489.04       3367.12        68.84 o                         
  -4   2   4        654.35        625.52        29.84 o                         
  -3   2   4      12321.41      12623.76       102.05 o                         
  -2   2   4        937.90        976.57        27.34 o                         
  -1   2   4      23800.70      23813.11       124.71 o                         
   0   2   4         94.23         97.67        14.35 o                         
   1   2   4       9965.39       9609.94       202.51 o                         
   2   2   4       5390.34       5534.88        65.05 o                         
   3   2   4        369.08        378.77        19.52 o                         
   4   2   4       3565.19       3477.58        97.24 o                         
  -4   3   4        463.17        441.95        26.47 o                         
  -3   3   4       1736.21       1782.36        55.40 o                         
  -2   3   4       7550.56       7654.38        95.81 o                         
  -1   3   4      11406.64      10982.31       105.83 o                         
   0   3   4      12650.56      12493.80       164.67 o                         
   1   3   4      18943.20      17453.03       314.44 o                         
   2   3   4      10397.30      10377.23        93.70 o                         
   3   3   4       5193.18       5141.68        61.78 o                         
   4   3   4       1792.69       1807.36        86.71 o                         
  -4   4   4       4028.41       4103.05        83.91 o                         
  -3   4   4        413.01        444.56        29.01 o                         
  -2   4   4      10417.21      10996.86       174.38 o                         
  -1   4   4        452.59        432.78        21.38 o                         
   0   4   4      10032.39       9957.68       162.81 o                         
   1   4   4       1694.98       1639.03        69.43 o                         
   2   4   4       1041.52       1033.09        50.30 o                         
   3   4   4       3702.19       3572.60       129.27 o                         
   4   4   4         51.61         46.42        23.70 o                         
  -4   5   4        162.32        214.92        26.37 o                         
  -3   5   4        729.76        688.10        37.69 o                         
  -2   5   4       2708.48       2742.79        68.88 o                         
  -1   5   4       2997.29       2921.10        41.58 o                         
   0   5   4       7348.95       7133.48       100.72 o                         
   1   5   4       4575.53       4818.73       127.94 o                         
   2   5   4       5719.14       5250.97        97.63 o                         
   3   5   4       1513.03       1490.21        85.46 o                         
   4   5   4       1159.73       1108.49        58.11 o                         
  -3   6   4       2389.41       2448.55        73.26 o                         
  -2   6   4          1.58          6.56         6.17 o                         
  -1   6   4       3693.66       3712.22        53.45 o                         
   0   6   4        312.79        272.34        22.74 o                         
   1   6   4        740.26        827.68        40.53 o                         
   2   6   4       1037.02        974.90        37.36 o                         
   3   6   4        138.77        111.55        20.84 o                         
  -3   7   4         68.88        141.88        36.96 o                         
  -2   7   4        402.92        384.42        46.23 o                         
  -1   7   4        703.66        672.40        46.60 o                         
   0   7   4       2143.91       2174.12        67.22 o                         
   1   7   4       1162.72       1167.76        56.69 o                         
   2   7   4        658.20        684.17        33.15 o                         
   3   7   4        784.79        775.33        47.41 o                         
  -2   8   4       1440.61       1519.05        97.14 o                         
  -1   8   4        160.54        181.88        22.30 o                         
   0   8   4       1280.19       1248.01        55.36 o                         
   1   8   4        967.93        944.52        50.88 o                         
   2   8   4        656.62        653.40        65.34 o                         
  -1   9   4         75.49         75.74        23.49 o                         
   0   9   4        127.01        126.65        21.02 o                         
   1   9   4         93.98        101.25        18.52 o                         
  -4   1   5       1397.41       1397.74        56.91 o                         
  -3   1   5       1695.25       1620.51        32.81 o                         
  -2   1   5       6015.03       6025.62        61.63 o                         
  -1   1   5       4114.95       4578.50        44.73 o                         
   0   1   5       4394.39       4511.53        39.16 o                         
   1   1   5       7089.33       6875.92        80.63 o                         
   2   1   5       2720.46       2662.24        52.03 o                         
   3   1   5       2108.50       2018.45        49.29 o                         
   4   1   5        277.09        251.81        28.03 o                         
  -4   2   5         94.53        105.34        12.89 o                         
  -3   2   5        563.00        661.03        24.88 o                         
  -2   2   5         89.33        105.95         9.69 o                         
  -1   2   5       2496.37       2665.74        80.37 o                         
   0   2   5       1365.64       1349.13        52.61 o                         
   1   2   5         85.80         91.24        25.18 o                         
   2   2   5        602.12        576.96        22.21 o                         
   3   2   5        333.96        315.15        17.24 o                         
   4   2   5        248.31        349.03        69.87 o                         
  -4   3   5         91.96        100.79        14.78 o                         
  -3   3   5       3014.26       2990.93        71.83 o                         
  -2   3   5       1156.66       1210.63        42.28 o                         
  -1   3   5       6566.07       6430.69       122.87 o                         
   0   3   5       5054.27       5399.89       114.47 o                         
   1   3   5       2041.99       1977.28        50.64 o                         
   2   3   5       4317.02       4292.39        61.86 o                         
   3   3   5         97.18        112.38         9.93 o                         
   4   3   5       2215.82       2191.08       101.67 o                         
  -4   4   5        311.78        381.73        28.05 o                         
  -3   4   5       1442.61       1445.51        52.31 o                         
  -2   4   5       1627.63       1649.55        41.07 o                         
  -1   4   5       1943.81       1894.81        37.01 o                         
   0   4   5       3728.93       3736.75       103.51 o                         
   1   4   5       2348.87       2383.76        87.68 o                         
   2   4   5       2908.88       2946.95        97.63 o                         
   3   4   5        454.12        468.05        31.03 o                         
   4   4   5        401.25        400.24        52.79 o                         
  -4   5   5       1867.68       1896.95        71.46 o                         
  -3   5   5         14.64         21.24         9.74 o                         
  -2   5   5       2504.68       2532.53        45.90 o                         
  -1   5   5        843.44        864.82        21.91 o                         
   0   5   5       2694.08       2676.09        95.11 o                         
   1   5   5       2804.40       3043.54       104.85 o                         
   2   5   5          0.51        109.83        22.70 o                         
   3   5   5       3664.68       3697.22       138.14 o                         
   4   5   5          2.75         23.11        11.57 o                         
  -3   6   5       1442.43       1556.16        91.09 o                         
  -2   6   5       2257.47       2238.75       101.84 o                         
  -1   6   5       3312.94       3329.91        74.81 o                         
   0   6   5       2993.37       3006.30        82.23 o                         
   1   6   5       5276.87       5323.04       102.95 o                         
   2   6   5       2681.70       2659.22        91.32 o                         
   3   6   5        820.76        758.14        45.71 o                         
  -3   7   5       1636.46       1827.17       106.91 o                         
  -2   7   5         50.55         22.65        13.78 o                         
  -1   7   5       1422.39       1471.36        63.35 o                         
   0   7   5        856.60        854.77        43.15 o                         
   1   7   5        390.80        444.01        44.83 o                         
   2   7   5       2842.24       2651.94       121.43 o                         
   3   7   5         30.68         35.39        12.65 o                         
  -2   8   5       1748.91       1805.54       107.39 o                         
  -1   8   5       2272.14       2258.32        73.32 o                         
   0   8   5       3108.17       3114.70       114.60 o                         
   1   8   5       2566.37       2725.39        85.96 o                         
   2   8   5       1605.34       1737.55       104.91 o                         
   0   9   5        280.01        259.24        27.84 o                         
  -4   0   6       3328.44       3350.32       125.24 o                         
  -3   0   6         34.74         37.85        28.59 o                         
  -2   0   6        554.62        614.78        23.90 o                         
  -1   0   6      10785.24      10928.84       101.10 o                         
   0   0   6         85.52         72.33        10.41 o                         
   1   0   6      20206.78      19648.10       179.85 o                         
   2   0   6       1721.86       1823.77        71.95 o                         
   3   0   6      14964.62      14873.14       245.76 o                         
   4   0   6        977.26        893.53        71.97 o                         
  -4   1   6       2983.37       2984.57        84.17 o                         
  -3   1   6       7949.61       8132.18        91.35 o                         
  -2   1   6      16821.86      16945.86        79.63 o                         
  -1   1   6      11494.51      11812.46        90.97 o                         
   0   1   6      22860.94      22097.81        92.77 o                         
   1   1   6      14164.01      13042.31       199.14 o                         
   2   1   6      11583.19      11354.40       116.23 o                         
   3   1   6       2611.61       2600.81        96.12 o                         
   4   1   6        922.22        938.60        51.71 o                         
  -4   2   6          0.21          4.54         5.74 o                         
  -3   2   6       3715.35       3754.85        66.17 o                         
  -2   2   6       3196.44       3271.78        65.85 o                         
  -1   2   6       2599.37       2703.17        68.88 o                         
   0   2   6      21890.98      21697.52       220.10 o                         
   1   2   6        189.78        228.61        13.82 o                         
   2   2   6      18176.83      17891.01       105.99 o                         
   3   2   6        624.08        580.00        20.11 o                         
   4   2   6       7348.21       7414.19       348.20 o                         
  -4   3   6       2176.59       2280.26        73.68 o                         
  -3   3   6       4742.45       4651.78        91.19 o                         
  -2   3   6       6844.45       6792.14       142.60 o                         
  -1   3   6      15485.34      14863.67       199.17 o                         
   0   3   6      11790.40      11556.81       173.25 o                         
   1   3   6       8196.60       7801.61        79.13 o                         
   2   3   6       5568.78       5678.30       114.36 o                         
   3   3   6       2567.74       2562.40        43.20 o                         
   4   3   6        667.29        742.56        47.18 o                         
  -4   4   6       1805.11       1793.44        56.79 o                         
  -3   4   6        394.08        402.76        28.47 o                         
  -2   4   6       3419.49       3400.87        48.84 o                         
  -1   4   6       3970.19       3885.01       111.20 o                         
   0   4   6        820.41        882.96        52.86 o                         
   1   4   6       9191.90       9097.77       172.80 o                         
   2   4   6         59.65         72.02        11.16 o                         
   3   4   6       6398.88       6596.02        93.66 o                         
   4   4   6        273.17        253.23        43.42 o                         
  -4   5   6        948.37        932.36        50.76 o                         
  -3   5   6       1885.25       1858.60        61.70 o                         
  -2   5   6       3517.92       3546.72        71.20 o                         
  -1   5   6       5134.73       5087.86       175.98 o                         
   0   5   6       4329.24       4155.67       123.09 o                         
   1   5   6       3903.22       4037.11       125.25 o                         
   2   5   6       2017.11       2060.06        92.25 o                         
   3   5   6       1446.18       1410.72        89.04 o                         
  -3   6   6       1054.77       1045.62        76.11 o                         
  -2   6   6        353.93        369.68        43.55 o                         
  -1   6   6        518.41        519.35        30.19 o                         
   0   6   6        884.72        869.77        40.17 o                         
   1   6   6        166.95        201.82        31.33 o                         
   2   6   6       2017.88       2109.79        98.29 o                         
   3   6   6         23.83         29.03        15.49 o                         
  -3   7   6        709.00        685.39        68.27 o                         
  -2   7   6        811.64        843.53        68.99 o                         
  -1   7   6       1130.09       1133.28        48.08 o                         
   0   7   6        608.07        641.02        37.90 o                         
   1   7   6       1762.01       1805.65        65.43 o                         
   2   7   6        471.83        493.51        36.88 o                         
   3   7   6        323.90        299.57        30.85 o                         
  -2   8   6        522.14        519.33        59.63 o                         
  -1   8   6        520.82        465.64        34.15 o                         
   0   8   6        783.37        749.48        44.22 o                         
   1   8   6        598.87        631.41        42.21 o                         
   2   8   6         87.06         86.09        16.84 o                         
   0   9   6        150.58        152.13        22.08 o                         
  -4   1   7        808.91        855.87        47.61 o                         
  -3   1   7       1263.02       1241.67        52.00 o                         
  -2   1   7        739.92        765.49        15.42 o                         
  -1   1   7       3742.86       3865.02        45.11 o                         
   0   1   7       4009.40       3953.97        41.85 o                         
   1   1   7       6641.76       6312.29       114.95 o                         
   2   1   7        718.09        634.50        25.07 o                         
   3   1   7       2554.53       2500.60        72.94 o                         
   4   1   7        628.22        590.27        41.77 o                         
  -4   2   7        180.20        163.63        15.94 o                         
  -3   2   7       1253.02       1258.01        39.38 o                         
  -2   2   7        887.14        856.65        35.39 o                         
  -1   2   7        858.05        828.29        30.32 o                         
   0   2   7       3034.78       3167.69        86.49 o                         
   1   2   7       1959.87       1989.63        95.51 o                         
   2   2   7        410.86        372.15        19.29 o                         
   3   2   7          3.50         12.81         6.26 o                         
   4   2   7         51.22        151.47        26.38 o                         
  -4   3   7        551.18        581.47        39.52 o                         
  -3   3   7       1368.09       1345.73        70.96 o                         
  -2   3   7       4521.07       4698.56       121.12 o                         
  -1   3   7        646.16        617.02        42.43 o                         
   0   3   7       7507.96       7585.60       146.80 o                         
   1   3   7          0.02         10.64         3.55 o                         
   2   3   7       6134.51       5998.94       110.95 o                         
   3   3   7          0.14          9.25         6.15 o                         
   4   3   7       1772.88       1755.18        72.98 o                         
  -4   4   7        739.62        791.93        48.50 o                         
  -3   4   7       1338.03       1349.15        75.86 o                         
  -2   4   7       3373.80       3214.84        49.95 o                         
  -1   4   7       3678.73       3532.92       107.45 o                         
   0   4   7       3034.65       2911.91        98.44 o                         
   1   4   7       1460.13       1460.68        71.72 o                         
   2   4   7        638.16        602.54        32.05 o                         
   3   4   7        288.15        326.38        22.84 o                         
   4   4   7          0.52         -1.77         7.00 o                         
  -3   5   7        671.01        683.23        58.70 o                         
  -2   5   7        441.21        401.67        42.92 o                         
  -1   5   7       5573.32       5448.41       145.90 o                         
   0   5   7        187.80        184.11        27.68 o                         
   1   5   7       7210.78       7677.66       177.63 o                         
   2   5   7          3.46         29.91        13.83 o                         
   3   5   7       5072.76       4957.62       170.29 o                         
  -3   6   7       1539.40       1522.11        93.28 o                         
  -2   6   7       2562.93       2628.14       114.23 o                         
  -1   6   7       3727.35       3668.24        79.51 o                         
   0   6   7       2298.25       2259.11        98.58 o                         
   1   6   7        463.16        496.94        48.94 o                         
   2   6   7        967.90        922.51        67.44 o                         
   3   6   7        116.28        116.01        27.49 o                         
  -3   7   7        294.64        294.85        45.57 o                         
  -2   7   7       1296.18       1319.32        87.76 o                         
  -1   7   7          6.50          9.73         6.27 o                         
   0   7   7       5533.57       5494.34       181.94 o                         
   1   7   7         95.15         84.59        15.28 o                         
   2   7   7       4165.85       4235.08       120.26 o                         
  -2   8   7       1708.26       1820.12       108.50 o                         
  -1   8   7       1456.71       1410.91        58.57 o                         
   0   8   7       1298.55       1284.76        57.91 o                         
   1   8   7        899.65        994.32        53.47 o                         
   2   8   7        145.42        167.34        33.91 o                         
  -4   0   8        270.19        213.64        32.68 o                         
  -3   0   8       4054.83       4285.55       236.61 o                         
  -2   0   8        470.80        423.93        21.27 o                         
  -1   0   8      25992.27      25490.11       147.50 o                         
   0   0   8       1516.20       1411.53        49.11 o                         
   1   0   8      35409.62      33419.70       263.83 o                         
   2   0   8       1630.10       1511.52        27.78 o                         
   3   0   8      14189.32      14779.76       255.13 o                         
   4   0   8        879.08       1043.22        79.02 o                         
  -4   1   8       3261.88       3362.00       119.08 o                         
  -3   1   8       4319.78       4287.38        63.54 o                         
  -2   1   8      12255.05      12165.99        81.71 o                         
  -1   1   8       9530.27       9614.56        81.91 o                         
   0   1   8      12332.37      12398.21        78.12 o                         
   1   1   8        951.05        883.78        31.66 o                         
   2   1   8        626.92        609.33        29.78 o                         
   3   1   8         35.48         69.93        14.93 o                         
   4   1   8         90.02        113.82        29.47 o                         
  -4   2   8       1157.65       1093.00        89.59 o                         
  -3   2   8        290.59        264.49        18.71 o                         
  -2   2   8       9534.25       9478.38       116.59 o                         
  -1   2   8        119.63        106.20        12.32 o                         
   0   2   8      27220.42      27034.80       260.90 o                         
   1   2   8       3004.51       2714.98        32.49 o                         
   2   2   8      18797.03      18377.13       406.38 o                         
   3   2   8       1625.87       1570.31        46.77 o                         
   4   2   8       5499.21       5817.92       195.20 o                         
  -4   3   8       1985.47       2038.37        72.28 o                         
  -3   3   8       4274.68       4177.90       126.10 o                         
  -2   3   8       5648.30       4275.67       488.88 o                         
  -1   3   8       5444.19       5368.28       127.46 o                         
   0   3   8       6088.07       6390.31       140.34 o                         
   1   3   8       1587.79       1471.56        36.65 o                         
   2   3   8        292.58        279.32        20.34 o                         
   3   3   8         15.39         12.98         6.40 o                         
   4   3   8         76.47        102.20        19.67 o                         
  -4   4   8        357.78        369.97        33.58 o                         
  -3   4   8       2158.95       2095.99        96.97 o                         
  -2   4   8          0.33          9.38         3.89 o                         
  -1   4   8       9792.99       9487.04       182.68 o                         
   0   4   8        603.76        588.75        46.40 o                         
   1   4   8      16552.98      16579.19       320.97 o                         
   2   4   8       1585.71       1499.80        47.05 o                         
   3   4   8       6862.91       7141.78       102.33 o                         
   4   4   8        309.32        322.63        32.46 o                         
  -3   5   8       1966.71       1948.05        99.49 o                         
  -2   5   8       1558.62       1582.79        83.84 o                         
  -1   5   8       3975.05       3919.67       126.15 o                         
   0   5   8        986.23       1044.13        64.96 o                         
   1   5   8       1815.08       1867.95        88.34 o                         
   2   5   8          4.21         20.05        12.65 o                         
   3   5   8         42.90         55.43        26.33 o                         
  -3   6   8        146.41        138.36        31.93 o                         
  -2   6   8       1822.64       1710.18        93.68 o                         
  -1   6   8          0.23         18.95         8.84 o                         
   0   6   8       6751.28       6442.50       168.98 o                         
   1   6   8        187.52        302.82        39.10 o                         
   2   6   8       5221.48       5314.34       164.27 o                         
   3   6   8         66.69         86.25        23.88 o                         
  -2   7   8        483.24        484.76        53.99 o                         
  -1   7   8       1162.30       1113.14        63.30 o                         
   0   7   8        293.22        329.22        34.88 o                         
   1   7   8        334.95        314.88        42.57 o                         
   2   7   8         57.43         78.70        26.14 o                         
  -2   8   8        151.19        162.06        34.76 o                         
  -1   8   8        974.70        986.03        49.61 o                         
   0   8   8          1.55         10.48        19.23 o                         
   1   8   8       1270.79       1357.73        62.76 o                         
  -4   1   9        268.20        353.50        33.24 o                         
  -3   1   9       1158.34       1185.52        38.02 o                         
  -2   1   9       1387.37       1335.55        29.30 o                         
  -1   1   9       7739.24       7673.71        68.81 o                         
   0   1   9       1951.57       1849.54        32.00 o                         
   1   1   9       5057.71       5016.98        78.46 o                         
   2   1   9       1823.72       1789.85        52.18 o                         
   3   1   9       3452.69       3677.35       109.82 o                         
   4   1   9        509.33        431.61        38.83 o                         
  -4   2   9        169.16        281.37        30.82 o                         
  -3   2   9         35.69         35.95         7.81 o                         
  -2   2   9        814.10        904.18        38.73 o                         
  -1   2   9         37.23         59.64        14.09 o                         
   0   2   9        305.85        370.40        33.10 o                         
   1   2   9        223.99        225.28         9.83 o                         
   2   2   9         15.29         40.82        19.03 o                         
   3   2   9         73.23         60.73        10.59 o                         
   4   2   9        409.02        432.23        39.49 o                         
  -4   3   9       1321.61       1296.43        59.45 o                         
  -3   3   9        242.77        217.80        31.19 o                         
  -2   3   9       4669.11       4954.74       185.80 o                         
  -1   3   9         47.59         51.13        16.41 o                         
   0   3   9       9627.59       9755.11       179.82 o                         
   1   3   9         75.25         73.05        10.29 o                         
   2   3   9       6438.77       6334.71        95.22 o                         
   3   3   9          4.30         11.13         9.80 o                         
   4   3   9       1581.75       1609.81        71.68 o                         
  -4   4   9        582.39        570.03        41.71 o                         
  -3   4   9        460.93        464.29        47.48 o                         
  -2   4   9        399.45        347.69        17.45 o                         
  -1   4   9        262.02        269.35        37.82 o                         
   0   4   9         36.13         40.73        16.11 o                         
   1   4   9          1.44         12.13        13.61 o                         
   2   4   9        618.83        546.65        37.24 o                         
   3   4   9        201.76        216.68        20.08 o                         
   4   4   9        392.91        362.26        34.39 o                         
  -3   5   9       2643.16       2620.24       117.31 o                         
  -2   5   9         42.45         68.90        20.18 o                         
  -1   5   9       5514.40       5431.98       152.64 o                         
   0   5   9        125.96        116.01        24.47 o                         
   1   5   9      11600.01      11586.26       223.10 o                         
   2   5   9        315.70        303.27        39.02 o                         
   3   5   9       3325.29       3227.20        94.89 o                         
  -3   6   9        676.74        613.58        60.77 o                         
  -2   6   9        578.49        560.44        55.07 o                         
  -1   6   9        167.61        151.39        29.41 o                         
   0   6   9        833.25        900.14        66.66 o                         
   1   6   9          0.25          3.93         9.37 o                         
   2   6   9        231.37        234.82        38.08 o                         
   3   6   9        339.83        283.45        44.37 o                         
  -2   7   9       2991.78       2836.95       129.41 o                         
  -1   7   9        220.49        206.14        21.83 o                         
   0   7   9       5220.84       5161.36       109.07 o                         
   1   7   9        977.40        982.00        74.15 o                         
   2   7   9       4499.46       4448.26       160.43 o                         
  -1   8   9        528.49        564.20        59.94 o                         
   0   8   9        108.24         98.34        16.96 o                         
   1   8   9         25.03         45.43        13.95 o                         
  -4   0  10         99.66         60.29        19.33 o                         
  -3   0  10      11785.53      11921.30       143.26 o                         
  -2   0  10       2017.24       1944.32        48.18 o                         
  -1   0  10      35056.16      33030.32       186.32 o                         
   0   0  10       3605.41       3370.36        85.96 o                         
   1   0  10      36746.63      36397.62       301.69 o                         
   2   0  10       2692.45       2648.39        67.60 o                         
   3   0  10      11948.79      12454.09       247.18 o                         
   4   0  10        134.25        165.67        34.73 o                         
  -4   1  10       1570.47       1548.96        65.98 o                         
  -3   1  10       1554.73       1543.11        43.94 o                         
  -2   1  10        845.58        782.33        25.65 o                         
  -1   1  10         74.29         91.86         9.19 o                         
   0   1  10          8.47         11.49         4.43 o                         
   1   1  10        283.04        272.63        20.35 o                         
   2   1  10       1199.63       1250.28        45.76 o                         
   3   1  10       1827.82       1827.74        79.90 o                         
   4   1  10       1662.39       1601.15        71.72 o                         
  -4   2  10       3235.32       3347.52        97.17 o                         
  -3   2  10        829.81        793.46        33.11 o                         
  -2   2  10      14345.97      14295.88       151.32 o                         
  -1   2  10       4604.10       4735.41        59.57 o                         
   0   2  10      22480.07      20509.20       245.25 o                         
   1   2  10       5053.31       4992.62       126.68 o                         
   2   2  10      14826.29      14613.59       151.65 o                         
   3   2  10       1150.05       1167.67        42.86 o                         
   4   2  10       3511.87       3791.56       110.44 o                         
  -4   3  10       1020.97       1055.29        57.26 o                         
  -3   3  10        829.43        782.71        57.49 o                         
  -2   3  10       1077.63       1021.58        61.75 o                         
  -1   3  10        150.12        147.57        23.58 o                         
   0   3  10          2.90         39.30        17.00 o                         
   1   3  10        158.32        142.04        23.12 o                         
   2   3  10        780.80        812.21        35.85 o                         
   3   3  10        754.53        746.23        34.33 o                         
   4   3  10       1232.39       1321.93        65.75 o                         
  -4   4  10         41.70         40.69        16.14 o                         
  -3   4  10       3979.80       3767.48       133.19 o                         
  -2   4  10        759.25        698.11        54.49 o                         
  -1   4  10      10995.41      11070.72       208.18 o                         
   0   4  10       1464.63       1515.67        78.76 o                         
   1   4  10      10288.37      10320.89       180.93 o                         
   2   4  10        770.27        782.22        34.97 o                         
   3   4  10       4647.09       4737.40        86.65 o                         
  -3   5  10        735.45        779.10        66.50 o                         
  -2   5  10        258.92        348.11        40.67 o                         
  -1   5  10        237.57        343.71        41.54 o                         
   0   5  10          5.83         18.88        13.55 o                         
   1   5  10         40.52         70.20        24.62 o                         
   2   5  10         84.37         52.28        18.00 o                         
   3   5  10        554.68        548.38        45.78 o                         
  -3   6  10          0.24         13.77        13.57 o                         
  -2   6  10       3993.26       3921.14       145.52 o                         
  -1   6  10         15.65         20.44        14.04 o                         
   0   6  10       5975.81       6120.74       173.50 o                         
   1   6  10         10.50          5.26         8.70 o                         
   2   6  10       4548.23       4386.15       155.62 o                         
   3   6  10          0.60          6.23        13.62 o                         
  -2   7  10        126.77        223.76        42.71 o                         
  -1   7  10         74.45         66.07        12.74 o                         
   0   7  10         49.73         83.06        27.12 o                         
   1   7  10          8.96         24.31        16.52 o                         
   2   7  10         37.20         74.19        27.10 o                         
  -1   8  10       1012.98        981.13        78.70 o                         
   0   8  10         20.77         16.70         9.77 o                         
   1   8  10       1254.13       1201.43        59.81 o                         
  -4   1  11        299.66        260.66        28.52 o                         
  -3   1  11       2585.68       2444.65        56.03 o                         
  -2   1  11       1440.03       1339.01        29.17 o                         
  -1   1  11       4158.50       4029.28        56.78 o                         
   0   1  11       1434.19       1403.95        30.60 o                         
   1   1  11       6045.79       6127.49       165.71 o                         
   2   1  11       1528.35       1556.22        52.27 o                         
   3   1  11        927.64        975.51        72.49 o                         
   4   1  11        237.44        209.52        28.09 o                         
  -4   2  11        149.80        361.59        51.38 o                         
  -3   2  11          2.25          6.73         6.76 o                         
  -2   2  11         11.77        117.63        27.16 o                         
  -1   2  11         24.08         48.51         8.23 o                         
   0   2  11         10.67         71.29         9.50 o                         
   1   2  11        158.98        143.04        24.58 o                         
   2   2  11        739.19        699.40        34.50 o                         
   3   2  11         10.32         18.82        10.66 o                         
   4   2  11        184.91        181.61        27.15 o                         
  -4   3  11       1324.19       1354.46        96.29 o                         
  -3   3  11          5.37          9.96         9.87 o                         
  -2   3  11       4990.00       4966.32        97.00 o                         
  -1   3  11         35.07         54.53        16.29 o                         
   0   3  11       8618.69       8357.66       172.11 o                         
   1   3  11        104.31         88.75        11.07 o                         
   2   3  11       3228.51       3329.35        73.41 o                         
   3   3  11        464.82        462.73        27.86 o                         
   4   3  11       1001.31        999.94        57.95 o                         
  -3   4  11         48.08        135.36        32.94 o                         
  -2   4  11         31.89         47.00        18.10 o                         
  -1   4  11        124.84        205.33        36.69 o                         
   0   4  11        380.75        403.83        41.06 o                         
   1   4  11        396.85        361.50        20.21 o                         
   2   4  11        541.89        524.04        29.08 o                         
   3   4  11        547.28        525.86        30.13 o                         
  -3   5  11       2778.01       2759.10       123.86 o                         
  -2   5  11        304.34        294.40        38.15 o                         
  -1   5  11       8680.41       8413.20       196.87 o                         
   0   5  11         30.99         24.39        16.35 o                         
   1   5  11       3802.78       3998.76       137.50 o                         
   2   5  11         12.43          6.67        11.79 o                         
   3   5  11       1638.48       1550.87        71.70 o                         
  -3   6  11         69.78         63.37        19.89 o                         
  -2   6  11         36.81        128.80        32.34 o                         
  -1   6  11        201.30        188.96        32.44 o                         
   0   6  11       1024.36        960.66        72.65 o                         
   1   6  11        375.03        364.30        44.42 o                         
   2   6  11        729.44        659.80        63.45 o                         
   3   6  11        826.99        684.94        70.55 o                         
  -2   7  11       3382.91       3279.78       143.35 o                         
  -1   7  11        768.82        707.51        39.75 o                         
   0   7  11       3676.50       3797.53       148.57 o                         
   1   7  11        129.92        131.85        29.43 o                         
   2   7  11       1801.17       1788.80       106.14 o                         
  -1   8  11         56.87         30.10        21.80 o                         
   0   8  11        254.26        198.65        24.15 o                         
   1   8  11        804.36        771.60        48.69 o                         
  -4   0  12        466.52        394.61        47.06 o                         
  -3   0  12       8518.57       8862.62       218.90 o                         
  -2   0  12       1332.51       1284.53        42.80 o                         
  -1   0  12      20542.51      20052.01       156.87 o                         
   0   0  12        777.53        740.35        44.77 o                         
   1   0  12      12223.86      12422.80       191.51 o                         
   2   0  12        338.14        299.39        34.99 o                         
   3   0  12       2420.38       2444.33       116.03 o                         
   4   0  12        379.95        365.33        51.85 o                         
  -4   1  12         27.16         26.30        21.79 o                         
  -3   1  12          9.26         46.15        11.38 o                         
  -2   1  12        388.21        372.55        16.33 o                         
  -1   1  12        668.75        632.77        23.08 o                         
   0   1  12       5881.01       5990.13       102.09 o                         
   1   1  12       5318.21       5354.94        91.70 o                         
   2   1  12       7031.04       7232.31       121.31 o                         
   3   1  12       3095.15       3286.77        74.81 o                         
   4   1  12       2343.09       2379.39        91.79 o                         
  -4   2  12       3389.36       3541.66       103.50 o                         
  -3   2  12       1026.22       1005.26        38.57 o                         
  -2   2  12      11109.37      11167.40        97.37 o                         
  -1   2  12       1968.37       1960.93        41.26 o                         
   0   2  12      14849.49      15799.99       130.70 o                         
   1   2  12         95.14         94.83        19.83 o                         
   2   2  12       5176.45       5170.21       110.64 o                         
   3   2  12        301.92        296.60        22.91 o                         
   4   2  12        782.33        756.67        51.65 o                         
  -4   3  12         62.74        116.40        34.04 o                         
  -3   3  12          0.26          4.30         8.64 o                         
  -2   3  12        175.77        203.99        28.37 o                         
  -1   3  12        716.80        648.99        51.34 o                         
   0   3  12       3153.59       3164.38       109.39 o                         
   1   3  12       3088.02       3036.38        62.26 o                         
   2   3  12       4317.33       4293.72        85.71 o                         
   3   3  12       2615.90       2623.21        66.37 o                         
  -3   4  12       4197.95       4121.39       145.90 o                         
  -2   4  12        739.17        624.45        53.81 o                         
  -1   4  12       9382.07       9380.01       202.52 o                         
   0   4  12        591.06        552.01        49.43 o                         
   1   4  12       7181.58       7166.75        87.10 o                         
   2   4  12          4.65         13.31         9.68 o                         
   3   4  12       1583.53       1525.86        51.17 o                         
  -3   5  12          2.01        103.79        30.58 o                         
  -2   5  12          3.24         -2.50        11.22 o                         
  -1   5  12        770.09        835.76        65.58 o                         
   0   5  12        344.39        319.36        40.29 o                         
   1   5  12       2540.08       2432.78       108.92 o                         
   2   5  12        840.21        799.09        66.32 o                         
   3   5  12       1493.57       1330.09        66.92 o                         
  -3   6  12          9.72          4.89        10.32 o                         
  -2   6  12       3474.79       3356.00       137.89 o                         
  -1   6  12        118.49        160.09        31.32 o                         
   0   6  12       5085.38       5558.94       175.67 o                         
   1   6  12         16.29         34.50        17.46 o                         
   2   6  12       2002.07       1939.66       107.49 o                         
  -2   7  12          3.20         93.82        30.84 o                         
  -1   7  12         61.53         49.20        10.81 o                         
   0   7  12        105.01        151.33        33.31 o                         
   1   7  12        422.50        380.20        47.85 o                         
   2   7  12        210.77        210.81        39.67 o                         
  -1   8  12       1193.41       1181.06        89.63 o                         
   0   8  12          2.53         33.39        11.70 o                         
  -4   1  13        364.69        334.77        49.10 o                         
  -3   1  13       1350.15       1303.69        42.43 o                         
  -2   1  13        502.58        485.41        19.58 o                         
  -1   1  13       2476.68       2486.32        46.91 o                         
   0   1  13       2073.72       2150.25        41.38 o                         
   1   1  13       1532.04       1538.60        50.93 o                         
   2   1  13        492.87        529.82        33.28 o                         
   3   1  13        418.61        437.55        29.27 o                         
   4   1  13        551.99        569.53        53.44 o                         
  -4   2  13         34.80        215.59        61.54 o                         
  -3   2  13          1.47          6.96         6.95 o                         
  -2   2  13        291.79        367.91        20.00 o                         
  -1   2  13        931.38        896.24        29.08 o                         
   0   2  13       1181.67       1177.25        32.73 o                         
   1   2  13        427.31        428.68        41.15 o                         
   2   2  13        759.13        707.70        37.35 o                         
   3   2  13        913.64        887.62        39.97 o                         
  -4   3  13        917.56       1005.45        85.44 o                         
  -3   3  13         10.36          7.47         7.85 o                         
  -2   3  13       2728.32       2810.07        76.92 o                         
  -1   3  13        217.07        234.85        32.56 o                         
   0   3  13       2365.84       2333.25        95.95 o                         
   1   3  13        795.82        792.41        40.00 o                         
   2   3  13       1680.61       1650.82        54.70 o                         
   3   3  13       1190.69       1117.15        44.74 o                         
  -3   4  13        235.17        310.53        43.69 o                         
  -2   4  13        479.26        495.79        50.43 o                         
  -1   4  13        924.86        973.55        70.36 o                         
   0   4  13       1697.13       1572.83        83.92 o                         
   1   4  13       2405.96       2275.23        51.73 o                         
   2   4  13       1843.13       1681.63        53.63 o                         
   3   4  13        868.81        795.81        37.83 o                         
  -3   5  13       2165.42       2159.83       113.24 o                         
  -2   5  13         35.70         43.55        16.89 o                         
  -1   5  13       2954.97       2768.05       118.53 o                         
   0   5  13          0.63         -0.18        12.40 o                         
   1   5  13       1725.95       1738.95        94.50 o                         
   2   5  13        653.97        524.75        54.91 o                         
   3   5  13        217.96        193.88        26.81 o                         
  -2   6  13        657.42        749.57        69.00 o                         
  -1   6  13        376.10        327.44        44.17 o                         
   0   6  13       1634.01       1602.94        94.93 o                         
   1   6  13       2372.47       2263.95       113.06 o                         
   2   6  13       1516.74       1347.32        91.45 o                         
  -2   7  13       1734.00       1557.44       103.46 o                         
  -1   7  13         10.45         -2.00        11.42 o                         
   0   7  13       2184.67       2156.03       115.18 o                         
   1   7  13         48.95         40.98        21.53 o                         
  -4   0  14        311.04        257.62        40.28 o                         
  -3   0  14       5098.04       4937.52       186.98 o                         
  -2   0  14        244.49        203.94        21.26 o                         
  -1   0  14       5867.76       5536.12        88.06 o                         
   0   0  14        155.41        146.69        13.93 o                         
   1   0  14       3575.31       3507.72       110.32 o                         
   2   0  14        502.54        499.80        46.91 o                         
   3   0  14         43.07         77.82        23.70 o                         
  -4   1  14        370.01        382.90        35.25 o                         
  -3   1  14       1067.35       1081.30        39.51 o                         
  -2   1  14       4077.72       3990.36        56.48 o                         
  -1   1  14       4914.58       4993.46        68.91 o                         
   0   1  14       7465.28       7382.26        96.44 o                         
   1   1  14       5083.02       5204.72        96.27 o                         
   2   1  14       6250.86       6506.94       134.27 o                         
   3   1  14       3077.68       3284.75        79.40 o                         
  -4   2  14       2712.47       2607.09        92.60 o                         
  -3   2  14        181.34        165.12        16.90 o                         
  -2   2  14       6033.74       5808.58        95.49 o                         
  -1   2  14        108.90        119.10        11.75 o                         
   0   2  14       6094.85       6177.32        76.00 o                         
   1   2  14        977.85       1019.89        64.58 o                         
   2   2  14       1508.42       1521.48        56.22 o                         
   3   2  14       1587.80       1540.32        53.90 o                         
  -3   3  14        749.78        753.33        44.05 o                         
  -2   3  14       2071.89       2146.97       140.42 o                         
  -1   3  14       2994.22       3050.60       113.21 o                         
   0   3  14       4440.54       4397.98       134.82 o                         
   1   3  14       4626.80       4680.65       144.93 o                         
   2   3  14       2686.13       2774.61        72.38 o                         
   3   3  14       2188.42       2190.02        85.26 o                         
  -3   4  14       2743.84       2692.55       123.06 o                         
  -2   4  14          0.68          5.58        11.10 o                         
  -1   4  14       3792.11       3759.76       133.34 o                         
   0   4  14        290.92        250.34        36.25 o                         
   1   4  14       1620.88       1519.77        43.75 o                         
   2   4  14       1114.32       1085.66        44.01 o                         
   3   4  14        282.10        268.81        26.89 o                         
  -3   5  14        458.46        525.83        58.55 o                         
  -2   5  14        497.40        482.32        52.20 o                         
  -1   5  14       1518.76       1764.30        98.84 o                         
   0   5  14       1268.40       1252.21        80.10 o                         
   1   5  14       1926.49       1824.14       100.76 o                         
   2   5  14       1314.37       1198.46        84.02 o                         
  -2   6  14       1200.35       1215.22        88.88 o                         
  -1   6  14          4.88         56.24        22.50 o                         
   0   6  14        749.41        705.35        63.65 o                         
   1   6  14         59.63        106.04        29.52 o                         
   2   6  14        243.45        202.43        37.82 o                         
  -1   7  14        377.45        396.17        51.75 o                         
   0   7  14        166.09        246.14        41.05 o                         
   1   7  14        453.04        484.52        56.16 o                         
  -4   1  15        139.21        126.21        22.61 o                         
  -3   1  15        554.85        562.53        29.88 o                         
  -2   1  15        831.57        848.34        27.75 o                         
  -1   1  15       1487.55       1563.41        40.41 o                         
   0   1  15       1092.03       1135.57        32.99 o                         
   1   1  15        694.95        748.80        39.16 o                         
   2   1  15       1689.96       1696.41        61.91 o                         
   3   1  15        649.92        661.14        37.26 o                         
  -3   2  15        158.01        148.26        16.54 o                         
  -2   2  15        215.21        226.06        17.02 o                         
  -1   2  15        187.85        170.04        14.23 o                         
   0   2  15        449.23        436.26        21.78 o                         
   1   2  15        563.47        528.53        49.86 o                         
   2   2  15          9.34          8.79         7.37 o                         
   3   2  15        140.90        144.49        18.17 o                         
  -3   3  15        149.48        154.07        22.24 o                         
  -2   3  15       1012.23        988.71        47.43 o                         
  -1   3  15        741.79        699.71        56.84 o                         
   0   3  15       1005.39       1007.49        68.40 o                         
   1   3  15       2368.49       2229.74       103.23 o                         
   2   3  15        188.99        192.47        20.60 o                         
   3   3  15       1234.33       1245.94        56.48 o                         
  -3   4  15        276.52        431.50        53.39 o                         
  -2   4  15       1086.83       1095.44        77.67 o                         
  -1   4  15        943.93        891.53        67.41 o                         
   0   4  15       1123.33       1032.57        70.66 o                         
   1   4  15        473.68        461.26        25.17 o                         
   2   4  15        416.68        409.47        28.24 o                         
   3   4  15        256.28        217.63        38.94 o                         
  -3   5  15        974.87        905.29        77.45 o                         
  -2   5  15         63.59         60.85        23.60 o                         
  -1   5  15        456.66        487.22        53.05 o                         
   0   5  15       1405.06       1359.55        85.67 o                         
   1   5  15        202.34        205.02        36.27 o                         
   2   5  15       1366.97       1265.68        88.10 o                         
  -2   6  15       1118.08       1143.34        86.59 o                         
  -1   6  15       1769.59       1836.23       107.53 o                         
   0   6  15        840.90        820.82        69.43 o                         
   1   6  15       1008.55       1040.38        81.19 o                         
   2   6  15        589.40        547.14        61.32 o                         
  -1   7  15        365.00        284.88        46.68 o                         
   0   7  15        162.89        176.00        34.78 o                         
   1   7  15        984.34        969.09        79.75 o                         
  -3   0  16        915.26        923.56        71.00 o                         
  -2   0  16        358.58        331.95        25.16 o                         
  -1   0  16        432.01        365.67        29.44 o                         
   0   0  16       3224.97       3103.71        66.74 o                         
   1   0  16       1167.61       1145.20        34.45 o                         
   2   0  16       4981.65       5169.80       156.00 o                         
   3   0  16        451.14        472.68        57.17 o                         
  -3   1  16       1769.63       1836.84        53.91 o                         
  -2   1  16       2853.81       2825.38        61.47 o                         
  -1   1  16       5123.10       5024.02        74.34 o                         
   0   1  16       5319.70       5444.00        72.93 o                         
   1   1  16       4298.14       4380.44        94.40 o                         
   2   1  16       1131.56       1177.59        75.76 o                         
   3   1  16        894.99        972.47        45.59 o                         
  -3   2  16        140.93        135.83        15.87 o                         
  -2   2  16       1378.00       1253.32        38.02 o                         
  -1   2  16       1883.94       1796.53        45.59 o                         
   0   2  16        103.18         85.74        10.00 o                         
   1   2  16       5273.04       5275.62       153.93 o                         
   2   2  16        274.65        269.96        30.74 o                         
   3   2  16       3564.94       3603.30        98.13 o                         
  -3   3  16       1204.46       1169.57        56.00 o                         
  -2   3  16       2241.55       2243.51        72.07 o                         
  -1   3  16       3623.99       3469.34       126.03 o                         
   0   3  16       2721.76       2729.42       114.08 o                         
   1   3  16       2920.82       2771.39       116.51 o                         
   2   3  16       1696.82       1742.65        60.63 o                         
   3   3  16        441.20        457.18        32.88 o                         
  -3   4  16       1019.63       1019.67        78.43 o                         
  -2   4  16        298.07        292.36        42.37 o                         
  -1   4  16        588.28        546.15        53.74 o                         
   0   4  16       1790.19       1767.25        95.41 o                         
   1   4  16        137.76         89.98        23.86 o                         
   2   4  16       2754.84       2708.74       126.80 o                         
   3   4  16         69.26         87.98        19.40 o                         
  -2   5  16       1259.03       1232.33        88.98 o                         
  -1   5  16       1158.05       1244.04        83.79 o                         
   0   5  16       1966.18       2038.61       106.03 o                         
   1   5  16        955.87       1097.15        81.18 o                         
   2   5  16        989.28        925.50        76.85 o                         
  -2   6  16        431.50        399.69        54.80 o                         
  -1   6  16         92.82        144.39        32.40 o                         
   0   6  16        162.64        171.04        34.12 o                         
   1   6  16        666.88        733.41        70.11 o                         
  -1   7  16        378.93        373.66        52.82 o                         
   0   7  16        738.25        774.61        72.10 o                         
  -3   1  17        425.99        451.39        28.58 o                         
  -2   1  17        942.50        930.80        30.62 o                         
  -1   1  17        518.72        576.66        27.20 o                         
   0   1  17       1862.82       1890.69        45.11 o                         
   1   1  17        985.76       1062.71        48.83 o                         
   2   1  17       1762.99       1716.40        94.75 o                         
   3   1  17        258.30        269.47        25.18 o                         
  -3   2  17        144.97        156.32        18.12 o                         
  -2   2  17        295.96        276.62        20.22 o                         
  -1   2  17        293.85        287.86        19.86 o                         
   0   2  17         84.67         83.97        12.39 o                         
   1   2  17        317.83        398.29        46.93 o                         
   2   2  17        164.46        143.26        19.84 o                         
   3   2  17          3.89         23.00        11.97 o                         
  -3   3  17        572.32        568.90        34.58 o                         
  -2   3  17        299.38        316.75        35.71 o                         
  -1   3  17       2244.11       2158.09       101.41 o                         
   0   3  17        151.22        178.87        34.67 o                         
   1   3  17       2195.74       2068.78       103.43 o                         
   2   3  17          4.69          9.51         9.13 o                         
   3   3  17       1214.95       1188.92        56.48 o                         
  -3   4  17        284.36        306.76        43.88 o                         
  -2   4  17        503.70        564.38        56.04 o                         
  -1   4  17        534.86        538.16        54.08 o                         
   0   4  17        682.50        710.60        62.64 o                         
   1   4  17        517.76        444.54        51.26 o                         
   2   4  17         88.36         67.09        24.85 o                         
  -2   5  17        723.14        701.70        66.56 o                         
  -1   5  17         58.17         51.59        24.22 o                         
   0   5  17       1971.13       1935.31       104.95 o                         
   1   5  17         73.68         74.20        26.63 o                         
   2   5  17       2119.08       2012.10       115.13 o                         
  -1   6  17        735.88        695.08        68.43 o                         
   0   6  17        669.36        665.95        64.96 o                         
   1   6  17        375.51        460.14        56.45 o                         
  -3   0  18         19.23         -7.62        15.24 o                         
  -2   0  18       2709.30       2757.20        74.85 o                         
  -1   0  18        285.60        302.38        24.42 o                         
   0   0  18       4387.31       4554.02        95.80 o                         
   1   0  18        100.09        102.49        23.09 o                         
   2   0  18       6037.63       6490.46       185.49 o                         
   3   0  18        336.45        427.04        57.23 o                         
  -3   1  18       1585.07       1605.59        68.71 o                         
  -2   1  18       1434.52       1458.09        38.95 o                         
  -1   1  18       1786.47       1696.72        45.91 o                         
   0   1  18        444.07        479.23        23.93 o                         
   1   1  18       1330.87       1297.55        55.25 o                         
   2   1  18         81.47         99.68        26.04 o                         
   3   1  18          6.61         23.51         8.56 o                         
  -3   2  18        932.25        931.66        47.91 o                         
  -2   2  18         12.96         17.41         6.38 o                         
  -1   2  18       3328.73       3333.05        66.70 o                         
   0   2  18        253.28        273.00        18.57 o                         
   1   2  18       4413.21       4628.83       154.10 o                         
   2   2  18        343.58        352.65        30.84 o                         
   3   2  18       3138.68       3356.43       130.64 o                         
  -3   3  18        866.14        921.09        44.06 o                         
  -2   3  18        958.53        912.93        59.02 o                         
  -1   3  18       1183.50       1250.20        81.57 o                         
   0   3  18       1039.67        987.25        72.57 o                         
   1   3  18        147.50        211.22        37.17 o                         
   2   3  18        169.78        170.63        21.34 o                         
  -2   4  18       1138.35       1140.80        81.42 o                         
  -1   4  18          1.75         14.67        10.65 o                         
   0   4  18       3314.12       3385.53       137.67 o                         
   1   4  18        222.81        239.61        39.39 o                         
   2   4  18       2324.32       2227.35       119.61 o                         
  -2   5  18        617.52        659.93        65.67 o                         
  -1   5  18        405.04        374.98        49.03 o                         
   0   5  18        561.12        521.72        60.16 o                         
   1   5  18        152.40        126.33        30.05 o                         
   2   5  18         73.68        153.27        35.91 o                         
  -1   6  18       1065.90       1074.03        83.89 o                         
   0   6  18         21.53         41.02        19.71 o                         
   1   6  18       1567.46       1423.57        99.69 o                         
  -3   1  19        180.38        223.34        27.36 o                         
  -2   1  19        703.42        702.18        28.08 o                         
  -1   1  19        394.63        395.00        23.11 o                         
   0   1  19       1364.69       1337.31        40.32 o                         
   1   1  19        298.64        313.90        28.85 o                         
   2   1  19        628.03        626.69        61.06 o                         
  -3   2  19         36.95         79.04        15.93 o                         
  -2   2  19         12.02         25.12         7.31 o                         
  -1   2  19         27.11         99.30        16.73 o                         
   0   2  19          0.01          2.93         6.53 o                         
   1   2  19        151.48        261.19        42.13 o                         
   2   2  19         23.30         16.40        10.14 o                         
  -2   3  19         50.92         58.98        15.14 o                         
  -1   3  19       1672.91       1697.95        96.07 o                         
   0   3  19          0.06          2.66        12.23 o                         
   1   3  19       1462.60       1471.99        91.67 o                         
   2   3  19          5.92         -1.08         6.29 o                         
  -2   4  19         58.19        137.43        34.12 o                         
  -1   4  19         65.78         57.16        22.43 o                         
   0   4  19         29.28         84.32        27.83 o                         
   1   4  19         40.99         27.47        16.07 o                         
   2   4  19         63.44         88.29        29.24 o                         
  -1   5  19         68.31         44.63        19.53 o                         
   0   5  19       1894.09       2106.96       117.13 o                         
   1   5  19         16.02          9.33        12.29 o                         
   0   6  19          1.12         -7.92        15.83 o                         
  -3   0  20         45.86         29.24        18.07 o                         
  -2   0  20       3209.25       3359.06       156.96 o                         
  -1   0  20        337.67        332.37        27.02 o                         
   0   0  20       9496.50      10050.12       135.51 o                         
   1   0  20        266.97        245.11        37.03 o                         
   2   0  20       4133.35       4386.23       161.25 o                         
  -3   1  20        263.66        250.00        29.04 o                         
  -2   1  20        183.68        170.95        14.89 o                         
  -1   1  20        224.89        230.59        16.00 o                         
   0   1  20         17.00         24.64         9.35 o                         
   1   1  20        334.90        350.50        31.28 o                         
   2   1  20        322.92        323.00        45.84 o                         
  -2   2  20        242.50        243.41        19.04 o                         
  -1   2  20       3959.54       4143.41       105.48 o                         
   0   2  20        707.65        708.77        42.09 o                         
   1   2  20       4658.11       4833.67       163.56 o                         
   2   2  20        306.28        290.50        29.63 o                         
  -2   3  20        228.66        204.11        24.73 o                         
  -1   3  20         12.37         23.20        19.48 o                         
   0   3  20         17.90         48.63        18.74 o                         
   1   3  20         25.75         41.76        22.48 o                         
   2   3  20        261.28        245.61        42.05 o                         
  -2   4  20       1662.91       1551.47        97.29 o                         
  -1   4  20        162.78        171.04        34.78 o                         
   0   4  20       2109.06       2357.56       119.76 o                         
   1   4  20        305.00        272.88        41.86 o                         
  -1   5  20         76.13         72.88        25.17 o                         
   0   5  20          6.76         22.59        19.43 o                         
   1   5  20          0.92          9.84        13.37 o                         
  -2   1  21        519.29        477.14        24.65 o                         
  -1   1  21        183.42        149.47        15.96 o                         
   0   1  21        593.86        576.03        29.68 o                         
   1   1  21        161.63        162.96        22.97 o                         
   2   1  21        429.24        467.72        56.38 o                         
  -2   2  21          4.98         -0.69         6.25 o                         
  -1   2  21         11.43        100.37        17.39 o                         
   0   2  21          9.99         24.95        10.19 o                         
   1   2  21         21.58         95.48        31.19 o                         
   2   2  21         32.52         23.36        11.00 o                         
  -2   3  21          0.01         -0.99         8.32 o                         
  -1   3  21        908.82        902.31        73.54 o                         
   0   3  21          7.19         30.13        17.42 o                         
   1   3  21       1059.90       1012.07        79.78 o                         
  -1   4  21         15.07          4.58        12.36 o                         
   0   4  21         22.08         77.24        29.13 o                         
   1   4  21        211.23        155.52        34.19 o                         
   0   5  21       1345.66       1300.78        95.40 o                         
  -2   0  22       2671.24       2983.87       115.63 o                         
  -1   0  22          4.15          5.48         7.10 o                         
   0   0  22       2074.17       2212.36       107.43 o                         
   1   0  22         31.51         29.21        16.54 o                         
   2   0  22       1020.60       1160.81        88.46 o                         
  -2   1  22         72.38         91.95        12.41 o                         
  -1   1  22        479.57        487.17        24.74 o                         
   0   1  22        138.69        142.15        16.18 o                         
   1   1  22        797.40        735.60        71.24 o                         
   2   1  22        631.04        686.58        69.59 o                         
  -2   2  22        134.05        136.96        17.41 o                         
  -1   2  22       2064.32       2160.05        59.09 o                         
   0   2  22         37.05         35.21        12.22 o                         
   1   2  22       1322.42       1272.66        89.86 o                         
  -1   3  22        100.24        173.13        35.41 o                         
   0   3  22        507.31        503.82        56.56 o                         
   1   3  22        365.44        382.20        51.60 o                         
  -1   4  22        130.37        146.94        33.56 o                         
   0   4  22       1396.68       1433.25        97.72 o                         
  -2   1  23        313.69        286.17        20.25 o                         
  -1   1  23        229.99        245.42        18.51 o                         
   0   1  23        388.63        389.28        34.20 o                         
   1   1  23        313.45        306.98        32.01 o                         
  -1   2  23         71.61        131.24        15.16 o                         
   0   2  23        139.95        125.31        20.03 o                         
   1   2  23        110.60        121.39        30.28 o                         
  -1   3  23        437.76        400.65        52.28 o                         
   0   3  23        204.69        164.19        35.65 o                         
  -1   0  24         80.48         55.77        13.75 o                         
   0   0  24        336.01        320.34        44.83 o                         
   1   0  24         89.13        102.25        25.78 o                         
  -1   1  24        834.55        930.45        35.46 o                         
   0   1  24        945.09       1028.03        55.57 o                         
   1   1  24        961.61       1015.44        57.75 o                         
  -1   2  24        805.95        866.29        41.54 o                         
   0   2  24         21.49         19.65        10.93 o                         
                                                                                
