# Supplementary material for: Building inorganic supramolecular architectures using principles adopted from the organic solid state
Source: IUCrJ. 2018 Jan 1;5(Pt 1):13–21. doi: 10.1107/S2052252517015494 (PMC5755573; doi:10.1107/S2052252517015494)
Supplement: Supplementary file 5 [file m-05-00013-5sup5.hkl]

data_5                                                                          
_shelx_title ' exp_505 in P2(1)/n'                                              
_shelx_refln_list_code          4                                               
_shelx_F_calc_maximum      184.75                                               
_exptl_crystal_F_000       436.00                                               
_reflns_d_resolution_high  0.8412                                               
                                                                                
loop_                                                                           
 _space_group_symop_operation_xyz                                               
 'x, y, z'                                                                      
 '-x+1/2, y+1/2, -z+1/2'                                                        
 '-x, -y, -z'                                                                   
 'x-1/2, -y-1/2, z-1/2'                                                         
                                                                                
_cell_length_a     3.8840                                                       
_cell_length_b    23.1636                                                       
_cell_length_c     7.0359                                                       
_cell_angle_alpha  90.000                                                       
_cell_angle_beta   93.712                                                       
_cell_angle_gamma  90.000                                                       
                                                                                
_shelx_F_squared_multiplier     1.000                                           
                                                                                
loop_                                                                           
 _refln_index_h                                                                 
 _refln_index_k                                                                 
 _refln_index_l                                                                 
 _refln_F_squared_calc                                                          
 _refln_F_squared_meas                                                          
 _refln_F_squared_sigma                                                         
 _refln_observed_status                                                         
   2   0   0      29137.39      26997.41       544.81 o                         
   4   0   0       2288.81       2625.61       144.74 o                         
   1   1   0        853.15        946.31        21.63 o                         
   2   1   0        128.19        184.71        21.88 o                         
   3   1   0         73.30         42.07        15.90 o                         
   4   1   0         36.39        319.33        76.87 o                         
   1   2   0         37.21         43.70         5.91 o                         
   2   2   0      13206.54      12086.96       160.78 o                         
   3   2   0        246.06        232.04        19.24 o                         
   4   2   0       2388.94       2543.11        97.03 o                         
   1   3   0       3171.07       3090.30        61.44 o                         
   2   3   0        491.08        464.05        23.82 o                         
   3   3   0         91.32         96.65        15.37 o                         
   4   3   0        207.05        360.98        55.05 o                         
   1   4   0         35.70         47.88         8.18 o                         
   2   4   0       9341.78       9348.24       392.54 o                         
   3   4   0        422.71        352.31        36.55 o                         
   4   4   0       1713.93       1909.50        83.18 o                         
   1   5   0       1833.27       1906.61        44.53 o                         
   2   5   0       1252.67       1227.74        48.57 o                         
   3   5   0        659.91        634.40        42.23 o                         
   4   5   0        574.47        768.15        77.39 o                         
   0   6   0       3546.56       3735.89       120.82 o                         
   1   6   0        646.51        654.70        35.10 o                         
   2   6   0       1444.74       1406.58        53.83 o                         
   3   6   0        758.58        741.38        45.50 o                         
   4   6   0        346.81        420.48        62.07 o                         
   1   7   0       7176.41       7039.60       132.76 o                         
   2   7   0        198.34        147.90        19.65 o                         
   3   7   0       1494.48       1424.87        63.35 o                         
   4   7   0        368.61        443.76        65.46 o                         
   0   8   0        949.26       1105.23        38.50 o                         
   1   8   0        185.18        179.07        15.63 o                         
   2   8   0        238.93        259.98        25.32 o                         
   3   8   0        582.37        628.44        44.29 o                         
   4   8   0         64.67        157.35        42.34 o                         
   1   9   0      19079.41      18571.54       237.67 o                         
   2   9   0        491.16        483.01        52.80 o                         
   3   9   0       4714.84       4705.40       186.29 o                         
   4   9   0        188.88        238.08        50.97 o                         
   0  10   0         81.88         71.61        17.80 o                         
   1  10   0        106.63        134.23        15.42 o                         
   2  10   0         40.80         55.33        24.18 o                         
   3  10   0        108.60        188.26        30.06 o                         
   4  10   0         43.12         88.78        37.40 o                         
   1  11   0      24096.87      23197.96       413.32 o                         
   2  11   0          3.89         -4.42        24.84 o                         
   3  11   0       5944.06       6046.65       155.54 o                         
   4  11   0         31.52         60.36        29.41 o                         
   0  12   0         74.46         38.85        19.68 o                         
   1  12   0          1.62         22.39        11.06 o                         
   2  12   0         62.23         87.44        35.73 o                         
   3  12   0          5.81         58.42        22.79 o                         
   4  12   0          6.48         41.60        33.23 o                         
   1  13   0      13606.02      13214.80       442.22 o                         
   2  13   0         12.75         40.88        27.65 o                         
   3  13   0       3744.19       3993.34       150.68 o                         
   4  13   0         14.25         45.73        30.46 o                         
   0  14   0        177.91        168.54        30.28 o                         
   1  14   0        277.62        320.60        35.01 o                         
   2  14   0         73.52        117.67        39.09 o                         
   3  14   0        230.15        268.25        35.50 o                         
   1  15   0       9557.84       9631.77       208.95 o                         
   2  15   0         93.84         89.19        38.13 o                         
   3  15   0       2362.73       2507.72       154.11 o                         
   0  16   0        471.01        574.59        57.70 o                         
   1  16   0         45.56         65.35        19.32 o                         
   2  16   0        266.72        289.58        53.16 o                         
   3  16   0        202.83        215.28        53.87 o                         
   1  17   0       1173.94       1168.24       204.26 o                         
   2  17   0        582.44        631.62        76.81 o                         
   3  17   0        837.69        855.86        95.76 o                         
   0  18   0        246.83        244.16        42.26 o                         
   1  18   0          1.31          2.51        36.82 o                         
   2  18   0        550.73        567.35        72.28 o                         
   3  18   0        111.85        174.14        50.68 o                         
   1  19   0        526.16        494.75       117.60 o                         
   2  19   0        221.16        255.24        55.49 o                         
   3  19   0        241.25        235.23        53.47 o                         
   0  20   0       7946.75       8256.53       281.00 o                         
   1  20   0        206.04        185.64        33.39 o                         
   2  20   0       3165.64       3133.12       174.65 o                         
   3  20   0        295.39        390.03        70.51 o                         
   1  21   0        331.05        343.68        43.72 o                         
   2  21   0         10.42        141.47        57.26 o                         
   0  22   0       5510.98       5708.73       239.84 o                         
   1  22   0         30.63         29.82        21.62 o                         
   2  22   0       2966.03       2761.64       179.89 o                         
   1  23   0         29.30         29.50        19.39 o                         
   2  23   0         29.03         61.56        30.75 o                         
   0  24   0       3750.10       4345.48       220.34 o                         
   1  24   0          7.77         40.20        21.49 o                         
   2  24   0       2642.54       2531.71       175.04 o                         
   1  25   0         36.02         20.50        18.66 o                         
   0  26   0       1895.94       2182.29       158.71 o                         
   1  26   0          6.31          6.02        28.87 o                         
  -3   0   1         65.27         68.51        22.40 o                         
  -1   0   1       1335.96       1192.83        49.45 o                         
   1   0   1       7534.17       7355.16       185.39 o                         
   3   0   1       4078.33       3778.02       159.47 o                         
  -4   1   1       2729.86       2892.38        97.04 o                         
  -3   1   1         10.84          6.02        11.46 o                         
  -2   1   1       9224.89       9315.88       164.22 o                         
  -1   1   1       3161.51       3085.98        45.35 o                         
   1   1   1      16114.11      15696.33       206.50 o                         
   2   1   1       1663.84       1597.21        78.96 o                         
   3   1   1        659.65        644.50        28.93 o                         
   4   1   1         26.85          2.40        17.43 o                         
  -4   2   1        298.00        591.89        65.82 o                         
  -3   2   1        309.79        311.73        24.77 o                         
  -2   2   1       2351.30       2191.93        45.47 o                         
  -1   2   1       4965.99       4950.99        50.05 o                         
   1   2   1      11123.24      11072.35       180.68 o                         
   2   2   1         21.66         17.19         9.87 o                         
   3   2   1       3794.61       3637.63        93.75 o                         
   4   2   1        158.82        185.34        42.03 o                         
  -4   3   1       1857.19       2098.84       122.82 o                         
  -3   3   1       1023.54       1001.58        39.42 o                         
  -2   3   1       5791.42       5623.50        90.59 o                         
  -1   3   1       5529.35       5301.80        70.25 o                         
   1   3   1       7698.37       7596.49       136.77 o                         
   2   3   1       1625.12       1499.09        59.05 o                         
   3   3   1       1215.56       1195.31        62.55 o                         
   4   3   1        107.62        123.30        27.78 o                         
  -4   4   1        360.25        575.60        66.64 o                         
  -3   4   1        278.70        294.87        22.32 o                         
  -2   4   1       3044.84       2893.57        58.88 o                         
  -1   4   1       1912.34       1913.69        37.65 o                         
   0   4   1      14909.78      15419.50       175.23 o                         
   1   4   1       3580.23       3555.30        69.90 o                         
   2   4   1       5496.06       5048.11       120.43 o                         
   3   4   1       1934.50       1842.77        77.55 o                         
   4   4   1        451.63        499.22        47.48 o                         
  -4   5   1        721.41        740.15        76.22 o                         
  -3   5   1       2835.25       2839.77        69.26 o                         
  -2   5   1       4449.46       4329.00        76.79 o                         
  -1   5   1      14516.82      13684.51       145.19 o                         
   0   5   1       6729.20       7698.27        89.22 o                         
   1   5   1       8035.87       7956.54       206.59 o                         
   2   5   1       1158.30       1095.86        52.50 o                         
   3   5   1       2012.01       1887.35        80.63 o                         
   4   5   1        229.30        310.73        67.77 o                         
  -4   6   1        496.19        623.44        69.39 o                         
  -3   6   1       1821.28       1795.96        65.33 o                         
  -2   6   1       3631.22       3385.45        78.32 o                         
  -1   6   1       9345.28       9390.16       108.44 o                         
   0   6   1      11868.59      13173.83       173.18 o                         
   1   6   1       4931.72       5034.39       220.52 o                         
   2   6   1       5560.93       5385.93       188.33 o                         
   3   6   1        867.13        817.33        53.53 o                         
   4   6   1        521.43        618.84        52.37 o                         
  -4   7   1        323.82        318.13        55.52 o                         
  -3   7   1       1684.82       1662.02        61.28 o                         
  -2   7   1       1997.36       1908.22        56.18 o                         
  -1   7   1       6374.95       6119.16        89.07 o                         
   0   7   1       4933.00       5562.86        74.61 o                         
   1   7   1       5625.78       5444.99       121.90 o                         
   2   7   1       3193.35       3315.35       148.39 o                         
   3   7   1       1359.16       1328.04        68.41 o                         
   4   7   1        639.52        684.85        56.08 o                         
  -4   8   1        443.81        489.89        64.72 o                         
  -3   8   1       2225.01       2181.29        71.95 o                         
  -2   8   1       5315.85       5267.62        90.21 o                         
  -1   8   1       3463.85       3300.72        54.20 o                         
   0   8   1      12984.31      14481.98       158.42 o                         
   1   8   1       3256.84       3278.17        94.05 o                         
   2   8   1       4182.46       4427.25       143.81 o                         
   3   8   1        612.15        645.68        49.56 o                         
   4   8   1        598.63        749.51        59.06 o                         
  -4   9   1         38.98         40.54        31.06 o                         
  -3   9   1        469.48        485.13        34.46 o                         
  -2   9   1        624.83        559.98        46.49 o                         
  -1   9   1       1195.08        992.10        25.49 o                         
   0   9   1       5137.34       5886.82        93.77 o                         
   1   9   1       2551.10       2401.33        81.02 o                         
   2   9   1       3929.57       4126.42       177.66 o                         
   3   9   1        537.05        452.23        74.40 o                         
   4   9   1       1174.89       1300.83        77.38 o                         
  -4  10   1        123.18        119.45        34.99 o                         
  -3  10   1       3454.88       3397.41       158.95 o                         
  -2  10   1       1236.19       1234.11        66.59 o                         
  -1  10   1       9424.55       9880.78       245.33 o                         
   0  10   1       3212.74       3535.01        69.65 o                         
   1  10   1       3790.53       3798.43       108.36 o                         
   2  10   1       1081.78       1130.72        64.89 o                         
   3  10   1        226.19        222.98        32.31 o                         
   4  10   1        139.19        406.96        69.94 o                         
  -4  11   1         20.35         24.05        22.19 o                         
  -3  11   1        132.66        163.40        43.98 o                         
  -2  11   1        532.83        500.54        37.89 o                         
  -1  11   1        759.08        781.49        31.10 o                         
   0  11   1       3463.59       3880.60       117.16 o                         
   1  11   1        263.40        266.69        29.97 o                         
   2  11   1       4087.34       4363.84       114.10 o                         
   3  11   1         89.94         92.45        24.21 o                         
   4  11   1       1393.15       1441.51       123.92 o                         
  -4  12   1          0.06          7.42        22.26 o                         
  -3  12   1       3405.39       3279.06       162.77 o                         
  -2  12   1        188.33        182.78        26.62 o                         
  -1  12   1       3524.04       3300.75        72.15 o                         
   0  12   1        531.61        592.68        28.93 o                         
   1  12   1       1780.44       1951.19        78.00 o                         
   2  12   1         51.47         83.61        38.26 o                         
   3  12   1        274.29        206.61        31.09 o                         
   4  12   1          6.59        184.26        53.96 o                         
  -4  13   1         38.14          8.97        30.48 o                         
  -3  13   1         41.31        143.86        47.78 o                         
  -2  13   1        423.49        376.91        53.09 o                         
  -1  13   1         36.38         39.76        15.76 o                         
   0  13   1       2238.04       2328.09        61.35 o                         
   1  13   1        130.46        148.67        26.22 o                         
   2  13   1       3733.06       4088.11       181.84 o                         
   3  13   1         81.41         42.19        30.69 o                         
  -3  14   1       2471.56       2353.77       144.30 o                         
  -2  14   1        794.15        775.67        76.87 o                         
  -1  14   1       5174.61       4718.80       128.00 o                         
   0  14   1       1328.12       1302.19        65.30 o                         
   1  14   1       2087.61       2168.53       121.19 o                         
   2  14   1        645.68        766.80        78.39 o                         
   3  14   1        135.45        115.60        41.85 o                         
  -3  15   1        445.52        403.92        65.28 o                         
  -2  15   1        792.68        893.25        83.10 o                         
  -1  15   1       2304.31       2158.29       126.10 o                         
   0  15   1       2937.89       3116.10       217.83 o                         
   1  15   1       1835.63       1973.59        84.88 o                         
   2  15   1       1552.92       1575.88       113.89 o                         
   3  15   1        475.05        408.04        64.68 o                         
  -3  16   1       1128.69       1103.45       102.91 o                         
  -2  16   1       1510.61       1524.83        79.27 o                         
  -1  16   1       2951.25       2875.95       104.13 o                         
   0  16   1       4835.26       5217.72       134.38 o                         
   1  16   1       1186.19       1267.42        70.34 o                         
   2  16   1       2633.77       2746.14       151.64 o                         
   3  16   1        102.97        126.69        43.81 o                         
  -3  17   1        864.81        981.43       100.28 o                         
  -2  17   1       1167.13       1103.45       102.88 o                         
  -1  17   1       2386.70       2258.15       235.19 o                         
   0  17   1       2355.03       2542.96        91.95 o                         
   1  17   1       1757.99       1757.06        84.48 o                         
   2  17   1       1094.83       1154.08       100.43 o                         
   3  17   1        564.13        579.78        81.45 o                         
  -3  18   1        524.58        640.51        82.11 o                         
  -2  18   1       1437.50       1357.14       114.00 o                         
  -1  18   1       1188.43       1077.67        67.51 o                         
   0  18   1       1760.63       1878.65        80.73 o                         
   1  18   1       1555.90       1617.02        86.93 o                         
   2  18   1        822.68        731.87        83.69 o                         
   3  18   1        705.30        771.37        91.85 o                         
  -3  19   1        364.99        354.93        48.46 o                         
  -2  19   1        709.19        654.88        83.13 o                         
  -1  19   1       3069.01       2959.87       117.31 o                         
   0  19   1        786.66        858.67        57.45 o                         
   1  19   1       5116.00       5362.26       209.41 o                         
   2  19   1       1050.73       1058.93        99.04 o                         
   3  19   1       1026.70       1075.04       111.02 o                         
  -3  20   1        130.44         81.75        36.86 o                         
  -2  20   1        917.33        910.10       100.20 o                         
  -1  20   1        255.00        289.64        46.20 o                         
   0  20   1        854.15        972.89        61.84 o                         
   1  20   1       1084.33       1058.93        68.73 o                         
   2  20   1        322.14        295.91        59.27 o                         
   3  20   1        961.59        940.68       104.94 o                         
  -2  21   1       1914.49       1697.81       133.41 o                         
  -1  21   1        631.96        664.22        58.58 o                         
   0  21   1       1863.44       1922.80        89.58 o                         
   1  21   1        437.57        502.05        55.44 o                         
   2  21   1        438.33        444.19        71.83 o                         
  -2  22   1         88.73         94.08        38.85 o                         
  -1  22   1       1445.68       1300.67        83.54 o                         
   0  22   1        687.51        788.58        60.49 o                         
   1  22   1       1677.22       1519.89       169.86 o                         
   2  22   1        360.14        338.30        63.28 o                         
  -2  23   1       1560.91       1445.19       132.16 o                         
  -1  23   1         45.62         49.65        36.32 o                         
   0  23   1       1581.83       1647.88        88.59 o                         
   1  23   1          0.89         12.14        21.05 o                         
   2  23   1        243.21        207.67        58.71 o                         
  -2  24   1          0.04         -5.04        27.37 o                         
  -1  24   1        266.93        262.37        58.37 o                         
   0  24   1          3.31         73.39        34.14 o                         
   1  24   1        834.08        791.48       167.63 o                         
   2  24   1          1.84        -10.74        21.48 o                         
  -1  25   1        202.12        208.22        54.73 o                         
   0  25   1        661.21        722.68        68.49 o                         
   1  25   1        118.91        165.82        93.22 o                         
  -1  26   1        428.82        366.43        72.25 o                         
   0  26   1        246.62        263.16        79.80 o                         
   1  26   1        625.90        593.30        73.75 o                         
   0  27   1        467.19        529.07        58.76 o                         
  -4   0   2         28.29        -13.50        27.00 o                         
  -2   0   2        267.47        309.16        20.25 o                         
   0   0   2       1512.31       1607.51        42.30 o                         
   2   0   2       3945.79       3630.70       152.19 o                         
   4   0   2        129.33        138.45        42.48 o                         
  -4   1   2         70.58         57.43        19.10 o                         
  -3   1   2       7774.23       7619.99       125.75 o                         
  -2   1   2        196.18        180.10        10.92 o                         
  -1   1   2      34133.74      29629.03       252.05 o                         
   0   1   2        460.88        563.05        23.86 o                         
   1   1   2      19031.46      17898.96       260.75 o                         
   2   1   2          0.27         30.36        15.61 o                         
   3   1   2       4106.89       3843.97       124.22 o                         
   4   1   2         22.62         44.98        21.58 o                         
  -4   2   2          9.16         -6.16        22.24 o                         
  -3   2   2        463.56        444.41        25.73 o                         
  -2   2   2        393.88        354.20        13.51 o                         
  -1   2   2        658.88        655.07        17.74 o                         
   0   2   2        542.13        537.08        18.42 o                         
   1   2   2         28.94         58.27         9.80 o                         
   2   2   2         21.52         43.06        17.31 o                         
   3   2   2         19.76         71.55        36.28 o                         
   4   2   2          6.81          4.28        47.10 o                         
  -4   3   2        177.72        165.42        40.13 o                         
  -3   3   2       3838.10       3803.04        80.65 o                         
  -2   3   2        118.29         92.74        11.59 o                         
  -1   3   2      13641.33      12731.35       140.75 o                         
   0   3   2        222.68        283.91        17.64 o                         
   1   3   2      24334.83      22803.20       317.59 o                         
   2   3   2        819.64        773.27        48.81 o                         
   3   3   2       5865.95       5376.49       226.76 o                         
   4   3   2        247.40        209.96        35.51 o                         
  -4   4   2        234.62        282.05        33.03 o                         
  -3   4   2       1292.70       1266.47        42.12 o                         
  -2   4   2        231.25        189.29        34.01 o                         
  -1   4   2        532.33        473.79        27.38 o                         
   0   4   2        264.64        307.58        13.65 o                         
   1   4   2          1.59         -7.26        14.52 o                         
   2   4   2        794.43        807.80        50.40 o                         
   3   4   2         97.49        110.04        44.41 o                         
   4   4   2        135.27        134.31        28.77 o                         
  -4   5   2        537.47        631.03        63.62 o                         
  -3   5   2       2439.95       2403.79        59.49 o                         
  -2   5   2       1835.26       1881.59        62.58 o                         
  -1   5   2       8181.32       7749.56       148.93 o                         
   0   5   2       1357.85       1497.12        34.34 o                         
   1   5   2       7479.48       7099.05       203.42 o                         
   2   5   2         87.82        110.45        35.04 o                         
   3   5   2       1918.43       1855.46        86.21 o                         
   4   5   2        225.29        254.87        39.23 o                         
  -4   6   2        492.56        527.60        63.08 o                         
  -3   6   2        818.39        801.73        50.28 o                         
  -2   6   2       3014.04       2988.18       107.82 o                         
  -1   6   2        949.47        938.01        60.92 o                         
   0   6   2       7606.11       8682.40       122.62 o                         
   1   6   2         88.83        107.61        25.96 o                         
   2   6   2       2443.94       2363.59       122.35 o                         
   3   6   2        590.76        524.72        49.06 o                         
   4   6   2        437.81        439.30        50.24 o                         
  -4   7   2        760.91        857.23        79.74 o                         
  -3   7   2        627.71        585.34        58.06 o                         
  -2   7   2        596.61        520.52        49.47 o                         
  -1   7   2       3881.43       3811.66        74.65 o                         
   0   7   2         87.89        107.85        11.49 o                         
   1   7   2       3006.68       3182.17       126.05 o                         
   2   7   2         96.88        118.20        36.50 o                         
   3   7   2        385.77        402.24        42.99 o                         
   4   7   2        121.04        268.83        43.29 o                         
  -4   8   2       1061.53       1211.65        96.72 o                         
  -3   8   2        615.60        589.17        60.79 o                         
  -2   8   2       8012.53       8024.95       138.87 o                         
  -1   8   2        507.89        505.19        20.70 o                         
   0   8   2      18432.63      20160.69       246.61 o                         
   1   8   2        164.24        126.34        20.94 o                         
   2   8   2       6222.00       5704.50       663.49 o                         
   3   8   2        343.99        341.45        41.13 o                         
   4   8   2        945.60        879.01        68.52 o                         
  -4   9   2        290.43        454.56        63.35 o                         
  -3   9   2         81.78         75.05        28.14 o                         
  -2   9   2        857.22        897.53        74.72 o                         
  -1   9   2         26.10         22.09         6.01 o                         
   0   9   2        885.62       1032.55        34.67 o                         
   1   9   2         55.32         37.42        17.76 o                         
   2   9   2         16.95         41.83        26.56 o                         
   3   9   2          4.91          7.55        21.67 o                         
   4   9   2         71.93        198.43        38.79 o                         
  -4  10   2       1975.93       2060.07       133.83 o                         
  -3  10   2         69.74         60.84        29.17 o                         
  -2  10   2       7909.65       5636.58      1120.69 o                         
  -1  10   2          1.67          6.93        12.70 o                         
   0  10   2      10632.86      11428.52       312.51 o                         
   1  10   2          8.32         10.58        13.77 o                         
   2  10   2       6994.24       7569.78       260.74 o                         
   3  10   2         90.64         46.58        17.97 o                         
   4  10   2       1240.29       1320.10        85.50 o                         
  -4  11   2         39.96        150.16        42.66 o                         
  -3  11   2         12.07          4.06        21.75 o                         
  -2  11   2         57.63         48.78        42.26 o                         
  -1  11   2        920.64        951.00        53.55 o                         
   0  11   2        194.85        255.69        26.37 o                         
   1  11   2       1363.44       1467.02        68.05 o                         
   2  11   2         65.87         71.28        39.24 o                         
   3  11   2         84.91         52.42        21.20 o                         
   4  11   2          4.67        227.69        44.28 o                         
  -4  12   2       1583.67       1570.83       120.78 o                         
  -3  12   2          1.46          3.94        21.10 o                         
  -2  12   2       9450.47       8812.48       286.34 o                         
  -1  12   2          2.26          3.56         5.76 o                         
   0  12   2      16857.82      17696.19       292.61 o                         
   1  12   2          1.48        -10.19        32.02 o                         
   2  12   2       7686.21       7568.76       263.01 o                         
   3  12   2          0.15         41.56        34.87 o                         
  -3  13   2         41.31         66.26        32.99 o                         
  -2  13   2        165.02        174.09        43.25 o                         
  -1  13   2         55.44         34.15         7.64 o                         
   0  13   2         18.32         54.94        18.31 o                         
   1  13   2         60.47         33.00        17.57 o                         
   2  13   2          9.13        117.26        48.38 o                         
   3  13   2         30.94         73.76        36.22 o                         
  -3  14   2         18.26         -1.32        24.13 o                         
  -2  14   2       5947.76       5492.71       221.78 o                         
  -1  14   2         68.06         41.85        17.12 o                         
   0  14   2      13330.25      14588.47       262.07 o                         
   1  14   2          1.02         12.60        17.52 o                         
   2  14   2       5486.17       5960.55       238.55 o                         
   3  14   2        125.56         80.95        40.64 o                         
  -3  15   2        101.15         86.55        35.17 o                         
  -2  15   2        574.56        581.56        70.17 o                         
  -1  15   2        123.31         97.95        19.02 o                         
   0  15   2        156.96        201.74        28.59 o                         
   1  15   2         15.42         16.61        17.03 o                         
   2  15   2          9.70        128.16        47.74 o                         
   3  15   2          3.89         73.15        37.70 o                         
  -3  16   2        479.93        425.47        70.10 o                         
  -2  16   2       3756.21       3651.06       181.62 o                         
  -1  16   2        241.22        213.23        27.94 o                         
   0  16   2       5553.79       5856.73       117.41 o                         
   1  16   2          5.34          5.98        17.08 o                         
   2  16   2       2807.51       3027.27       167.50 o                         
   3  16   2         67.24        162.77        52.25 o                         
  -3  17   2        330.67        289.63        59.63 o                         
  -2  17   2        331.31        267.72        51.29 o                         
  -1  17   2        690.78        563.48        46.27 o                         
   0  17   2        112.65        126.90        19.18 o                         
   1  17   2       1369.70       1437.00        78.38 o                         
   2  17   2        136.18        160.06        45.43 o                         
   3  17   2        628.18        622.29        88.41 o                         
  -3  18   2        433.65        406.18        71.08 o                         
  -2  18   2        500.01        450.11        68.73 o                         
  -1  18   2         45.94         40.05        23.50 o                         
   0  18   2       1449.70       1553.89        72.99 o                         
   1  18   2         88.72         99.04        29.59 o                         
   2  18   2       1432.37       1337.95       113.58 o                         
   3  18   2         40.56        117.49        45.27 o                         
  -3  19   2        760.00        757.68        97.79 o                         
  -2  19   2        286.30        219.03        51.14 o                         
  -1  19   2       2248.26       1813.71       232.67 o                         
   0  19   2         65.96         66.42        19.64 o                         
   1  19   2       2164.54       2141.59       101.17 o                         
   2  19   2         78.53         75.08        37.44 o                         
   3  19   2        791.82        686.17        93.93 o                         
  -3  20   2        195.13        216.64        54.29 o                         
  -2  20   2        375.60        273.39        56.20 o                         
  -1  20   2        484.81        466.79        67.75 o                         
   0  20   2         97.37         74.04        29.15 o                         
   1  20   2         98.73        162.48        33.92 o                         
   2  20   2          3.72         15.34        32.67 o                         
  -2  21   2         20.81         13.17        22.89 o                         
  -1  21   2       4246.31       3972.57       205.68 o                         
   0  21   2        268.62        257.54        34.46 o                         
   1  21   2       2524.53       2603.25       118.00 o                         
   2  21   2        175.53        186.22        51.09 o                         
  -2  22   2         15.54         22.28        31.20 o                         
  -1  22   2          3.79          9.51        27.54 o                         
   0  22   2         26.13         30.10        22.39 o                         
   1  22   2          0.08         68.72        30.63 o                         
   2  22   2         24.59         -6.04        29.64 o                         
  -2  23   2         39.57          7.57        23.96 o                         
  -1  23   2       3154.37       3031.63       184.88 o                         
   0  23   2         93.51         63.25        20.14 o                         
   1  23   2       3539.18       3334.34       166.89 o                         
   2  23   2          6.16         -2.43        34.88 o                         
  -2  24   2         31.49         68.69        44.68 o                         
  -1  24   2         17.91         70.95        43.00 o                         
   0  24   2         39.21         76.66        23.17 o                         
   1  24   2         63.26         86.51        29.82 o                         
  -1  25   2       2104.65       1990.21       156.38 o                         
   0  25   2         15.54         13.54        25.10 o                         
   1  25   2       2547.48       2384.99       515.87 o                         
  -1  26   2         46.98        104.98        46.25 o                         
   0  26   2          6.21        -12.74        39.63 o                         
  -3   0   3       4918.05       5011.43       284.83 o                         
  -1   0   3       8578.66       8546.32       156.10 o                         
   1   0   3       3948.44       3788.78       154.73 o                         
   3   0   3        158.50        158.91        45.84 o                         
  -4   1   3         14.76         -8.28        22.36 o                         
  -3   1   3          6.54         32.50        12.09 o                         
  -2   1   3         74.55         74.01         7.70 o                         
  -1   1   3        422.04        484.96        18.97 o                         
   0   1   3       1924.10       2050.29        55.72 o                         
   1   1   3         99.07         87.33        13.54 o                         
   2   1   3       2423.14       2260.97        59.49 o                         
   3   1   3        401.03        338.82        41.76 o                         
   4   1   3        764.17        726.60        63.55 o                         
  -4   2   3         90.24         83.01        25.61 o                         
  -3   2   3       3726.45       3708.90        89.00 o                         
  -2   2   3       2159.60       2141.22        39.03 o                         
  -1   2   3       6700.01       6769.63        92.36 o                         
   0   2   3       5466.23       6191.34       113.81 o                         
   1   2   3       2352.05       2347.07        53.15 o                         
   2   2   3        534.24        471.13        25.04 o                         
   3   2   3        124.82        113.52        27.88 o                         
   4   2   3         24.58        244.24        43.11 o                         
  -4   3   3          6.39         40.41        36.21 o                         
  -3   3   3       1001.51        994.88        43.38 o                         
  -2   3   3        510.62        486.49        25.81 o                         
  -1   3   3       4364.45       4278.65        67.66 o                         
   0   3   3       3466.04       4010.33        72.26 o                         
   1   3   3       3817.62       3537.59        80.78 o                         
   2   3   3       2532.24       2279.01        59.96 o                         
   3   3   3        979.12        870.16        63.90 o                         
   4   3   3        745.13        746.15        65.03 o                         
  -4   4   3        365.38        450.56        69.09 o                         
  -3   4   3       3051.02       3090.23        79.11 o                         
  -2   4   3       2381.19       2212.19        55.71 o                         
  -1   4   3       7460.02       7651.12       159.45 o                         
   0   4   3       4823.05       5199.18       232.40 o                         
   1   4   3       4476.59       4156.23       100.39 o                         
   2   4   3       2860.33       2924.12       106.61 o                         
   3   4   3        763.85        746.05        62.50 o                         
   4   4   3        437.35        552.49        58.95 o                         
  -4   5   3        662.30        795.31        86.67 o                         
  -3   5   3        846.58        928.90        59.93 o                         
  -2   5   3       2644.95       2615.81        60.06 o                         
  -1   5   3       5590.42       5304.96        70.79 o                         
   0   5   3       3467.02       3863.92        98.18 o                         
   1   5   3       6759.12       6465.94       208.31 o                         
   2   5   3       2608.86       2588.43       139.27 o                         
   3   5   3       1168.68       1060.55        70.55 o                         
   4   5   3        683.65        678.10        63.93 o                         
  -4   6   3        673.43        808.72        60.98 o                         
  -3   6   3       1884.30       1961.75        87.27 o                         
  -2   6   3       3787.04       3594.11        97.26 o                         
  -1   6   3       2989.61       2805.93        46.21 o                         
   0   6   3       5545.43       5812.19       228.33 o                         
   1   6   3       2086.97       2100.26       109.50 o                         
   2   6   3       2662.15       2443.33       135.00 o                         
   3   6   3        929.40        883.54        75.45 o                         
   4   6   3        469.16        591.26        61.12 o                         
  -4   7   3       1052.89       1139.11       104.88 o                         
  -3   7   3       1463.41       1486.88       102.86 o                         
  -2   7   3       3496.26       3476.29       150.60 o                         
  -1   7   3       7280.15       6520.91       115.52 o                         
   0   7   3       4851.11       5157.20        93.17 o                         
   1   7   3       6178.35       5741.66       193.69 o                         
   2   7   3       1581.51       1427.34       102.25 o                         
   3   7   3       1284.03       1268.41        79.93 o                         
   4   7   3        199.29        301.73        66.36 o                         
  -4   8   3        114.22        293.29        57.10 o                         
  -3   8   3        169.36        179.35        39.40 o                         
  -2   8   3       1499.67       1351.74        92.45 o                         
  -1   8   3       2352.98       2323.46       106.02 o                         
   0   8   3       6114.29       6678.24       143.52 o                         
   1   8   3       3524.14       3574.77       145.75 o                         
   2   8   3       2931.04       2663.91       145.75 o                         
   3   8   3        935.61        858.04        67.58 o                         
  -4   9   3       1344.23       1319.92       115.18 o                         
  -3   9   3       1186.56       1069.41        92.45 o                         
  -2   9   3       5014.10       4853.10       192.79 o                         
  -1   9   3       1807.08       1722.29        50.92 o                         
   0   9   3       5535.02       6491.39       292.27 o                         
   1   9   3        637.40        604.26        46.43 o                         
   2   9   3        827.85        820.55        78.78 o                         
   3   9   3        380.36        362.77        65.49 o                         
  -4  10   3         41.32        143.12        42.86 o                         
  -3  10   3         29.20         63.19        33.47 o                         
  -2  10   3        419.64        339.96        50.61 o                         
  -1  10   3        722.00        669.17        30.10 o                         
   0  10   3       1486.73       1524.35        62.19 o                         
   1  10   3       1333.76       1405.30        71.12 o                         
   2  10   3        795.59        734.08        76.92 o                         
   3  10   3       1029.85        987.13        73.72 o                         
  -3  11   3          7.05         -5.19        18.09 o                         
  -2  11   3       3987.82       3971.52       179.39 o                         
  -1  11   3        470.38        459.30        30.74 o                         
   0  11   3       3246.50       3452.99       100.94 o                         
   1  11   3        811.54        947.92        62.07 o                         
   2  11   3        610.99        562.74        71.36 o                         
   3  11   3         91.19        130.78        48.26 o                         
  -3  12   3         49.15         82.06        31.91 o                         
  -2  12   3        191.68        202.50        43.83 o                         
  -1  12   3        143.99        147.43        16.54 o                         
   0  12   3        111.28        130.59        21.29 o                         
   1  12   3       1893.45       1904.28        85.54 o                         
   2  12   3        143.82        122.19        43.48 o                         
   3  12   3       1133.87        942.18       101.33 o                         
  -3  13   3        246.16        292.58        55.68 o                         
  -2  13   3       3004.93       2964.03       160.12 o                         
  -1  13   3        628.08        538.56        54.27 o                         
   0  13   3       2721.12       3161.15       246.95 o                         
   1  13   3        142.10        145.29        29.41 o                         
   2  13   3        590.95        573.26        71.92 o                         
   3  13   3         53.69         88.14        45.24 o                         
  -3  14   3        153.89         85.08        38.67 o                         
  -2  14   3        671.54        622.66        73.67 o                         
  -1  14   3        806.05        548.03       147.05 o                         
   0  14   3       1041.62       1072.89        57.36 o                         
   1  14   3       1466.45       1497.91        78.11 o                         
   2  14   3        517.46        540.69        72.18 o                         
   3  14   3        952.90       1016.77       106.73 o                         
  -3  15   3        148.96        126.08        40.64 o                         
  -2  15   3       3640.26       3666.22       188.09 o                         
  -1  15   3        932.82        512.17       263.99 o                         
   0  15   3       2594.76       2836.61        98.49 o                         
   1  15   3       1541.57       1530.60        82.03 o                         
   2  15   3        587.89        605.24        76.42 o                         
   3  15   3        294.35        346.55        71.28 o                         
  -3  16   3        554.51        492.95        76.51 o                         
  -2  16   3        937.35       1025.42        99.02 o                         
  -1  16   3       1392.49       1158.31       100.48 o                         
   0  16   3       1562.74       1679.60        76.35 o                         
   1  16   3       1432.81       1564.64        84.71 o                         
   2  16   3       1169.18       1355.04       115.64 o                         
   3  16   3        762.16        856.54       104.53 o                         
  -3  17   3        685.10        713.06        90.64 o                         
  -2  17   3       1259.91       1041.31       102.99 o                         
  -1  17   3       2953.65       2722.82       160.67 o                         
   0  17   3       1245.98       1335.75        69.73 o                         
   1  17   3       2327.69       2370.44       106.08 o                         
   2  17   3        540.09        636.24        82.26 o                         
   3  17   3        457.69        561.14        88.02 o                         
  -3  18   3        572.07        503.23        80.59 o                         
  -2  18   3       1270.80       1149.44       109.47 o                         
  -1  18   3       1615.08       1407.99       116.09 o                         
   0  18   3       2565.10       2593.17       102.09 o                         
   1  18   3       1500.86       1520.06        87.32 o                         
   2  18   3        966.62       1061.95       106.25 o                         
  -3  19   3        258.39        230.49        58.27 o                         
  -2  19   3        387.22        383.60        66.85 o                         
  -1  19   3        559.64        510.91        72.94 o                         
   0  19   3       1563.11       1458.05        60.55 o                         
   1  19   3       1071.97       1084.31        74.89 o                         
   2  19   3       1035.29        942.53       100.96 o                         
  -2  20   3        868.64        770.51        93.93 o                         
  -1  20   3       1709.47       1587.97       129.84 o                         
   0  20   3       1516.70       1541.49        64.07 o                         
   1  20   3       1461.27       1473.37        90.43 o                         
   2  20   3        539.53        633.15        87.12 o                         
  -2  21   3         81.46        109.45        45.56 o                         
  -1  21   3        837.46        697.26        88.42 o                         
   0  21   3        255.27        269.88        34.57 o                         
   1  21   3        551.84        562.43        63.50 o                         
   2  21   3        387.93        431.28        71.84 o                         
  -2  22   3         58.15         35.52        26.87 o                         
  -1  22   3       1253.62       1198.29       117.24 o                         
   0  22   3        123.89        158.53        49.49 o                         
   1  22   3        238.34        266.44        41.69 o                         
   2  22   3        216.05        293.95        65.83 o                         
  -2  23   3        112.41        144.30        48.42 o                         
  -1  23   3        100.78        113.54        43.74 o                         
   0  23   3        374.61        328.74        66.10 o                         
   1  23   3         22.07         46.97        22.42 o                         
  -1  24   3       1365.49       1248.59       125.64 o                         
   0  24   3         12.18         -7.91        26.60 o                         
   1  24   3        621.23        577.76        60.69 o                         
  -1  25   3         42.79         66.37        38.59 o                         
   0  25   3        328.73        355.83        71.39 o                         
  -4   0   4       1591.50       1633.78       132.39 o                         
  -2   0   4       6884.31       7044.01       173.72 o                         
   0   0   4       8169.60       8889.22       258.60 o                         
   2   0   4       6169.00       5820.78       241.06 o                         
  -4   1   4         53.50        103.00        33.89 o                         
  -3   1   4          8.01         -4.68         9.37 o                         
  -2   1   4         45.75         51.77         8.24 o                         
  -1   1   4        845.86        819.99        38.15 o                         
   0   1   4          0.32         15.18        21.84 o                         
   1   1   4       1032.55        968.19        84.88 o                         
   2   1   4          0.30        109.98        33.24 o                         
   3   1   4         73.34         80.37        26.76 o                         
  -4   2   4       1549.99       1779.52       148.92 o                         
  -3   2   4        307.61        328.99        36.49 o                         
  -2   2   4       9417.39       9599.10       126.04 o                         
  -1   2   4        428.52        430.49        26.53 o                         
   0   2   4      19088.79      21181.57       382.98 o                         
   1   2   4         27.68         26.25        34.11 o                         
   2   2   4       7176.87       6618.46       192.20 o                         
   3   2   4          9.90          2.61        20.19 o                         
  -4   3   4        224.56        336.33        48.51 o                         
  -3   3   4         60.70         57.40        21.13 o                         
  -2   3   4        506.45        445.55        37.48 o                         
  -1   3   4        232.13        269.45        24.28 o                         
   0   3   4        174.91        227.11        23.58 o                         
   1   3   4        157.69        140.49        22.08 o                         
   2   3   4         38.17        121.51        36.12 o                         
   3   3   4          4.32         17.95        23.31 o                         
  -4   4   4        874.84        852.57        98.08 o                         
  -3   4   4       1600.81       1626.80        80.70 o                         
  -2   4   4       3913.27       3886.82        92.64 o                         
  -1   4   4       1337.95       1243.62        38.16 o                         
   0   4   4       8157.23       9493.45       194.04 o                         
   1   4   4         15.12         10.94        14.10 o                         
   2   4   4       3975.85       4035.45       139.22 o                         
   3   4   4         26.33         62.69        27.59 o                         
  -4   5   4        451.51        524.03        51.67 o                         
  -3   5   4        460.52        490.75        46.37 o                         
  -2   5   4        598.69        628.46        30.69 o                         
  -1   5   4       1205.24       1166.90        36.57 o                         
   0   5   4        223.37        213.53        26.47 o                         
   1   5   4       1068.84       1122.05        53.84 o                         
   2   5   4         22.78         80.70        39.11 o                         
   3   5   4        288.21        252.46        54.77 o                         
  -4   6   4        619.22        727.27        60.79 o                         
  -3   6   4        685.91        714.05        56.51 o                         
  -2   6   4       3069.90       2960.15       106.65 o                         
  -1   6   4        708.02        622.84        27.16 o                         
   0   6   4       3936.02       4188.35       182.36 o                         
   1   6   4         63.62         56.24        32.30 o                         
   2   6   4       1045.23        880.19        89.37 o                         
   3   6   4        118.02         73.57        27.60 o                         
  -4   7   4        951.14       1028.80        97.68 o                         
  -3   7   4       2680.52       2628.05       109.19 o                         
  -2   7   4       2175.18       2106.20        90.33 o                         
  -1   7   4       6549.61       6318.31       103.95 o                         
   0   7   4        238.70        231.94        27.37 o                         
   1   7   4       3202.88       3009.98       145.67 o                         
   2   7   4         51.52         23.68        31.04 o                         
   3   7   4        762.22        757.80        66.49 o                         
  -3   8   4        354.04        399.26        58.31 o                         
  -2   8   4        660.88        673.29        68.40 o                         
  -1   8   4        464.16        424.02        22.41 o                         
   0   8   4        108.36        147.75        32.86 o                         
   1   8   4         20.42         19.10        25.27 o                         
   2   8   4          2.86        -15.17        30.34 o                         
   3   8   4         90.59         87.51        30.46 o                         
  -3   9   4       2138.24       2143.17       137.25 o                         
  -2   9   4        318.66        303.39        49.38 o                         
  -1   9   4       6649.35       6467.15       125.24 o                         
   0   9   4        111.56         97.43        19.62 o                         
   1   9   4       7035.62       6835.42       233.30 o                         
   2   9   4          4.11         10.56        25.61 o                         
   3   9   4       1965.10       1966.96       110.25 o                         
  -3  10   4        144.28         99.30        35.68 o                         
  -2  10   4        417.65        394.72        56.32 o                         
  -1  10   4          5.17          8.04         4.93 o                         
   0  10   4        182.43        195.81        26.75 o                         
   1  10   4         50.65         78.80        36.31 o                         
   2  10   4         15.08         17.51        31.90 o                         
   3  10   4         25.65        103.78        39.33 o                         
  -3  11   4       1740.90       1936.45       138.06 o                         
  -2  11   4        167.23        190.44        43.26 o                         
  -1  11   4       5537.06       5386.25       119.54 o                         
   0  11   4        147.85        161.42        31.23 o                         
   1  11   4       8435.03       8901.95       216.57 o                         
   2  11   4          5.31          1.11        29.18 o                         
   3  11   4       2686.70       2712.92       203.30 o                         
  -3  12   4          0.12          1.74        27.62 o                         
  -2  12   4         98.91         56.18        25.16 o                         
  -1  12   4          9.59         22.87        12.71 o                         
   0  12   4        546.52        583.69        44.77 o                         
   1  12   4          4.28         68.34        27.92 o                         
   2  12   4        173.45        111.78        40.96 o                         
   3  12   4          0.13        112.66        58.02 o                         
  -3  13   4       3293.27       3254.82       189.43 o                         
  -2  13   4        543.07        518.76        70.86 o                         
  -1  13   4      10109.31       9492.59       656.43 o                         
   0  13   4        343.75        398.00        37.48 o                         
   1  13   4       6342.44       6335.80       182.62 o                         
   2  13   4         14.57          0.99        29.66 o                         
   3  13   4       1637.72       1648.41       145.59 o                         
  -3  14   4         64.01        117.20        45.47 o                         
  -2  14   4        205.99        152.71        39.48 o                         
  -1  14   4          6.51         48.31        31.89 o                         
   0  14   4         21.96         34.27        19.05 o                         
   1  14   4          1.82         54.10        25.38 o                         
   2  14   4         74.54         62.34        38.22 o                         
   3  14   4         19.08         70.40        45.11 o                         
  -3  15   4       1790.59       1664.87       137.61 o                         
  -2  15   4        375.27        306.40        57.12 o                         
  -1  15   4       4466.79       4188.66       204.88 o                         
   0  15   4        133.87        156.20        37.40 o                         
   1  15   4       3468.16       3560.44       133.56 o                         
   2  15   4          0.09         55.18        37.58 o                         
   3  15   4       1002.59       1016.01       113.43 o                         
  -3  16   4        517.09        505.13        80.32 o                         
  -2  16   4        108.45        154.31        47.27 o                         
  -1  16   4        481.66        364.62        62.52 o                         
   0  16   4         93.23         80.83        26.37 o                         
   1  16   4         14.60         47.26        22.97 o                         
   2  16   4        101.27         92.37        37.55 o                         
  -3  17   4        926.58        945.12       107.12 o                         
  -2  17   4        308.39        285.10        57.74 o                         
  -1  17   4       2323.75       2167.17       149.02 o                         
   0  17   4        184.11        168.22        28.15 o                         
   1  17   4       2120.06       2131.85       106.38 o                         
   2  17   4          1.29         25.13        30.35 o                         
  -2  18   4       1008.89        930.43       103.46 o                         
  -1  18   4        371.57        341.86        61.66 o                         
   0  18   4       1951.95       1961.05        90.85 o                         
   1  18   4          4.89         40.76        23.13 o                         
   2  18   4        836.52        751.59        94.16 o                         
  -2  19   4        174.65        192.32        47.79 o                         
  -1  19   4        353.58        248.93        53.12 o                         
   0  19   4         23.86         36.22        15.78 o                         
   1  19   4        250.33        295.60        43.54 o                         
   2  19   4         10.99        124.98        48.65 o                         
  -2  20   4        997.99        945.82       108.17 o                         
  -1  20   4        133.83         69.79        39.30 o                         
   0  20   4       1250.75       1320.10        79.19 o                         
   1  20   4         35.86         25.01        37.37 o                         
   2  20   4        964.62        837.48       105.28 o                         
  -2  21   4        136.88         47.10        33.90 o                         
  -1  21   4          3.95         26.06        26.71 o                         
   0  21   4         15.70         43.98        27.15 o                         
   1  21   4         15.69         -0.55        20.25 o                         
  -1  22   4          0.98         24.63        37.37 o                         
   0  22   4       2537.70       2781.62       120.98 o                         
   1  22   4         10.35         20.82        18.70 o                         
  -1  23   4          8.86         21.37        24.63 o                         
   0  23   4          1.22         41.16        34.58 o                         
   1  23   4         18.60         55.02        24.88 o                         
   0  24   4       2332.07       2396.57       187.29 o                         
  -3   0   5          8.25        -21.07        42.13 o                         
  -1   0   5        431.16        407.55        39.86 o                         
   1   0   5       1161.05       1105.34        99.25 o                         
   3   0   5        658.11        657.27        95.33 o                         
  -3   1   5         22.28         41.57        25.02 o                         
  -2   1   5       5252.80       5433.18       121.09 o                         
  -1   1   5         24.88         22.75        13.14 o                         
   0   1   5       4152.00       4734.44       135.89 o                         
   1   1   5          6.40         43.32        32.10 o                         
   2   1   5        682.97        723.48        76.13 o                         
   3   1   5         11.28         32.62        28.55 o                         
  -3   2   5         24.28         -5.90        22.89 o                         
  -2   2   5        655.46        620.74        38.45 o                         
  -1   2   5        251.84        238.31        27.92 o                         
   0   2   5       2008.15       2226.86        72.46 o                         
   1   2   5        792.82        767.34        52.15 o                         
   2   2   5        962.75        954.48        72.36 o                         
   3   2   5        664.50        570.33        61.83 o                         
  -3   3   5        298.24        303.71        38.44 o                         
  -2   3   5       4447.73       4606.72       122.73 o                         
  -1   3   5       1461.42       1403.36        96.79 o                         
   0   3   5       3436.97       3812.28        96.68 o                         
   1   3   5       1352.66       1284.32        76.08 o                         
   2   3   5        733.58        683.69        61.85 o                         
   3   3   5        338.19        269.28        45.77 o                         
  -3   4   5        179.79        191.52        31.66 o                         
  -2   4   5       1523.47       1523.15        80.00 o                         
  -1   4   5       1195.66       1086.42        54.31 o                         
   0   4   5       2914.82       3346.94       112.72 o                         
   1   4   5       1527.91       1411.91        68.46 o                         
   2   4   5       1269.74       1249.19        83.22 o                         
   3   4   5        562.31        565.61        63.68 o                         
  -3   5   5        609.08        631.55        55.96 o                         
  -2   5   5        971.93        998.36        65.63 o                         
  -1   5   5       1728.44       1578.57        56.95 o                         
   0   5   5       1761.96       1838.09        82.47 o                         
   1   5   5       2335.85       2380.70        88.83 o                         
   2   5   5        829.25        824.84        93.27 o                         
   3   5   5        799.76        765.38        73.31 o                         
  -3   6   5        380.87        422.73        86.65 o                         
  -2   6   5       2530.69       2597.62       107.57 o                         
  -1   6   5        757.64        750.48        42.50 o                         
   0   6   5       4266.00       4669.75       351.27 o                         
   1   6   5       1332.32       1449.17        70.06 o                         
   2   6   5       1504.53       1415.70       121.54 o                         
   3   6   5        386.19        392.96        66.31 o                         
  -3   7   5        557.33        640.34        56.60 o                         
  -2   7   5        567.10        605.25       101.61 o                         
  -1   7   5       2783.53       2529.03        80.63 o                         
   0   7   5       1080.13       1138.82        63.82 o                         
   1   7   5       2884.15       2601.22       145.62 o                         
   2   7   5        647.48        648.31        83.34 o                         
   3   7   5        659.20        523.74        59.23 o                         
  -3   8   5       2484.17       2632.61       155.47 o                         
  -2   8   5        353.99        345.93        53.21 o                         
  -1   8   5       4235.23       3741.70       100.82 o                         
   0   8   5        853.01        879.05        58.07 o                         
   1   8   5       1459.05       1364.01       104.87 o                         
   2   8   5       1021.18        990.89       100.11 o                         
   3   8   5        231.69        312.60        49.49 o                         
  -3   9   5        737.12        715.99        83.32 o                         
  -2   9   5        271.75        207.08        44.08 o                         
  -1   9   5       3792.28       3626.72       137.92 o                         
   0   9   5        389.85        372.54        37.36 o                         
   1   9   5       1770.59       1945.23       123.35 o                         
   2   9   5        457.55        478.26        73.47 o                         
   3   9   5        182.07        166.87        37.14 o                         
  -3  10   5       2473.27       2457.84       157.09 o                         
  -2  10   5        113.79        136.68        39.26 o                         
  -1  10   5       2994.35       2875.33        86.89 o                         
   0  10   5        241.59        216.07        30.20 o                         
   1  10   5       1103.98        996.17        89.97 o                         
   2  10   5        273.09        296.12        61.97 o                         
   3  10   5        167.11        222.57        44.20 o                         
  -3  11   5         12.62         38.88        31.03 o                         
  -2  11   5         50.30         35.44        25.96 o                         
  -1  11   5          8.27         17.09         9.71 o                         
   0  11   5        592.25        651.43        49.83 o                         
   1  11   5         47.30         -6.64        25.81 o                         
   2  11   5        754.47        679.26        87.52 o                         
   3  11   5         42.52         22.16        25.59 o                         
  -3  12   5       2531.09       2578.36       167.27 o                         
  -2  12   5        259.70        210.79        45.65 o                         
  -1  12   5       4742.17       4626.25       223.23 o                         
   0  12   5        454.70        449.68        51.05 o                         
   1  12   5       2032.62       1969.29       128.98 o                         
   2  12   5          0.16          2.71        27.97 o                         
  -3  13   5         25.99        -13.32        26.64 o                         
  -2  13   5         46.37         27.09        23.91 o                         
  -1  13   5        557.61        583.31        80.65 o                         
   0  13   5        615.27        565.74        46.75 o                         
   1  13   5        371.48        379.68        61.34 o                         
   2  13   5        723.45        575.91        84.93 o                         
  -3  14   5       1468.22       1343.95       126.99 o                         
  -2  14   5        217.42        196.02        49.55 o                         
  -1  14   5       1619.09       1648.83       133.27 o                         
   0  14   5        522.38        498.10        49.95 o                         
   1  14   5        754.45        817.58        87.51 o                         
   2  14   5        202.72        219.22        56.73 o                         
  -2  15   5         94.50         98.21        42.01 o                         
  -1  15   5        479.25        465.00        70.50 o                         
   0  15   5        387.63        417.73        42.92 o                         
   1  15   5        729.28        780.37        65.08 o                         
   2  15   5        522.44        469.78        77.95 o                         
  -2  16   5        491.79        430.30        70.79 o                         
  -1  16   5       1187.42        997.68       109.04 o                         
   0  16   5        967.67       1071.02        68.83 o                         
   1  16   5        708.12        781.84       147.68 o                         
   2  16   5        349.43        316.17        64.07 o                         
  -2  17   5        449.06        463.15        75.42 o                         
  -1  17   5        967.44        944.32       107.01 o                         
   0  17   5        767.62        881.00        62.83 o                         
   1  17   5       1160.29       1101.88        80.13 o                         
   2  17   5        511.69        501.68        78.91 o                         
  -2  18   5        867.76        725.86        96.47 o                         
  -1  18   5        431.47        318.37        65.08 o                         
   0  18   5       1537.17       1512.71        83.45 o                         
   1  18   5        305.87        332.64        46.19 o                         
  -2  19   5       1085.37       1047.13       118.59 o                         
  -1  19   5        498.27        400.98        75.17 o                         
   0  19   5       1071.08       1083.95        71.87 o                         
   1  19   5        380.12        441.03        54.67 o                         
  -1  20   5        324.19        254.42        60.18 o                         
   0  20   5        739.76        840.13       109.88 o                         
   1  20   5        337.37        284.11        45.48 o                         
  -1  21   5        361.27        363.15        73.14 o                         
   0  21   5        967.50       1109.09       126.21 o                         
   0  22   5         80.65        151.49        55.33 o                         
  -2   0   6         14.60         47.10        19.49 o                         
   0   0   6         47.76         75.45        38.24 o                         
   2   0   6         18.87         15.28        36.83 o                         
  -3   1   6       2601.27       2651.09       128.62 o                         
  -2   1   6         60.95         36.60        14.14 o                         
  -1   1   6       7092.71       7241.55       159.74 o                         
   0   1   6          8.55         60.18        33.64 o                         
   1   1   6       6261.12       6601.71       193.83 o                         
   2   1   6          0.03         24.07        51.93 o                         
  -3   2   6        262.97        281.70        44.08 o                         
  -2   2   6         21.86         40.41        29.55 o                         
  -1   2   6        173.18        183.96        37.44 o                         
   0   2   6         41.19         49.94        23.44 o                         
   1   2   6         10.05          0.38        35.30 o                         
   2   2   6         60.65        105.20        32.68 o                         
  -3   3   6       1262.71       1417.60        95.63 o                         
  -2   3   6        378.88        392.25        38.11 o                         
  -1   3   6       4038.25       4208.43        95.13 o                         
   0   3   6        272.19        285.29        36.84 o                         
   1   3   6       3319.01       3548.13       186.54 o                         
   2   3   6         22.40          6.89        49.38 o                         
  -3   4   6        687.80        692.13        84.45 o                         
  -2   4   6         53.20         59.13        38.33 o                         
  -1   4   6       1016.59        963.67        43.89 o                         
   0   4   6         92.06        154.04        62.03 o                         
   1   4   6         61.36        101.59        30.00 o                         
   2   4   6         22.11         39.60        26.66 o                         
  -3   5   6        865.46        882.85       106.99 o                         
  -2   5   6        653.68        708.85        61.35 o                         
  -1   5   6       2035.87       1856.30        68.66 o                         
   0   5   6        143.64        124.42        28.28 o                         
   1   5   6       1450.58       1570.67       105.07 o                         
   2   5   6          0.02        -12.39        24.78 o                         
  -3   6   6        546.08        602.01        57.95 o                         
  -2   6   6        928.96        882.26       104.94 o                         
  -1   6   6        390.86        374.89        51.17 o                         
   0   6   6        601.36        653.46        69.27 o                         
   1   6   6         74.18         75.98        22.99 o                         
   2   6   6        332.01        319.84        69.75 o                         
  -3   7   6        412.63        328.49        58.72 o                         
  -2   7   6       1333.25       1229.23       110.36 o                         
  -1   7   6         61.17         58.28        17.38 o                         
   0   7   6        580.75        624.51        51.90 o                         
   1   7   6         11.70         11.39        17.20 o                         
   2   7   6          4.65         44.28        32.83 o                         
  -3   8   6        434.84        389.39        65.63 o                         
  -2   8   6       1266.23       1208.76       112.75 o                         
  -1   8   6        250.18        227.85        53.48 o                         
   0   8   6       1536.48       1609.67        82.83 o                         
   1   8   6         58.72         75.45        22.61 o                         
   2   8   6       1084.14        921.06       108.33 o                         
  -3   9   6         88.54         86.89        38.11 o                         
  -2   9   6        186.04        168.79        46.70 o                         
  -1   9   6         98.19         40.10        28.72 o                         
   0   9   6         29.62         84.31        25.30 o                         
   1   9   6         32.11         56.64        21.50 o                         
   2   9   6          2.45         88.27        50.26 o                         
  -2  10   6       3663.22       3350.68       194.75 o                         
  -1  10   6        128.68        128.90        45.69 o                         
   0  10   6       7911.32       8240.21       408.52 o                         
   1  10   6          4.27         60.31        33.50 o                         
   2  10   6       2823.32       2909.32       187.23 o                         
  -2  11   6          3.85        -16.33        32.67 o                         
  -1  11   6        101.22        100.40        39.57 o                         
   0  11   6         24.90         58.53        22.00 o                         
   1  11   6         52.42         12.12        24.98 o                         
   2  11   6          9.95         11.57        31.96 o                         
  -2  12   6       2553.14       2524.28       173.77 o                         
  -1  12   6          2.81         14.57        28.07 o                         
   0  12   6       4335.18       4827.76       153.97 o                         
   1  12   6         17.31        -12.49        25.09 o                         
   2  12   6       2231.93       2107.22       162.84 o                         
  -2  13   6         76.94         65.96        38.60 o                         
  -1  13   6        107.02         52.39        33.63 o                         
   0  13   6        115.16        108.86        34.11 o                         
   1  13   6        229.49        190.34        46.48 o                         
   2  13   6         10.15         46.20        41.27 o                         
  -2  14   6       2604.04       2557.40       182.07 o                         
  -1  14   6        191.88        162.69        50.58 o                         
   0  14   6       2271.35       2482.53       124.01 o                         
   1  14   6         29.37         17.69        29.11 o                         
  -2  15   6        267.59        195.53        51.31 o                         
  -1  15   6          7.25         54.18        35.70 o                         
   0  15   6         72.44         84.18        24.20 o                         
   1  15   6          4.59        -10.53        25.04 o                         
  -1  16   6        269.81        278.96        65.17 o                         
   0  16   6       1235.01       1277.11       131.65 o                         
   1  16   6         45.55         27.93        24.52 o                         
  -1  17   6        107.38         81.27        42.12 o                         
   0  17   6        145.84        139.71        47.82 o                         
   1  17   6        103.73         67.04        36.62 o                         
  -1  18   6        320.46        223.16        54.92 o                         
   0  18   6        433.72        429.32        80.88 o                         
   0  19   6         41.89         10.77        29.14 o                         
  -1   0   7       2736.58       2913.03       184.76 o                         
   1   0   7       1059.64       1028.14       109.85 o                         
  -2   1   7          6.36        -12.05        30.47 o                         
  -1   1   7         28.98         33.86        94.01 o                         
   0   1   7        116.09        145.63        26.65 o                         
   1   1   7         35.86         83.41        32.72 o                         
   2   1   7        301.17        214.87        86.03 o                         
  -2   2   7        393.97        369.73        51.39 o                         
  -1   2   7       2092.78       2049.12       107.62 o                         
   0   2   7        625.41        687.49        57.66 o                         
   1   2   7        970.60        904.61       110.74 o                         
   2   2   7        265.53        257.76        58.37 o                         
  -2   3   7         68.03         44.52        24.55 o                         
  -1   3   7        275.01        316.37        79.22 o                         
   0   3   7        174.80        199.98        35.39 o                         
   1   3   7        402.78        396.19        72.36 o                         
   2   3   7        262.72        255.38        46.80 o                         
  -2   4   7        381.05        438.34        43.64 o                         
  -1   4   7       1585.20       1699.53        79.14 o                         
   0   4   7        984.44       1085.15        89.84 o                         
   1   4   7        595.03        505.82        77.63 o                         
   2   4   7        570.04        554.22        64.40 o                         
  -2   5   7        428.79        372.83        52.25 o                         
  -1   5   7       1383.87       1397.68        88.51 o                         
   0   5   7        750.51        850.01        68.44 o                         
   1   5   7        795.73        751.34        90.68 o                         
   2   5   7        240.69        209.34        69.27 o                         
  -2   6   7        481.92        446.43        60.04 o                         
  -1   6   7        750.54        709.08        66.61 o                         
   0   6   7       1469.52       1599.61       202.44 o                         
   1   6   7        471.45        601.05        84.95 o                         
   2   6   7        785.79        771.34        76.69 o                         
  -2   7   7        872.10        857.36        99.13 o                         
  -1   7   7        744.52        706.81        94.36 o                         
   0   7   7        905.27        938.80        66.19 o                         
   1   7   7        945.05        872.56        97.81 o                         
  -2   8   7        525.14        565.71        82.87 o                         
  -1   8   7         63.80         25.03        31.12 o                         
   0   8   7        357.83        392.79        76.02 o                         
   1   8   7        176.85        290.84        61.18 o                         
  -2   9   7       1522.13       1592.08       139.67 o                         
  -1   9   7        796.91        714.88        93.99 o                         
   0   9   7       1067.05        910.61        83.72 o                         
   1   9   7       1287.17       1231.57       114.60 o                         
  -2  10   7        203.90        259.84        62.29 o                         
  -1  10   7         18.00         27.75        29.66 o                         
   0  10   7        136.08        173.18        40.73 o                         
   1  10   7        198.56        169.72        48.64 o                         
  -1  11   7         22.16         68.79        40.18 o                         
   0  11   7       1485.38       1512.66        86.91 o                         
   1  11   7          1.80        -14.30        28.59 o                         
  -1  12   7         88.71         49.22        33.17 o                         
   0  12   7         53.40         78.72        48.79 o                         
   1  12   7        183.61        120.49        41.73 o                         
  -1  13   7          2.55          0.12        26.26 o                         
   0  13   7       1265.07       1457.79       144.55 o                         
   1  13   7        129.37        120.66        40.64 o                         
  -1  14   7         46.27         11.09        37.25 o                         
   0  14   7        137.59        178.98        54.71 o                         
   0  15   7        542.52        552.35        90.05 o                         
   0   0   8       1790.50       2039.44       157.75 o                         
  -1   1   8         38.16         71.51        51.71 o                         
   0   1   8         28.13         36.29        23.08 o                         
   1   1   8        109.35        162.49        34.14 o                         
  -1   2   8        127.04        155.39        40.49 o                         
   0   2   8       1904.40       2137.98       142.36 o                         
   1   2   8         17.17         44.67        26.13 o                         
  -1   3   8         71.03         53.21        33.36 o                         
   0   3   8         79.76        125.73        32.48 o                         
  -1   4   8        262.83        238.80        59.79 o                         
   0   4   8       1539.38       1670.32       192.65 o                         
  -1   5   8        207.94        162.23        55.92 o                         
   0   5   8        239.09        208.61        35.48 o                         
  -1   6   8        329.11        406.08        77.74 o                         
   0   6   8        299.05        274.65        40.79 o                         
   0   7   8        190.64        183.92        51.00 o                         
                                                                                
