# Supplementary material for: Building inorganic supramolecular architectures using principles adopted from the organic solid state
Source: IUCrJ. 2018 Jan 1;5(Pt 1):13–21. doi: 10.1107/S2052252517015494 (PMC5755573; doi:10.1107/S2052252517015494)
Supplement: Supplementary file 6 [file m-05-00013-6sup6.hkl]

data_6                                                                          
_shelx_title ' NT6'                                                             
_shelx_refln_list_code          4                                               
_shelx_F_calc_maximum      196.45                                               
_exptl_crystal_F_000       508.00                                               
_reflns_d_resolution_high  0.7835                                               
                                                                                
loop_                                                                           
 _space_group_symop_operation_xyz                                               
 'x, y, z'                                                                      
 '-x, y+1/2, -z+1/2'                                                            
 '-x, -y, -z'                                                                   
 'x, -y-1/2, z-1/2'                                                             
                                                                                
_cell_length_a     4.0953                                                       
_cell_length_b     7.8089                                                       
_cell_length_c    21.7078                                                       
_cell_angle_alpha  90.000                                                       
_cell_angle_beta   92.307                                                       
_cell_angle_gamma  90.000                                                       
                                                                                
_shelx_F_squared_multiplier     1.000                                           
                                                                                
loop_                                                                           
 _refln_index_h                                                                 
 _refln_index_k                                                                 
 _refln_index_l                                                                 
 _refln_F_squared_calc                                                          
 _refln_F_squared_meas                                                          
 _refln_F_squared_sigma                                                         
 _refln_observed_status                                                         
   1   0   0       2269.28       2637.63        40.63 o                         
   2   0   0       3453.92       5195.95       103.10 o                         
   3   0   0        872.59        818.50        47.66 o                         
   4   0   0       8370.88       8257.60       314.39 o                         
   5   0   0         99.53        103.08        40.13 o                         
   1   1   0       7910.09       7407.95        56.77 o                         
   2   1   0       2855.93       3122.14        59.51 o                         
   3   1   0       2709.48       2572.41        47.86 o                         
   4   1   0       2056.26       2107.91       158.22 o                         
   5   1   0       1916.81       1802.62       119.60 o                         
   0   2   0       9421.78      10470.00       141.77 o                         
   2   2   0       3881.17       4079.10        65.13 o                         
   3   2   0      13564.97      13795.22       213.28 o                         
   4   2   0        876.45        809.00        67.68 o                         
   5   2   0       2797.94       3308.76       233.48 o                         
   1   3   0          9.46         11.83         2.62 o                         
   2   3   0       2022.79       2178.61        66.91 o                         
   3   3   0       2020.76       1903.04        73.16 o                         
   4   3   0       1936.04       2064.20       127.08 o                         
   0   4   0      23334.61      23121.21       300.37 o                         
   1   4   0       5647.69       5415.04       111.09 o                         
   2   4   0      19719.65      19601.74       135.54 o                         
   3   4   0       1281.22       1278.89        61.33 o                         
   4   4   0       5061.24       5452.71       228.64 o                         
   1   5   0        159.37        135.11        17.46 o                         
   2   5   0       1376.62       1779.45        50.05 o                         
   3   5   0       1635.04       1519.09       116.48 o                         
   4   5   0       1418.35       1531.62       128.51 o                         
   0   6   0       1895.59       2061.72       113.25 o                         
   1   6   0      18694.57      17186.84       228.01 o                         
   2   6   0       1003.63        941.14        90.48 o                         
   3   6   0       7453.08       7807.98       286.19 o                         
   4   6   0         70.84         94.68        33.07 o                         
   1   7   0        125.84        111.59        22.63 o                         
   2   7   0        410.94        347.58        58.46 o                         
   3   7   0       1139.73       1170.38       125.41 o                         
   0   8   0       6557.47       7318.75       256.48 o                         
   1   8   0       1084.52       1058.61        69.04 o                         
   2   8   0       4987.77       5216.62       248.75 o                         
   1   9   0         16.45         -0.65        13.06 o                         
  -5   1   1        403.17        393.29        56.89 o                         
  -4   1   1       1217.19       1072.21       114.82 o                         
  -3   1   1       1320.00       1110.02        32.12 o                         
  -2   1   1       5397.96       5481.74        98.13 o                         
  -1   1   1       3643.63       3168.19        31.95 o                         
   1   1   1       5160.65       5083.18        57.38 o                         
   2   1   1       2902.01       2940.27        41.24 o                         
   3   1   1       1720.29       1702.77        31.95 o                         
   4   1   1       1340.76       1294.64       122.25 o                         
   5   1   1        488.32        508.79        63.55 o                         
  -5   2   1         33.78        124.37        52.17 o                         
  -4   2   1         15.41          8.31         3.60 o                         
  -3   2   1       1458.58       1670.31       940.13 o                         
  -2   2   1        420.47        651.28        83.31 o                         
  -1   2   1         64.72          9.08         2.77 o                         
   0   2   1        513.36        671.36        25.56 o                         
   1   2   1        594.00        709.74        17.15 o                         
   2   2   1        515.72        825.79        62.38 o                         
   3   2   1       1991.70        271.61        70.96 o                         
   4   2   1         43.27         48.13        14.70 o                         
   5   2   1         49.57        104.44        43.54 o                         
  -4   3   1        195.53        177.70        36.93 o                         
  -3   3   1       2871.96       2749.59       130.74 o                         
  -2   3   1        907.59       1065.99        44.62 o                         
  -1   3   1       7898.25       7088.45        94.49 o                         
   0   3   1       1405.47       1473.28        46.12 o                         
   1   3   1       9164.26       8539.37       105.51 o                         
   2   3   1       1247.62       1262.26        54.10 o                         
   3   3   1       2634.18       2669.97        88.84 o                         
   4   3   1        780.22        807.07        80.16 o                         
  -4   4   1          3.87         54.52        35.10 o                         
  -3   4   1        163.79         51.62        28.84 o                         
  -2   4   1       2007.02       2648.53        63.05 o                         
  -1   4   1         28.67         10.15         5.47 o                         
   0   4   1         26.22         34.39         6.80 o                         
   1   4   1        197.88        180.78        18.26 o                         
   2   4   1       2003.86       3436.13        61.87 o                         
   3   4   1        917.60        846.15        54.29 o                         
   4   4   1        142.47        176.68        44.36 o                         
  -4   5   1       1843.08       1994.85       148.59 o                         
  -3   5   1        295.37        354.32        57.33 o                         
  -2   5   1       4396.87       4550.89        75.61 o                         
  -1   5   1        336.97        305.23        26.69 o                         
   0   5   1       7837.82       8774.49       148.63 o                         
   1   5   1        122.57         75.85        12.96 o                         
   2   5   1       4511.88       4782.12        84.31 o                         
   3   5   1        224.90        202.91        42.20 o                         
   4   5   1        908.90       1085.99       112.88 o                         
  -4   6   1        125.46         87.02        32.53 o                         
  -3   6   1        811.60       1285.36       115.00 o                         
  -2   6   1        106.47        156.28        36.18 o                         
  -1   6   1         19.55          1.35         7.96 o                         
   0   6   1        156.86        161.85        21.97 o                         
   1   6   1        180.15        188.59        24.45 o                         
   2   6   1        734.65        770.59        53.49 o                         
   3   6   1       1001.74       1738.82       135.46 o                         
   4   6   1        326.54        317.65        63.59 o                         
  -3   7   1       3008.54       3168.16       194.57 o                         
  -2   7   1         47.26         24.46        18.12 o                         
  -1   7   1       5693.87       5679.88       305.00 o                         
   0   7   1         13.48         15.91         5.37 o                         
   1   7   1       4935.91       4759.51       133.40 o                         
   2   7   1        154.23        163.52        40.09 o                         
   3   7   1       1364.80       1400.84       130.20 o                         
  -2   8   1        509.33        962.25       110.24 o                         
  -1   8   1         41.45          1.96         5.01 o                         
   0   8   1        176.82        188.72        28.73 o                         
   1   8   1        283.22        280.53        34.95 o                         
   2   8   1        974.03       1496.87       134.18 o                         
  -1   9   1         40.14         10.55         1.82 o                         
   0   9   1       3244.19       3685.28       139.66 o                         
   1   9   1          6.46         -9.15        18.30 o                         
  -5   0   2        447.43        463.58        87.72 o                         
  -4   0   2      10948.63      11247.20       372.47 o                         
  -3   0   2       3296.11       3168.68        97.11 o                         
  -1   0   2         29.71         43.47         5.19 o                         
   1   0   2       5250.34       5241.46        80.13 o                         
   2   0   2      21702.01      21674.34       306.47 o                         
   3   0   2          4.99          1.87         3.48 o                         
   4   0   2       2014.92       2287.09       159.36 o                         
   5   0   2        372.90        395.96        76.55 o                         
  -5   1   2        417.22        529.28        68.20 o                         
  -4   1   2        522.68        382.08        72.38 o                         
  -3   1   2        185.44         22.80        14.52 o                         
  -2   1   2       1180.42       1408.67        37.30 o                         
  -1   1   2      19399.38      17891.37       110.09 o                         
   1   1   2      15189.37      13142.75        82.67 o                         
   2   1   2       9384.82       9773.76       103.19 o                         
   3   1   2      10872.14      10932.69        87.42 o                         
   4   1   2       4319.39       4215.83       217.07 o                         
   5   1   2       2545.53       2520.09       138.25 o                         
  -5   2   2       4162.59       4627.81       285.79 o                         
  -4   2   2       1504.61       1453.12        79.84 o                         
  -3   2   2      18797.31      18727.38       251.49 o                         
  -2   2   2       4235.70       4348.13       110.18 o                         
   0   2   2       6071.90       6843.19        84.37 o                         
   2   2   2        915.71       1012.94        66.16 o                         
   3   2   2       5892.81       5893.79       168.10 o                         
   4   2   2        363.89        320.97        38.21 o                         
   5   2   2       1032.57       1389.49       152.12 o                         
  -4   3   2        343.38        348.18        51.53 o                         
  -3   3   2        283.16        159.65        31.55 o                         
  -2   3   2        432.10        460.18        28.03 o                         
   0   3   2      12583.40      13906.71       396.47 o                         
   1   3   2       9777.63       9878.33       105.46 o                         
   2   3   2       9415.87       9610.92       153.59 o                         
   3   3   2       7644.54       8007.41       235.45 o                         
   4   3   2       3729.23       4055.74       180.74 o                         
  -4   4   2       7037.58       7740.01       267.47 o                         
  -3   4   2       2009.39       2017.65       123.69 o                         
  -2   4   2      16994.70      16923.48       197.83 o                         
  -1   4   2       5551.18       5953.61       198.08 o                         
   0   4   2      35334.04      35280.29       264.88 o                         
   1   4   2       1283.55        721.03        37.39 o                         
   2   4   2      10414.43      10713.91       115.53 o                         
   3   4   2         10.93         13.59        26.44 o                         
   4   4   2       2402.48       3017.46       170.31 o                         
  -4   5   2        155.03        239.62        55.61 o                         
  -3   5   2         23.06         22.60        11.37 o                         
  -2   5   2        853.72       1074.79        36.82 o                         
  -1   5   2       1092.34        597.92        37.95 o                         
   0   5   2       5974.50       6964.09       244.79 o                         
   1   5   2       4376.49       4406.67       105.04 o                         
   2   5   2       6181.02       6844.36       106.27 o                         
   3   5   2       2378.94       2247.82       142.72 o                         
   4   5   2       3282.84       3630.23       202.02 o                         
  -4   6   2        502.28        466.35        74.21 o                         
  -3   6   2       7112.62       7080.83       270.73 o                         
  -2   6   2       1261.45       1303.08       105.67 o                         
  -1   6   2      15593.44      14661.25       213.87 o                         
   0   6   2        800.39        868.86        52.32 o                         
   1   6   2      12237.94      11191.66       284.23 o                         
   2   6   2         47.16         36.51        15.62 o                         
   3   6   2       3324.86       3493.23       192.87 o                         
   4   6   2         61.58         20.28        33.44 o                         
  -3   7   2        139.98        223.32        50.59 o                         
  -2   7   2        233.09        228.18        46.58 o                         
  -1   7   2        635.29        552.55       198.71 o                         
   0   7   2       2272.12       2500.88        97.09 o                         
   1   7   2       2108.65       2159.89        89.64 o                         
   2   7   2       2698.96       2856.14       171.93 o                         
   3   7   2       1454.85       1689.41       144.31 o                         
  -2   8   2       4682.70       4901.09       240.91 o                         
  -1   8   2        774.15        790.54        59.50 o                         
   0   8   2       7177.53       8071.87       190.96 o                         
   1   8   2        167.46         96.47        24.47 o                         
   2   8   2       2907.52       3096.18       193.96 o                         
  -1   9   2        231.16        246.70        60.16 o                         
   0   9   2        923.80        975.68        71.93 o                         
   1   9   2        841.86        898.95       104.55 o                         
  -5   1   3        350.39        313.38        51.50 o                         
  -4   1   3       1379.03       1299.67       129.64 o                         
  -3   1   3       2796.19       2739.34       164.11 o                         
  -2   1   3       6267.32       6731.98        87.24 o                         
  -1   1   3       9596.58       9049.16        78.78 o                         
   1   1   3       4163.10       3326.68        39.86 o                         
   2   1   3       5613.28       6010.86        80.95 o                         
   3   1   3       2270.53       2133.48        70.88 o                         
   4   1   3        964.54        966.23       103.72 o                         
   5   1   3        472.71        552.79        64.38 o                         
  -5   2   3          6.19        121.53        54.61 o                         
  -4   2   3          9.61          5.61         5.02 o                         
  -3   2   3        605.89        540.72       215.24 o                         
  -2   2   3        257.08        315.13        28.42 o                         
  -1   2   3        229.74        230.06        18.73 o                         
   0   2   3         28.81         39.69         5.08 o                         
   1   2   3         51.95         33.28         4.72 o                         
   2   2   3        361.25        321.39        93.49 o                         
   3   2   3       1628.50        473.82        46.12 o                         
   4   2   3         90.62         78.29        17.68 o                         
  -4   3   3        212.87        248.92        45.28 o                         
  -3   3   3       3423.91       3271.06       143.91 o                         
  -2   3   3       1515.07       2435.56       110.67 o                         
  -1   3   3       6838.00       6285.05       157.97 o                         
   0   3   3       3503.17       3797.78        77.53 o                         
   1   3   3       6517.52       5912.63        85.26 o                         
   2   3   3       3597.46       4204.64       239.94 o                         
   3   3   3       2345.16       2382.98       123.64 o                         
   4   3   3       1047.18       1076.93        67.91 o                         
  -4   4   3         21.07         74.29        41.58 o                         
  -3   4   3         41.75         34.07        15.64 o                         
  -2   4   3       1145.61       1379.94       117.51 o                         
  -1   4   3        960.86        887.34        66.28 o                         
   0   4   3       1651.92       1844.83        87.01 o                         
   1   4   3       1142.04       1137.77        43.58 o                         
   2   4   3       1949.99       3313.44        79.95 o                         
   3   4   3        342.21        256.41        31.21 o                         
   4   4   3        417.39        410.31        64.00 o                         
  -4   5   3       1796.63       1828.81       138.41 o                         
  -3   5   3        300.61        380.14        62.77 o                         
  -2   5   3       5223.39       5420.55       177.99 o                         
  -1   5   3        331.30        150.99        19.78 o                         
   0   5   3       5474.25       5867.88       122.88 o                         
   1   5   3       1560.20       1574.69        63.56 o                         
   2   5   3       2210.19       2688.28        70.24 o                         
   3   5   3        862.82        818.03        96.56 o                         
   4   5   3        486.24        609.80        88.56 o                         
  -4   6   3         44.73         47.31        22.16 o                         
  -3   6   3        356.81        237.56        77.01 o                         
  -2   6   3        299.02        271.03        48.22 o                         
  -1   6   3        482.58        422.91        36.03 o                         
   0   6   3       1395.18       1546.74       134.45 o                         
   1   6   3        799.35        743.92        49.05 o                         
   2   6   3       1050.40       1123.54        69.57 o                         
   3   6   3       1164.93       1473.86       124.83 o                         
   4   6   3        396.17        416.36        74.18 o                         
  -3   7   3       2208.83       2131.16       160.26 o                         
  -2   7   3        279.64        385.15        66.91 o                         
  -1   7   3       3360.56       3250.90       166.75 o                         
   0   7   3        167.74        144.72        23.32 o                         
   1   7   3       2513.40       2389.30        95.06 o                         
   2   7   3        391.35        472.60        72.76 o                         
   3   7   3        467.77        563.64        84.35 o                         
  -2   8   3        507.37        757.86        98.27 o                         
  -1   8   3        433.74        379.99        51.85 o                         
   0   8   3        716.44        728.12        57.69 o                         
   1   8   3        667.29        577.66        50.84 o                         
   2   8   3       1243.05       1610.55       142.30 o                         
  -1   9   3          9.73          0.09        12.12 o                         
   0   9   3       1923.83       2036.46       104.73 o                         
   1   9   3         81.18         68.28        34.22 o                         
  -5   0   4        878.30        945.51       127.75 o                         
  -4   0   4       8510.44       8535.64       335.96 o                         
  -3   0   4         76.24          5.35         7.65 o                         
  -3   0   4        750.17        763.32        50.39 o                         
  -2   0   4      16330.51      16361.88       193.40 o                         
  -1   0   4      15305.40      15923.24       126.67 o                         
   1   0   4        488.79        462.33        27.50 o                         
   2   0   4       1925.98       2005.62       102.25 o                         
   3   0   4       2512.71       2502.82       101.69 o                         
   4   0   4         20.31         70.86        31.41 o                         
   5   0   4       2086.30       1974.97       166.45 o                         
  -5   1   4        430.80        620.31        74.00 o                         
  -4   1   4       1202.80        874.16       109.46 o                         
  -3   1   4       4019.30       4131.60        72.20 o                         
  -2   1   4       3069.48       3266.87        94.20 o                         
   0   1   4      36558.45      36232.60       256.93 o                         
   2   1   4      14443.56      14448.25       191.86 o                         
   3   1   4       9239.71       9205.85       137.92 o                         
   4   1   4       5057.89       4914.90       228.68 o                         
   5   1   4       2071.63       2177.06       127.95 o                         
  -5   2   4       4428.80       4600.14       289.43 o                         
  -4   2   4        928.99        930.84        64.43 o                         
  -3   2   4      13518.23      13847.55       277.86 o                         
  -2   2   4        939.57        914.77        31.46 o                         
  -1   2   4      24133.20      22641.06       194.46 o                         
   0   2   4        154.22        162.09        10.56 o                         
   2   2   4       3975.86       4298.05        76.21 o                         
   3   2   4       1686.60       1739.12        29.44 o                         
   4   2   4       2762.43       2909.16       112.45 o                         
  -4   3   4        997.64        929.03       162.27 o                         
  -3   3   4       2089.21       2038.67        91.15 o                         
  -2   3   4       9357.72       9424.55       245.86 o                         
  -1   3   4      14512.37      11987.13       222.00 o                         
   0   3   4      15119.24      15474.46       453.54 o                         
   1   3   4      18583.85      16931.72       153.76 o                         
   2   3   4       8933.09       8973.00        88.61 o                         
   3   3   4       7377.29       7464.08       162.75 o                         
   4   3   4       3951.14       4293.05       139.46 o                         
  -4   4   4       5917.45       6501.38       247.72 o                         
  -3   4   4       1092.68       1110.15        90.63 o                         
  -2   4   4      14266.69      13860.48       160.09 o                         
  -1   4   4        335.43        295.31        38.22 o                         
   0   4   4      13528.67      14505.94       247.49 o                         
   1   4   4       1054.93       1094.48        63.59 o                         
   2   4   4       3201.12       3244.72        60.59 o                         
   3   4   4       2563.47       2619.03       102.56 o                         
   4   4   4        398.35        325.40        70.63 o                         
  -4   5   4        734.80        918.34       108.47 o                         
  -3   5   4       1211.50       1229.55       104.05 o                         
  -2   5   4       5054.98       5233.57       104.68 o                         
  -1   5   4       5766.50       4916.83       112.93 o                         
   0   5   4      10001.28      10561.24       234.82 o                         
   1   5   4       7203.20       6655.60       174.19 o                         
   2   5   4      10574.60      11379.87       172.03 o                         
   3   5   4       4555.99       4658.99       143.04 o                         
   4   5   4       2197.35       2530.86       171.76 o                         
  -4   6   4        451.79        431.32        71.93 o                         
  -3   6   4       5387.51       5383.67       234.22 o                         
  -2   6   4        448.34        526.05        66.91 o                         
  -1   6   4       7008.04       6674.85       144.76 o                         
   2   0   4        195.62        280.44        77.38 o                         
   0   6   4          5.27         13.61         6.03 o                         
   1   6   4       4633.76       4095.51       116.01 o                         
   2   6   4        316.05        298.88        38.10 o                         
   3   6   4         53.64         39.57        21.71 o                         
   4   6   4       1039.85       1116.27       120.97 o                         
  -3   7   4        660.57        661.52        87.59 o                         
  -2   7   4       2075.02       2144.31       146.41 o                         
  -1   7   4       2948.83       3068.30       120.64 o                         
   0   7   4       4507.10       4954.65       139.81 o                         
   1   7   4       3627.82       3819.99       338.58 o                         
   2   7   4       4717.31       5143.10       238.60 o                         
   3   7   4       2678.03       3059.38       197.27 o                         
  -2   8   4       3796.71       4052.36       217.51 o                         
  -1   8   4         44.19          9.16         8.48 o                         
   0   8   4       3569.66       3901.47       134.84 o                         
   1   8   4        237.50        195.14        29.97 o                         
   2   8   4        966.82        984.09       110.36 o                         
  -1   9   4       1402.49       1318.99       131.05 o                         
   0   9   4       1541.75       1628.39        94.00 o                         
   1   9   4       2172.69       2375.85       172.90 o                         
  -5   1   5        388.61        385.35        58.91 o                         
  -4   1   5       1357.22       1309.07       133.91 o                         
  -3   1   5       2873.08       3002.37       133.58 o                         
  -2   1   5       6125.50       6916.97       103.83 o                         
  -1   1   5       2728.66       2126.84        35.27 o                         
   0   1   5       6178.21       6924.40        72.35 o                         
   1   1   5       7670.40       7309.00        61.66 o                         
   2   1   5       3844.95       5523.45        90.89 o                         
   3   1   5       2626.62       2067.56        88.18 o                         
   4   1   5        631.77        627.77        80.82 o                         
   5   1   5        511.94        522.38        59.78 o                         
  -5   2   5         21.87        121.57        56.65 o                         
  -4   2   5         24.31         39.19        15.20 o                         
  -3   2   5        361.63        399.41        72.57 o                         
  -2   2   5        429.94        816.02        31.76 o                         
  -1   2   5       1213.19       1158.05        42.62 o                         
   0   2   5       1985.20       2247.96        35.48 o                         
   1   2   5        890.09        917.22        31.04 o                         
   2   2   5        363.71        477.94        29.86 o                         
   3   2   5        593.56         73.13        30.17 o                         
   4   2   5         55.13         76.09        20.53 o                         
  -4   3   5        392.85        310.08        41.50 o                         
  -3   3   5       2692.61       2763.29       336.28 o                         
  -2   3   5       2526.20       3178.59        71.59 o                         
  -1   3   5       5507.43       5061.96       148.13 o                         
   0   3   5       4116.24       4383.76       102.77 o                         
   1   3   5       3988.05       3744.31        76.82 o                         
   2   3   5       4486.41       4775.97        80.06 o                         
   3   3   5       1167.42        745.67        77.72 o                         
   4   3   5       1366.48       1448.20        82.88 o                         
  -4   4   5        112.43        116.19        38.96 o                         
  -3   4   5        621.50        603.74        73.05 o                         
  -2   4   5        861.53       1119.97        48.42 o                         
  -1   4   5        556.76         89.05       228.30 o                         
   0   4   5        600.92        598.12        31.60 o                         
   1   4   5        773.72        741.04        53.54 o                         
   2   4   5       1645.55       1911.54        93.60 o                         
   3   4   5        227.28        251.94        33.51 o                         
   4   4   5        174.67        168.30        42.91 o                         
  -4   5   5       1201.07       1193.60       112.01 o                         
  -3   5   5        723.40        984.51        97.42 o                         
  -2   5   5       3246.71       4071.60       118.97 o                         
  -1   5   5       2329.55       2025.29       113.68 o                         
   0   5   5       3434.81       3647.88       139.62 o                         
   1   5   5       2463.68       2335.09       106.27 o                         
   2   5   5       1566.46       2100.76       110.39 o                         
   3   5   5       2470.88       2412.27       116.40 o                         
   4   5   5        282.73        358.37        65.60 o                         
  -4   6   5        189.47        188.17        46.35 o                         
  -3   6   5        329.81        328.16        57.80 o                         
  -2   6   5        798.28        763.64        81.27 o                         
  -1   6   5       1014.40        840.83        54.83 o                         
   0   6   5       1269.69       1330.56        93.08 o                         
   1   6   5       1376.36       1325.23        66.67 o                         
   2   6   5        697.24        633.83        80.16 o                         
   3   6   5        533.13        472.23        84.80 o                         
   4   6   5        214.35        210.59        55.69 o                         
  -3   7   5       1454.76       1399.67       134.19 o                         
  -2   7   5        634.76       1090.36       104.11 o                         
  -1   7   5       1641.82       1666.80        81.15 o                         
   0   7   5        901.38        962.53        62.04 o                         
   1   7   5        586.64        514.74        46.54 o                         
   2   7   5       1889.73       1908.04       268.77 o                         
   3   7   5        312.56        470.38        86.58 o                         
  -2   8   5        691.75        704.79        91.72 o                         
  -1   8   5       1074.42       1056.62        70.21 o                         
   0   8   5       1356.87       1510.64        84.03 o                         
   1   8   5       1258.86       1275.75        79.32 o                         
   2   8   5        611.77        697.17        95.73 o                         
  -1   9   5        297.04        269.94        57.62 o                         
   0   9   5        625.94        606.50        57.61 o                         
   1   9   5        759.01        737.11        97.54 o                         
  -5   0   6        367.06        406.19        86.72 o                         
  -4   0   6       4099.35       4091.25       236.66 o                         
  -3   0   6        360.42        638.62        50.57 o                         
  -3   0   6         36.37         20.04        10.39 o                         
  -2   0   6        207.86        386.49        46.68 o                         
  -2   0   6       2042.39       1943.10        55.96 o                         
  -1   0   6       6230.59       6346.09        97.90 o                         
   0   0   6       1211.08       1165.74        42.60 o                         
   1   0   6      12375.54      12061.45       107.44 o                         
   2   0   6         96.93        119.79        15.81 o                         
   2   0   6          9.88         23.40         7.53 o                         
   3   0   6      10750.23      11065.52       391.63 o                         
   3   0   6       1101.91       1484.43        83.22 o                         
   4   0   6        748.95        831.40        88.17 o                         
  -5   1   6       1192.54       1402.82       114.18 o                         
  -4   1   6       3120.52       2883.82       199.81 o                         
  -3   1   6       8033.56       7953.80       111.09 o                         
  -2   1   6      20367.57      20564.10       135.92 o                         
  -1   1   6      16504.61      14762.96       110.89 o                         
   0   1   6      26602.38      27954.75       131.84 o                         
   1   1   6      16891.11      14645.72       140.30 o                         
   2   1   6      14282.14      14681.65       159.81 o                         
   3   1   6       4121.80       4119.20        90.30 o                         
   4   1   6       2194.00       1883.70        96.29 o                         
  -5   2   6       2498.11       2671.59       226.09 o                         
  -4   2   6        323.25        232.39       118.46 o                         
  -3   2   6       5547.76       5398.67       141.79 o                         
  -2   2   6       1279.12       1380.42        32.83 o                         
  -1   2   6       5573.29       5205.94        95.51 o                         
   0   2   6      11841.70      12957.16       112.38 o                         
   1   2   6       3467.10       3245.33        61.57 o                         
   2   2   6      15590.59      14917.89       302.55 o                         
   3   2   6        602.21        580.11        68.78 o                         
   4   2   6       6814.96       7390.28       271.70 o                         
  -4   3   6       3036.71       3256.78       188.10 o                         
  -3   3   6       5307.10       5254.00       149.25 o                         
  -2   3   6       7998.16       7682.66       201.67 o                         
  -1   3   6      18758.71      16673.39       276.12 o                         
   0   3   6      16174.41      16868.43       337.33 o                         
   1   3   6      18050.17      15998.43       170.82 o                         
   2   3   6      11289.38      11382.24       122.64 o                         
   3   3   6       3847.19       3812.19       182.53 o                         
   4   3   6       1679.44       1767.03       172.73 o                         
  -4   4   6       2970.74       3219.95       175.35 o                         
  -3   4   6        241.60        208.77        40.31 o                         
  -2   4   6       5592.85       5433.27       167.05 o                         
  -1   4   6       3024.54       2042.74       105.37 o                         
   0   4   6       2215.14       2412.07        74.21 o                         
   1   4   6       9161.08       8846.42       196.87 o                         
   2   4   6         53.67         78.89        12.02 o                         
   3   4   6       6843.16       7083.12       253.29 o                         
   4   4   6        414.51        382.12        53.11 o                         
  -4   5   6       1918.01       1905.23       143.32 o                         
  -3   5   6       3348.91       3582.69       182.35 o                         
  -2   5   6       5523.93       5546.59       206.09 o                         
  -1   5   6      10548.43       9337.20       342.29 o                         
   0   5   6      12277.71      13508.13       277.47 o                         
   1   5   6       8991.72       8131.54       209.25 o                         
   2   5   6       2797.61       2839.91       238.04 o                         
   3   5   6       3476.01       3607.67       213.94 o                         
   4   5   6       1145.53       1267.27       123.55 o                         
  -4   6   6        123.11        106.86        43.33 o                         
  -3   6   6       1846.07       1916.19       142.78 o                         
  -2   6   6        181.47        207.24        41.82 o                         
  -1   6   6       1294.40       1237.10        97.76 o                         
   0   6   6       2146.73       2244.54       123.65 o                         
   1   6   6        408.87        308.93        43.85 o                         
   2   6   6       3081.64       2720.37       327.74 o                         
   3   6   6         77.74         74.39        30.87 o                         
  -3   7   6       1771.57       1715.00       144.88 o                         
  -2   7   6       2811.77       2954.81       175.53 o                         
  -1   7   6       5109.23       5284.30       146.55 o                         
   0   7   6       5362.95       5912.21       155.98 o                         
   1   7   6       4601.79       4741.59       394.82 o                         
   2   7   6       1498.64       1367.50       258.88 o                         
   3   7   6       1654.52       1855.05       159.60 o                         
  -2   8   6       1454.43       1476.98       133.89 o                         
  -1   8   6        751.98        653.77        58.06 o                         
   0   8   6        403.94        394.80        43.17 o                         
   1   8   6       1866.47       1751.93        93.46 o                         
   2   8   6         68.74         69.10        25.39 o                         
  -1   9   6       2147.85       1959.14       153.91 o                         
   0   9   6       1675.08       1832.00       101.58 o                         
   1   9   6       1727.10       1920.99       159.74 o                         
  -5   1   7        386.37        374.98        59.66 o                         
  -4   1   7        875.07        892.60       113.76 o                         
  -3   1   7       1348.50       1548.56        96.50 o                         
  -2   1   7       2313.89       3447.44       114.35 o                         
  -1   1   7       6053.96       5824.41        86.68 o                         
   0   1   7       4802.53       5252.23        56.27 o                         
   1   1   7       3832.75       3300.29        58.54 o                         
   2   1   7       3880.46       5235.44       137.42 o                         
   3   1   7       2339.12       2132.52       125.91 o                         
   4   1   7        749.72        715.97        48.75 o                         
  -4   2   7         11.93         23.84        12.09 o                         
  -3   2   7        513.32        498.15        45.03 o                         
  -2   2   7       1975.17       3223.78        79.37 o                         
  -1   2   7          2.46          3.69         2.26 o                         
   0   2   7          5.40         18.10         3.96 o                         
   1   2   7          3.68         10.56         3.63 o                         
   2   2   7        953.07       1611.12        54.39 o                         
   3   2   7         57.73         19.15        15.81 o                         
   4   2   7         70.35        129.81        28.68 o                         
  -4   3   7        688.54        739.99        66.19 o                         
  -3   3   7       2077.25       2225.00       132.79 o                         
  -2   3   7       4191.97       4906.78       247.52 o                         
  -1   3   7       2146.72       1963.61        97.62 o                         
   0   3   7       6530.22       6961.46       240.75 o                         
   1   3   7       1697.11       1586.87        83.29 o                         
   2   3   7       4240.31       4879.47       104.82 o                         
   3   3   7       1004.51        453.60        67.99 o                         
   4   3   7       1428.04       1567.89        91.02 o                         
  -4   4   7        190.03        195.83        42.90 o                         
  -3   4   7       1017.85        892.76        84.07 o                         
  -2   4   7        517.02        481.91        35.12 o                         
  -1   4   7       1384.52       1320.95        87.15 o                         
   0   4   7        860.86        884.74        50.44 o                         
   1   4   7        655.38        534.86        51.56 o                         
   2   4   7        122.13        106.55        18.16 o                         
   3   4   7        280.49        161.42        45.10 o                         
   4   4   7         17.92          9.14        11.74 o                         
  -4   5   7        651.51        587.78        83.03 o                         
  -3   5   7       1165.24       1198.82       109.22 o                         
  -2   5   7       1860.14       1941.08       122.55 o                         
  -1   5   7       3281.68        307.25      1381.43 o                         
   0   5   7        687.10        727.32        65.67 o                         
   1   5   7       5108.28       4878.95       165.56 o                         
   2   5   7        692.39        948.93        97.47 o                         
   3   5   7       3501.26       3471.05       399.99 o                         
   4   5   7         57.15         64.57        28.18 o                         
  -4   6   7        261.42        249.18        58.45 o                         
  -3   6   7        488.46        445.04        67.84 o                         
  -2   6   7        983.68       1260.26       105.19 o                         
  -1   6   7       1278.73       1169.18        94.40 o                         
   0   6   7        700.33        742.74        72.26 o                         
   1   6   7        710.77        573.87        63.56 o                         
   2   6   7        593.36        601.30        86.10 o                         
   3   6   7        138.18        115.12        35.70 o                         
  -3   7   7        686.48        616.81        87.80 o                         
  -2   7   7       1164.89       1269.63       114.42 o                         
  -1   7   7        328.03        291.54        35.24 o                         
   0   7   7       2793.82       2987.67       157.64 o                         
   1   7   7        198.90       3382.89      2448.28 o                         
   2   7   7       2864.29       2735.73       510.93 o                         
   3   7   7        229.88        408.60        78.83 o                         
  -2   8   7        670.58        594.39        83.48 o                         
  -1   8   7        764.11        700.89        58.42 o                         
   0   8   7        591.63        615.40        54.76 o                         
   1   8   7        612.88        574.23        55.98 o                         
   2   8   7        177.56        157.42        43.47 o                         
  -1   9   7       1233.62       1347.39       130.78 o                         
   0   9   7         88.30         74.40        20.85 o                         
   1   9   7       1914.84       2059.38       169.47 o                         
  -5   0   8        459.68        642.40       112.66 o                         
  -4   0   8        398.72        320.79        67.30 o                         
  -3   0   8        346.75         60.68        47.07 o                         
  -3   0   8       3433.83       3606.12       132.41 o                         
  -2   0   8        115.84        192.34        42.69 o                         
  -2   0   8       1123.85       1062.54        67.21 o                         
  -1   0   8      19435.97      18499.65       193.92 o                         
   0   0   8        383.58        389.18        28.46 o                         
   1   0   8      32817.62      30579.15       399.90 o                         
   2   0   8       2201.46       2245.20        72.85 o                         
   3   0   8      15669.54      15233.80       231.82 o                         
   4   0   8       1459.17       1465.36       112.99 o                         
  -4   1   8       4605.01       4514.48       256.99 o                         
  -3   1   8       4624.71       4818.44        97.92 o                         
  -2   1   8      12668.05      13261.36       127.46 o                         
  -1   1   8      12279.97      11943.73       130.75 o                         
   0   1   8      20276.98      21865.16       411.05 o                         
   1   1   8       4876.45       3693.00        57.60 o                         
   2   1   8       3434.33       3903.10       118.11 o                         
   3   1   8        589.79        475.40        38.92 o                         
   4   1   8        451.14        234.81        34.69 o                         
  -4   2   8       1445.73       1455.38       393.41 o                         
  -3   2   8        524.30        551.27        46.88 o                         
  -2   2   8       7132.22       7180.11        90.04 o                         
  -1   2   8        365.55         12.48         4.67 o                         
   0   2   8      34921.48      37332.38       218.95 o                         
   1   2   8       3476.20       3883.36        96.27 o                         
   2   2   8      16878.89      16446.29       330.91 o                         
   3   2   8       1864.20       1855.81       133.09 o                         
   4   2   8       8183.73       8288.15       314.50 o                         
  -4   3   8       2942.24       3059.48       132.93 o                         
  -3   3   8       6431.07       6464.79       171.75 o                         
  -2   3   8       8534.86       8303.05       144.70 o                         
  -1   3   8      10834.49      10452.59       234.40 o                         
   0   3   8      11093.13      11926.81       165.67 o                         
   1   3   8       3380.64       2340.10       109.05 o                         
   2   3   8       1841.24       2092.41        80.90 o                         
   3   3   8        558.48        495.40        70.83 o                         
   4   3   8        194.98        180.43        69.27 o                         
  -4   4   8        758.21        701.54        83.60 o                         
  -3   4   8       1782.85       1805.19       121.32 o                         
  -2   4   8         19.91         27.61        14.67 o                         
  -1   4   8      12391.70      10523.06       252.47 o                         
   0   4   8        576.12        583.84        34.06 o                         
   1   4   8      17390.81      16231.91       294.87 o                         
   2   4   8       1863.85       1806.35       179.72 o                         
   3   4   8       9991.29       9927.98       323.59 o                         
   4   4   8        824.34        830.67        70.32 o                         
  -4   5   8       1854.56       1912.06       147.25 o                         
  -3   5   8       4649.15       4798.79       215.71 o                         
  -2   5   8       4306.16       4126.51       182.59 o                         
  -1   5   8       6359.83       5921.88       205.73 o                         
   0   5   8       2467.21       2546.09       127.42 o                         
   1   5   8       6936.67       6818.06       202.70 o                         
   2   5   8       1124.58       1128.94        64.69 o                         
   3   5   8        432.44        289.83        57.84 o                         
   4   5   8        107.15        157.54        46.66 o                         
  -3   6   8        225.88        160.80        39.89 o                         
  -2   6   8       2990.06       2886.61       163.37 o                         
  -1   6   8         92.49         67.85        22.03 o                         
   0   6   8       6060.09       6365.29       218.44 o                         
   1   6   8         71.06         48.89        18.88 o                         
   2   6   8      11159.30       8535.23       321.11 o                         
   3   6   8        639.56        605.85       149.69 o                         
  -3   7   8       2211.58       2105.50       160.64 o                         
  -2   7   8       2346.10       2651.19       167.44 o                         
  -1   7   8       3135.85       2915.22       166.94 o                         
   0   7   8       1347.32       1442.83       111.31 o                         
   1   7   8       3165.33       3167.14       159.47 o                         
   2   7   8        782.29        777.61       129.25 o                         
   3   7   8        276.95        223.59        57.16 o                         
  -2   8   8         30.48          7.57        16.03 o                         
  -1   8   8       2525.66       2347.42       109.70 o                         
   0   8   8         77.87         69.08        16.87 o                         
   1   8   8       4269.68       4144.85       146.85 o                         
   2   8   8        209.23        266.16        59.29 o                         
  -1   9   8       1067.93       1083.24       115.89 o                         
   2   0   8        223.08        438.31        48.82 o                         
   3   0   8       1609.35       2441.34       120.63 o                         
   0   9   8       1656.06       1968.26       112.97 o                         
   1   9   8        403.36        438.91        86.73 o                         
  -4   1   9        389.05        388.69        78.67 o                         
  -3   1   9       1230.87       1292.47        53.08 o                         
  -2   1   9       3374.72       3672.65        82.56 o                         
  -1   1   9       4879.61       4521.62        86.22 o                         
   0   1   9       3943.87       4394.66        96.61 o                         
   1   1   9       7436.66       7137.48        80.00 o                         
   2   1   9       2008.81       2421.80        96.09 o                         
   3   1   9       3083.19       2861.60       150.56 o                         
   4   1   9        929.84        948.51       109.67 o                         
  -4   2   9         90.46        140.21        29.34 o                         
  -3   2   9        212.31        138.48        36.82 o                         
  -2   2   9       1979.60       3311.26       331.43 o                         
  -1   2   9        214.57        184.39        14.52 o                         
   0   2   9        727.74        908.04        33.22 o                         
   1   2   9         63.45         51.49        11.83 o                         
   2   2   9       1587.85       2813.12       486.48 o                         
   3   2   9         81.47         58.45        26.56 o                         
   4   2   9         97.14        135.32        45.67 o                         
  -4   3   9       1183.48       1262.68       126.60 o                         
  -3   3   9        823.08        803.84        62.77 o                         
  -2   3   9       3147.33       3211.23       143.78 o                         
  -1   3   9       1599.84       1476.69        91.03 o                         
   0   3   9       6903.49       7452.89        96.23 o                         
   1   3   9        791.27        721.27        66.21 o                         
   2   3   9       4231.06       4393.84       122.46 o                         
   3   3   9        533.35        385.15        65.63 o                         
   4   3   9       1283.21       1307.15       130.44 o                         
  -4   4   9        160.73        170.13        41.49 o                         
  -3   4   9       1321.93       1439.27       120.92 o                         
  -2   4   9        345.98        499.78        60.10 o                         
  -1   4   9        181.79        229.29        41.01 o                         
   0   4   9         51.54         48.01        10.01 o                         
   1   4   9         31.88         15.48        17.46 o                         
   2   4   9        113.05        134.79        26.95 o                         
   3   4   9        467.19        100.79        40.81 o                         
   4   4   9         41.08         46.74        17.35 o                         
  -4   5   9        262.97        290.41        59.53 o                         
  -3   5   9       1524.20       1523.21       122.00 o                         
  -2   5   9        211.58        323.19        52.94 o                         
  -1   5   9       4049.90       3521.38       159.78 o                         
   0   5   9        116.65        109.93        27.42 o                         
   1   5   9       4902.18       4562.52       173.09 o                         
   2   5   9        253.89        290.91        83.87 o                         
   3   5   9       1992.01       1772.57       145.35 o                         
   4   5   9         27.13         15.56        12.61 o                         
  -3   6   9        441.85        428.24        69.25 o                         
  -2   6   9       1394.66       2386.35       152.05 o                         
  -1   6   9        250.64        233.91        44.80 o                         
   0   6   9        201.23        219.17        42.58 o                         
   1   6   9         55.54         42.79        21.35 o                         
   2   6   9        590.82        533.10        87.52 o                         
   3   6   9         32.19         25.30         9.74 o                         
  -3   7   9        126.35        153.34        46.28 o                         
  -2   7   9       1860.70       1793.19       140.62 o                         
  -1   7   9         35.21         39.31        20.88 o                         
   0   7   9       3904.75       4256.47       195.26 o                         
   1   7   9          4.75         -0.15        13.43 o                         
   2   7   9       3253.69       2495.64       189.61 o                         
   3   7   9         85.29        125.87        41.80 o                         
  -2   8   9        304.88        292.04        58.84 o                         
  -1   8   9        344.81        388.15        50.00 o                         
   0   8   9        105.35         93.21        21.82 o                         
   1   8   9        105.19        110.82        62.14 o                         
   2   8   9         14.24         -8.02        16.14 o                         
  -1   9   9       2097.45       2096.92       164.24 o                         
   0   9   9          7.59          8.08        10.83 o                         
   1   9   9       2210.16       2235.71       183.01 o                         
  -4   0  10          8.47         -8.26        24.93 o                         
  -3   0  10       1045.98        174.96        87.04 o                         
  -3   0  10      10375.05      11336.20       262.13 o                         
  -2   0  10        108.68        180.41        23.40 o                         
  -2   0  10       1063.56       1071.85        75.39 o                         
  -1   0  10      34323.55      33337.61       416.10 o                         
   0   0  10       3772.76       4317.80       152.80 o                         
   1   0  10      38593.64      37048.66       485.59 o                         
   2   0  10       2950.81       3116.78       157.62 o                         
   2   0  10        298.89        469.13        53.36 o                         
   3   0  10      16118.67      16019.28       383.10 o                         
   3   0  10       1656.99       2381.30       126.25 o                         
   4   0  10        155.44        179.48        52.20 o                         
  -4   1  10       2669.92       2807.30       204.98 o                         
  -3   1  10       3936.94       3982.59        96.27 o                         
  -2   1  10       3619.47       3757.55        86.46 o                         
  -1   1  10       1620.94       1597.07        52.40 o                         
   0   1  10       1349.77       1479.24        59.75 o                         
   1   1  10        356.34        229.20        14.34 o                         
   2   1  10        330.93        440.51        43.06 o                         
   3   1  10       1342.51       1102.35        55.15 o                         
   4   1  10       1066.65        891.61       108.55 o                         
  -4   2  10       3505.53       3556.52       519.99 o                         
  -3   2  10        468.72        473.29        45.10 o                         
  -2   2  10      15499.28      15529.94       379.99 o                         
  -1   2  10       3819.33       3406.83        66.94 o                         
   0   2  10      21381.74      22673.15       172.94 o                         
   1   2  10       6016.67       5814.79       231.10 o                         
   2   2  10      21172.61      20490.47       464.56 o                         
   3   2  10       1972.27       2012.79       104.41 o                         
   4   2  10       6151.73       6386.16       293.41 o                         
  -4   3  10       1774.00       1873.70       105.78 o                         
  -3   3  10       2388.18       2450.74       109.10 o                         
  -2   3  10       3080.47       3419.22       151.41 o                         
  -1   3  10       1043.40        930.41        29.95 o                         
   0   3  10       1025.41        996.26        37.24 o                         
   1   3  10        662.12        603.05        41.71 o                         
   2   3  10        519.33        640.64        68.51 o                         
   3   3  10        313.71        256.49        53.17 o                         
   4   3  10        751.18        734.28       100.50 o                         
  -4   4  10        137.25        149.14        46.14 o                         
  -3   4  10       4619.14       4822.34       207.51 o                         
  -2   4  10        785.92        724.33        74.44 o                         
  -1   4  10      16418.90      14372.80       312.77 o                         
   0   4  10       3243.16       3414.48       132.35 o                         
   1   4  10      18717.21      16762.03       329.28 o                         
   2   4  10       1870.14       1943.77       175.83 o                         
   3   4  10       8015.17       7790.26       308.79 o                         
   4   4  10        804.87        752.23        82.54 o                         
  -4   5  10       1042.15       1114.45       116.15 o                         
  -3   5  10       1726.60       1765.21       133.06 o                         
  -2   5  10       1483.97       1493.87       114.04 o                         
  -1   5  10       2580.90       2579.60       140.91 o                         
   0   5  10        409.66        431.89        55.29 o                         
   1   5  10        359.79        115.29        28.91 o                         
   2   5  10         13.07         17.32         9.02 o                         
   3   5  10        391.18        243.53        55.76 o                         
   4   5  10        283.41        300.94        65.24 o                         
  -3   6  10         28.67         27.33        17.32 o                         
  -2   6  10       5602.99       5578.52       234.06 o                         
  -1   6  10        418.79        366.09        57.01 o                         
   0   6  10      20264.97      21607.84       415.80 o                         
   1   6  10        490.28        461.05        60.62 o                         
   2   6  10       8311.42       6980.27       308.63 o                         
   3   6  10        327.30        277.30        61.11 o                         
  -3   7  10        838.99        803.14       100.98 o                         
  -2   7  10       1169.46       1429.96       126.52 o                         
  -1   7  10       1207.21       1187.16       108.84 o                         
   0   7  10        221.63        258.84        49.21 o                         
   1   7  10        123.11         46.12        29.37 o                         
   2   7  10        247.77        209.33        61.77 o                         
   3   7  10         83.33         55.29        27.30 o                         
  -2   8  10        136.76        115.01        34.72 o                         
  -1   8  10       4735.15       4461.84       213.35 o                         
   0   8  10        431.48        374.35        62.81 o                         
   1   8  10       5533.80       5704.27       241.82 o                         
   2   8  10        431.72        534.78        87.49 o                         
  -1   9  10        119.19        126.69        42.22 o                         
   0   9  10        203.93        188.17        34.58 o                         
   1   9  10        108.06        101.01        39.31 o                         
  -4   1  11        741.78        621.48        97.41 o                         
  -3   1  11       2377.17       2392.85        77.10 o                         
  -2   1  11       1442.96       1467.32        56.19 o                         
  -1   1  11       5501.21       5406.67       100.12 o                         
   0   1  11       3254.19       3507.73       119.35 o                         
   1   1  11       3776.33       3286.25        75.42 o                         
   2   1  11       2625.57       2609.33        60.78 o                         
   3   1  11       1442.79       1422.52        82.23 o                         
   4   1  11        452.76        394.55        74.84 o                         
  -4   2  11        149.19        204.02        36.76 o                         
  -3   2  11        219.99        134.89        55.70 o                         
  -2   2  11       2143.65       3683.97       413.62 o                         
  -1   2  11         80.48         74.37        10.89 o                         
   0   2  11        324.42        374.46        26.49 o                         
   1   2  11         90.36        112.96        20.01 o                         
   2   2  11       1530.33       2746.49       113.91 o                         
   3   2  11        118.21         18.94        17.94 o                         
   4   2  11         86.20        150.27        50.78 o                         
  -4   3  11        933.59        987.01        78.84 o                         
  -3   3  11        265.60        251.84        36.23 o                         
  -2   3  11       3580.57       3433.24       155.81 o                         
  -1   3  11        698.11        590.65        27.80 o                         
   0   3  11       4773.65       5195.64       111.27 o                         
   1   3  11        902.60        727.16        82.09 o                         
   2   3  11       3116.59       3124.70        92.38 o                         
   3   3  11        590.60        579.25        84.42 o                         
   4   3  11       1075.59       1049.44       124.26 o                         
  -4   4  11         51.63         36.95        20.68 o                         
  -3   4  11        846.67        898.12        99.25 o                         
  -2   4  11        255.65        376.16        56.75 o                         
  -1   4  11         41.73         59.42        25.16 o                         
   0   4  11          2.32          0.76         2.19 o                         
   1   4  11         23.57         34.84        22.46 o                         
   2   4  11        343.39        389.10        49.23 o                         
   3   4  11        959.98        395.72        75.85 o                         
   4   4  11        190.11        152.56        47.97 o                         
  -4   5  11         38.16         43.44        24.39 o                         
  -3   5  11       1400.64       1412.22       121.95 o                         
  -2   5  11         52.60         44.27        21.32 o                         
  -1   5  11       4155.08       3709.05       171.69 o                         
   0   5  11        206.79        208.58        40.67 o                         
   1   5  11       4144.21       3744.74       168.51 o                         
   2   5  11         28.03         15.13         8.06 o                         
   3   5  11       1732.48       1417.04       138.10 o                         
  -3   6  11         71.53         82.50        32.51 o                         
  -2   6  11        904.05       1606.10       131.82 o                         
  -1   6  11         20.59          4.61        10.79 o                         
   0   6  11         42.85         66.55        27.40 o                         
   1   6  11        142.96        117.66        30.86 o                         
   2   6  11        955.62        821.37       113.14 o                         
   3   6  11        370.82        233.12        58.04 o                         
  -3   7  11         10.77         17.15        17.47 o                         
  -2   7  11       2216.29       2190.55       159.60 o                         
  -1   7  11          6.34         11.28        12.61 o                         
   0   7  11       4022.81       4100.57       197.99 o                         
   1   7  11         55.56         43.02        18.59 o                         
   2   7  11       1934.98       1615.98       160.10 o                         
  -2   8  11         45.40         74.00        27.65 o                         
  -1   8  11         33.71         56.49        42.81 o                         
   0   8  11         98.56         64.45        25.92 o                         
   1   8  11        181.06        126.07        36.39 o                         
   0   9  11         48.00         36.19        14.06 o                         
  -4   0  12        530.47        468.93        84.75 o                         
  -3   0  12       1053.39        200.18       149.16 o                         
  -3   0  12      10455.95      10842.69       270.31 o                         
  -2   0  12        195.11        336.57        56.21 o                         
  -2   0  12       1908.47       1892.78       109.39 o                         
  -1   0  12      27744.29      28490.47       431.66 o                         
   0   0  12       2212.71       2385.76        63.72 o                         
   1   0  12      22785.84      21818.98       402.47 o                         
   2   0  12         68.80         40.56        19.63 o                         
   2   0  12          7.07         31.20        18.23 o                         
   3   0  12       8762.33       9095.18       325.91 o                         
   3   0  12        902.07       1133.72        98.93 o                         
   4   0  12         74.83        104.58        46.17 o                         
  -4   1  12        361.12        312.79        72.87 o                         
  -3   1  12        460.35        465.05        35.82 o                         
  -2   1  12        267.84        356.84        45.53 o                         
  -1   1  12        287.00         25.14        11.25 o                         
   0   1  12       3333.52       3767.95       106.47 o                         
   1   1  12       2634.77       2754.76        81.43 o                         
   2   1  12       4104.96       4065.39       173.12 o                         
   3   1  12       1861.91       1730.50       100.85 o                         
   4   1  12       3305.40       3454.01       159.16 o                         
  -4   2  12       5147.62       5340.16       339.53 o                         
  -3   2  12       1153.29       1262.12        77.74 o                         
  -2   2  12      13834.35      13674.67       609.92 o                         
  -1   2  12       4890.38       4956.89       105.94 o                         
   0   2  12      29757.85      31540.18       219.14 o                         
   1   2  12       1616.16       1177.91        63.34 o                         
   2   2  12      11699.13      11517.24       291.00 o                         
   3   2  12        112.06         96.34        23.98 o                         
   4   2  12       3199.30       3271.74       224.02 o                         
  -4   3  12        432.65        439.20        54.29 o                         
  -3   3  12        250.94        219.19        34.81 o                         
  -2   3  12        371.12        520.62        68.10 o                         
  -1   3  12        230.83          9.95         4.15 o                         
   0   3  12       2293.70       2605.94        83.01 o                         
   1   3  12       2203.43       2303.25        88.17 o                         
   2   3  12       3557.01       3631.40       102.93 o                         
   3   3  12       3295.43       3055.20       197.87 o                         
   4   3  12       1719.33       1668.18       159.81 o                         
  -4   4  12        450.04        433.84        70.08 o                         
  -3   4  12       6675.05       6541.75       247.44 o                         
  -2   4  12       1754.86       1628.09       115.36 o                         
  -1   4  12      15801.64      14331.86       338.61 o                         
   0   4  12       2124.22       2306.39       129.44 o                         
   1   4  12      15284.59      14663.62       338.96 o                         
   2   4  12        874.36        869.55        63.96 o                         
   3   4  12       4208.51       3578.12       220.38 o                         
   4   4  12         52.22         44.42        25.85 o                         
  -4   5  12        377.26        350.91        65.78 o                         
  -3   5  12        321.07        273.39        67.58 o                         
  -2   5  12         17.80          2.33         5.83 o                         
  -1   5  12        887.55        712.35        77.10 o                         
   0   5  12          4.81         21.12        11.85 o                         
   1   5  12       1581.08       1583.94       113.66 o                         
   2   5  12       1257.12       1210.55       164.00 o                         
   3   5  12       2761.87       2149.00       175.64 o                         
  -3   6  12        439.66        370.44        66.36 o                         
  -2   6  12       8402.52       8219.41       296.91 o                         
  -1   6  12        311.40        251.40        47.86 o                         
   0   6  12       8564.13       9117.84       286.07 o                         
   1   6  12        967.21        928.12        90.75 o                         
   2   6  12       5523.36       5020.69       275.58 o                         
   3   6  12         86.39         45.37        27.27 o                         
  -2   7  12        199.28        334.15        66.82 o                         
  -1   7  12        257.50        165.84        42.48 o                         
   0   7  12         24.23         31.73        18.96 o                         
   1   7  12        629.09        541.13        73.01 o                         
   2   7  12        892.84        690.15       108.34 o                         
  -1   8  12       4505.15       4269.60       227.26 o                         
   0   8  12        441.87        469.39        73.18 o                         
   1   8  12       3897.91       3494.78       198.21 o                         
   2   8  12        225.23        231.78        65.28 o                         
  -4   1  13        552.87        574.80        95.80 o                         
  -3   1  13       1312.97       1337.15        61.95 o                         
  -2   1  13       1787.71       2004.08        81.69 o                         
  -1   1  13       2457.83       2192.23        67.96 o                         
   0   1  13       2126.52       2492.60        90.99 o                         
   1   1  13       3696.67       3676.04        97.39 o                         
   2   1  13       1152.97       1324.82       104.00 o                         
   3   1  13        909.22        904.00        75.04 o                         
   4   1  13        601.70        603.55        68.51 o                         
  -4   2  13         32.64        123.09        32.49 o                         
  -3   2  13         11.62         14.61        12.16 o                         
  -2   2  13       1205.31       2067.35       234.71 o                         
  -1   2  13          3.01          8.01         5.81 o                         
   0   2  13         18.97         48.90        16.34 o                         
   1   2  13         23.43         32.05         5.89 o                         
   2   2  13       1359.17       2187.20       291.21 o                         
   3   2  13        282.54        209.28        38.04 o                         
   4   2  13         24.11         35.80        31.63 o                         
  -4   3  13        856.91        840.88       119.49 o                         
  -3   3  13        591.03        535.11       145.58 o                         
  -2   3  13       2214.06       2470.72       142.84 o                         
  -1   3  13        571.62        449.29        29.47 o                         
   0   3  13       3851.93       4457.98       207.05 o                         
   1   3  13       1285.68       1244.10        67.92 o                         
   2   3  13       2044.93       2055.71        80.17 o                         
   3   3  13        967.65        837.88       107.41 o                         
   4   3  13        685.28        621.28       100.60 o                         
  -4   4  13         20.63         20.49        19.08 o                         
  -3   4  13        479.01        900.63        96.99 o                         
  -2   4  13         98.59        132.86        37.26 o                         
  -1   4  13        200.44        276.51        57.50 o                         
   0   4  13        786.85        846.37        81.04 o                         
   1   4  13        643.05        555.13        68.08 o                         
   2   4  13        351.23        345.16        42.38 o                         
   3   4  13        669.30        232.59        64.08 o                         
   4   4  13        175.91        162.28        52.66 o                         
  -3   5  13       2034.36       1808.58       140.19 o                         
  -3   0  14        818.02        361.89        75.45 o                         
  -2   0  14        112.61        261.05        53.60 o                         
  -2   5  13        330.52        348.00        60.42 o                         
  -1   5  13       3919.68       3687.82       181.50 o                         
   0   5  13        336.85        342.24        53.56 o                         
   1   5  13       2389.52       2254.63       142.84 o                         
   2   5  13        977.05       1030.43        75.45 o                         
   3   5  13        792.81        573.41        94.53 o                         
  -3   6  13         40.63         21.82        19.93 o                         
  -2   6  13        628.47       1135.61       112.91 o                         
  -1   6  13        357.35        217.35        46.46 o                         
   0   6  13        251.19        234.86        47.37 o                         
   1   6  13        895.52        854.83        88.88 o                         
   2   6  13        821.42        632.21       101.67 o                         
   3   6  13        470.58        325.00        72.93 o                         
  -2   7  13       2098.69       2032.28       158.15 o                         
  -1   7  13        154.25        117.34        35.85 o                         
   0   7  13       2388.71       2551.80       164.67 o                         
   1   7  13        102.64         63.01        26.71 o                         
   2   7  13       1077.96       1014.31       133.68 o                         
  -1   8  13        260.90        244.50        64.57 o                         
   0   8  13        216.52        206.29        49.57 o                         
   1   8  13        375.17        324.17        60.87 o                         
  -4   0  14        678.61        669.71       103.35 o                         
  -3   0  14       8126.33       8467.82       264.74 o                         
  -2   0  14       1100.07       1378.13       104.57 o                         
  -1   0  14      12892.66      14131.16       327.99 o                         
   0   0  14        340.23        367.60        30.07 o                         
   1   0  14      10969.63      11100.77       309.14 o                         
   2   0  14          0.18         10.02        16.28 o                         
   2   0  14          0.02         38.20        18.11 o                         
   3   0  14         24.85         67.75        33.05 o                         
   3   0  14        242.21        280.46        60.61 o                         
   4   0  14        670.13        612.54        98.67 o                         
  -4   1  14        393.53        100.42        43.23 o                         
  -3   1  14        435.55        476.94        38.82 o                         
  -2   1  14       2681.74       2863.17        87.54 o                         
  -1   1  14       3499.05       3187.07        84.57 o                         
   0   1  14       6689.24       7472.16       412.25 o                         
   1   1  14       5877.69       5625.72       129.53 o                         
   2   1  14      10291.62      10230.39       229.61 o                         
   3   1  14       4807.59       4904.80       178.54 o                         
   4   1  14       2368.94       2402.00       139.78 o                         
  -4   2  14       4648.34       4843.92       176.63 o                         
  -3   2  14        986.02       1014.68        72.67 o                         
  -2   2  14      11227.71      11419.22       297.44 o                         
  -1   2  14         44.25         44.75        11.79 o                         
   0   2  14      14048.29      14935.91       220.01 o                         
   1   2  14         32.85         52.17        12.55 o                         
   2   2  14       4527.19       4500.86       155.43 o                         
   3   2  14        669.79        619.69        63.95 o                         
   4   2  14        630.52        605.05       104.12 o                         
  -4   3  14        211.25        170.06       129.16 o                         
  -3   3  14        438.90        452.46        51.96 o                         
  -2   3  14       2118.15       2081.36       133.76 o                         
  -1   3  14       3570.42       2997.21        81.85 o                         
   0   3  14       4673.91       5315.08       230.36 o                         
   1   3  14       6345.22       6123.49       239.68 o                         
   2   3  14       3769.00       3903.36       113.48 o                         
   3   3  14       3562.42       3245.62       217.35 o                         
   4   3  14       2558.81       2509.89       205.41 o                         
  -4   4  14        372.31        358.12        66.43 o                         
  -3   4  14       5283.37       5174.01       233.42 o                         
  -2   4  14        534.64        473.61        66.89 o                         
  -1   4  14       9805.60       9395.32       284.23 o                         
   0   4  14         69.57         56.76        13.54 o                         
   1   4  14       5742.73       4975.72       141.74 o                         
   2   4  14        502.44        515.44        53.38 o                         
   3   4  14       1910.33       1461.73       148.14 o                         
  -3   5  14        476.73        530.00        79.18 o                         
  -2   5  14        279.50        293.26        54.59 o                         
  -1   5  14       2806.73       2380.89       150.17 o                         
   0   5  14       3533.75       3895.23       186.85 o                         
   1   5  14       4444.33       4554.61       209.01 o                         
   2   5  14       2600.59       2742.09       127.14 o                         
   3   5  14       2407.18       1806.30       169.78 o                         
  -3   6  14        228.65        240.65        55.47 o                         
  -2   6  14       4023.17       3898.62       209.50 o                         
  -1   6  14       1071.46       1133.08       108.30 o                         
   0   6  14       3901.59       4409.64       210.80 o                         
   1   6  14        116.51         68.72        31.96 o                         
   2   6  14       1344.71       1262.99       144.44 o                         
   3   6  14        155.47         79.50        35.31 o                         
  -2   7  14        253.91        343.55        66.35 o                         
  -1   7  14       1197.78       1098.10       113.12 o                         
   0   7  14       1753.89       1816.80       142.94 o                         
   1   7  14       1895.57       1878.88       143.75 o                         
   2   7  14       1603.39       1587.31       170.61 o                         
  -1   8  14       2761.90       2523.99       180.05 o                         
   0   8  14         34.10         18.10        16.26 o                         
   1   8  14       1922.62       1691.90       144.72 o                         
  -4   1  15        303.35        278.42        66.09 o                         
  -3   1  15       1371.00       1329.75        79.93 o                         
  -2   1  15       1865.04       2338.88        82.68 o                         
  -1   1  15       2506.25       2545.25        78.40 o                         
   0   1  15       2441.62       2817.32       104.12 o                         
   1   1  15       1482.56       1352.04        63.61 o                         
   2   1  15       2209.05       2438.13       123.53 o                         
   3   1  15       1018.38        904.88        81.02 o                         
   4   1  15        780.56        811.64        84.02 o                         
  -4   2  15         17.74        104.11        40.80 o                         
  -3   2  15         91.62         73.46        23.09 o                         
  -2   2  15        568.37        878.93        69.49 o                         
  -1   2  15        265.84        258.73        44.94 o                         
   0   2  15        368.07        403.90        37.87 o                         
   1   2  15        271.09        262.52        27.84 o                         
   2   2  15        549.92        851.73       120.93 o                         
   3   2  15        102.18         63.23        21.43 o                         
   4   2  15          4.14         26.31        25.95 o                         
  -4   3  15        706.49        722.50        72.96 o                         
  -3   3  15        549.44        543.82        81.10 o                         
  -2   3  15       1813.84       2106.70       138.16 o                         
  -1   3  15       1564.43       1441.71        80.32 o                         
   0   3  15       2110.76       2339.49        87.91 o                         
   1   3  15       1692.37       1578.28        82.31 o                         
   2   3  15       1302.91       1451.12        71.66 o                         
   3   3  15       1417.55       1122.58       132.06 o                         
  -3   4  15        242.20        315.92        60.60 o                         
  -2   4  15        659.06        610.19        77.36 o                         
  -1   4  15        128.00        155.99        39.56 o                         
   0   4  15        277.39        292.80        31.33 o                         
   1   4  15        210.30        193.67        29.19 o                         
   2   4  15        491.29        510.66        54.58 o                         
   3   4  15        525.36        228.65        61.82 o                         
  -3   5  15       1493.57       1488.52       135.37 o                         
  -2   5  15        673.81        841.60        95.20 o                         
  -1   5  15       1301.85       1167.93       108.42 o                         
   0   5  15       1175.84       1225.37       108.84 o                         
   1   5  15       1444.72       1346.33       114.85 o                         
   2   5  15       1202.27       1263.98       152.89 o                         
   3   5  15        388.61        195.00        59.31 o                         
  -3   6  15        155.38        159.85        45.58 o                         
  -2   6  15        345.73        417.59        70.57 o                         
  -1   6  15        693.43        564.67        79.33 o                         
   0   6  15        483.77        542.78        75.56 o                         
   1   6  15        573.53        567.19        79.99 o                         
   2   6  15        430.19        365.12        81.01 o                         
  -2   7  15       1222.98       1247.87       128.63 o                         
  -1   7  15        186.23        131.24        40.31 o                         
   0   7  15        573.66        627.48        85.78 o                         
   1   7  15        715.44        714.46        91.42 o                         
   2   7  15        313.47        284.77        77.45 o                         
  -1   8  15        610.61        496.73        84.43 o                         
   0   8  15        761.04        797.41       101.31 o                         
   1   8  15        558.25        498.42        82.12 o                         
  -4   0  16        148.30         67.47        27.11 o                         
  -3   0  16       3071.66       3237.61       156.53 o                         
  -2   0  16          2.55          1.95         9.10 o                         
  -2   0  16         24.71         35.20        16.34 o                         
  -1   0  16       3537.79       3521.63       130.99 o                         
   0   0  16       1151.21       1215.08        45.95 o                         
   1   0  16         30.11         39.55        24.19 o                         
   2   0  16       1574.61       1652.71       138.22 o                         
   3   0  16         48.01         46.83        24.44 o                         
   3   0  16          4.95         30.96        17.58 o                         
   4   0  16       2509.87       2436.69       204.33 o                         
  -4   1  16       1071.69        841.22       121.11 o                         
  -3   1  16       1936.67       2108.38        96.83 o                         
  -2   1  16       3716.00       4022.98       109.07 o                         
  -1   1  16       8119.16       7799.74       142.13 o                         
   0   1  16      10120.20      10971.49       211.42 o                         
   1   1  16       7578.69       7097.66       171.54 o                         
   2   1  16       2738.45       2773.03       127.76 o                         
   3   1  16       3849.61       3695.20       163.52 o                         
   4   1  16       1431.62       1345.95       156.59 o                         
  -4   2  16       2367.75       2547.69       211.26 o                         
  -3   2  16         11.76         11.92        18.50 o                         
  -2   2  16       4993.16       5084.07       203.67 o                         
  -1   2  16        557.58        332.55        33.64 o                         
   0   2  16       2734.69       2941.14       128.12 o                         
   1   2  16       2537.66       2608.37        92.48 o                         
   2   2  16        211.92        181.92        32.85 o                         
   3   2  16       3095.71       2747.53       140.79 o                         
  -4   3  16        904.06        877.42        82.35 o                         
  -3   3  16       1552.29       1664.19       101.16 o                         
  -2   3  16       2765.23       2751.12       164.77 o                         
  -1   3  16       6128.50       5578.25       126.53 o                         
   0   3  16       5469.62       6098.95       148.17 o                         
   1   3  16       6722.98       6712.73       214.60 o                         
   2   3  16       5774.75       5936.95       190.52 o                         
   3   3  16       1951.15       1804.01       117.17 o                         
  -3   4  16       2852.86       2841.53       181.43 o                         
  -2   4  16         86.40        122.71        37.85 o                         
  -1   4  16       2934.46       2839.52       166.47 o                         
   0   4  16       1015.99       1173.15        65.56 o                         
   1   4  16       2118.18       1837.98        91.61 o                         
   2   4  16       2698.29       2828.15       132.19 o                         
   3   4  16          2.38         20.93        11.27 o                         
  -3   5  16       1207.34       1083.62       117.34 o                         
  -2   5  16       2594.32       2581.80       170.35 o                         
  -1   5  16       2647.82       2242.38       153.61 o                         
   0   5  16       3830.39       4497.74       215.86 o                         
   1   5  16       3308.76       3022.28       176.04 o                         
   2   5  16       3338.64       3506.96       151.92 o                         
   3   5  16       1508.99       1286.23       149.99 o                         
  -2   6  16       1091.67       1042.30       112.70 o                         
  -1   6  16        175.75        117.10        36.85 o                         
   0   6  16       1123.96       1159.70       113.42 o                         
   1   6  16        700.66        632.95        84.04 o                         
   2   6  16        162.30        143.17        55.22 o                         
  -2   7  16       1355.04       1279.43       132.22 o                         
  -1   7  16       1222.66       1077.36       119.06 o                         
   0   7  16       2302.33       2420.22       170.59 o                         
   1   7  16       1716.17       1682.30       147.16 o                         
   2   7  16       1751.56       1871.44       192.13 o                         
   0   8  16        279.39        285.38        61.72 o                         
  -4   1  17        392.57        343.27        76.73 o                         
  -3   1  17       1043.91       1050.71        62.81 o                         
  -2   1  17       1629.73       1720.40        73.55 o                         
  -1   1  17       1431.89       1430.44        75.49 o                         
   0   1  17       1890.15       2156.67       123.87 o                         
   1   1  17       1655.14       1591.22        90.83 o                         
   2   1  17       1594.23       1774.07       105.64 o                         
   3   1  17       1076.88        911.74        84.89 o                         
  -4   2  17         24.29         55.58        31.29 o                         
  -3   2  17        360.44        291.48        45.82 o                         
  -2   2  17         75.09         93.29        23.26 o                         
  -1   2  17         43.80         40.96        18.26 o                         
   0   2  17         47.93         46.92        14.47 o                         
   1   2  17         38.74         57.78        19.19 o                         
   2   2  17         40.99         39.71        16.31 o                         
   3   2  17         71.57         65.65        23.45 o                         
  -3   3  17        880.32        886.62       100.31 o                         
  -2   3  17       1741.13       2088.64       147.99 o                         
  -1   3  17       1757.27       1608.74        72.17 o                         
   0   3  17        985.91       1078.01        65.21 o                         
   1   3  17       2576.01       2630.01       112.59 o                         
   2   3  17        713.08        850.86        74.17 o                         
   3   3  17       1228.92       1121.06       169.93 o                         
  -3   4  17         21.89         86.61        35.02 o                         
  -2   4  17        498.22        660.74        83.74 o                         
  -1   4  17        416.50        402.44        64.71 o                         
   0   4  17        621.36        631.89        49.43 o                         
   1   4  17        250.02        209.52        31.72 o                         
   2   4  17        139.13        166.18        34.29 o                         
   3   4  17         73.86         21.29        13.11 o                         
  -3   5  17        497.80        493.28        80.27 o                         
  -2   5  17        744.61        973.95       108.04 o                         
  -1   5  17        626.33        627.87        82.53 o                         
   0   5  17       1704.04       1923.03       145.83 o                         
   1   5  17        205.32        159.73        44.17 o                         
   2   5  17       2093.27       2281.58       144.89 o                         
   3   5  17        142.19         49.68        33.85 o                         
  -2   6  17        291.63        287.09        62.22 o                         
  -1   6  17        343.99        308.64        62.71 o                         
   0   6  17        485.52        457.79        73.96 o                         
   1   6  17        326.85        313.87        61.06 o                         
   2   6  17        237.68        202.68        63.53 o                         
  -1   7  17        694.14        603.19        90.30 o                         
   0   7  17        188.42        194.44        48.77 o                         
   1   7  17       1077.79       1040.25       115.04 o                         
  -4   0  18         46.46         37.24        23.08 o                         
  -3   0  18        682.92        643.07        61.60 o                         
  -2   0  18       1678.28       1683.46        91.09 o                         
  -1   0  18         32.20          9.93         8.22 o                         
   0   0  18       3141.28       3641.89       133.79 o                         
   1   0  18         26.19         31.73        16.67 o                         
   2   0  18      10484.92      10190.69       364.23 o                         
   3   0  18        386.76        387.55        77.28 o                         
  -4   1  18       1203.71       1033.29        95.61 o                         
  -3   1  18       3004.77       3149.28       109.08 o                         
  -2   1  18       3270.98       3500.03       107.80 o                         
  -1   1  18       5031.21       4748.09       150.87 o                         
   0   1  18       2664.73       3050.15       150.13 o                         
   1   1  18       6896.46       6758.08       202.56 o                         
   2   1  18       1648.82       1768.81       107.04 o                         
   3   1  18        798.01        708.59        75.69 o                         
  -3   2  18        404.06        424.59        50.78 o                         
  -2   2  18        304.43        276.99        37.72 o                         
  -1   2  18       3395.24       3011.64       137.32 o                         
   0   2  18          0.17          7.16         7.81 o                         
   1   2  18       6314.16       6358.38       152.45 o                         
   2   2  18        254.84        235.43        39.25 o                         
   3   2  18       5124.04       4970.93       197.93 o                         
  -3   3  18       2134.54       2195.77       165.23 o                         
  -2   3  18       2858.48       2943.29       182.62 o                         
  -1   3  18       3856.69       3743.58       113.62 o                         
   0   3  18       4990.71       5305.76       153.00 o                         
   1   3  18       1696.67       1480.64        75.24 o                         
   2   3  18       1454.08       1543.92       101.75 o                         
   3   3  18        651.24        575.89        69.68 o                         
  -3   4  18        556.84        569.57        84.94 o                         
  -2   4  18        899.86        804.48        96.00 o                         
  -1   4  18        303.08        231.77        52.60 o                         
   0   4  18       4819.21       5279.53       146.13 o                         
   1   4  18        201.73        157.66        27.43 o                         
   2   4  18       3497.45       3825.48       128.89 o                         
   3   4  18        273.07        231.34        64.05 o                         
  -3   5  18        872.62        952.15       113.62 o                         
  -2   5  18       2304.64       2302.22       168.35 o                         
  -1   5  18       2441.61       2343.50       164.80 o                         
   0   5  18       3154.96       3249.27       196.82 o                         
   1   5  18       1553.31       1519.54       135.31 o                         
   2   5  18       1119.48       1141.33        91.45 o                         
  -2   6  18        537.76        535.93        84.84 o                         
  -1   6  18       1649.37       1356.28       131.01 o                         
   0   6  18         52.71         66.44        27.41 o                         
   1   6  18       2843.34       2639.94       180.63 o                         
   2   6  18         60.37         77.55        36.45 o                         
  -1   7  18       1164.32        992.53       116.49 o                         
   0   7  18       1702.87       2019.23       163.61 o                         
   1   7  18        733.04        687.21        95.15 o                         
  -3   1  19        572.30        508.73        45.97 o                         
  -2   1  19        962.57       1008.12        60.00 o                         
  -1   1  19        826.93        897.29        50.49 o                         
   0   1  19       1445.31       1661.62        91.65 o                         
   1   1  19        768.44        751.01        65.95 o                         
   2   1  19       1732.29       1756.38       109.48 o                         
   3   1  19        500.55        410.09        58.87 o                         
  -3   2  19        566.51        515.07        69.10 o                         
  -2   2  19         69.82         71.88        18.46 o                         
  -1   2  19         53.74         71.43        21.07 o                         
   0   2  19         14.58         12.54         7.28 o                         
   1   2  19        109.29        155.51        28.24 o                         
   2   2  19          7.36         18.90        11.65 o                         
   3   2  19        161.81         80.77        31.61 o                         
  -3   3  19        812.67        874.47       108.59 o                         
  -2   3  19        477.89        670.40        91.40 o                         
  -1   3  19       1942.84       1712.72       136.95 o                         
   0   3  19        666.36        740.94        59.01 o                         
   1   3  19       1804.67       1791.76        84.28 o                         
   2   3  19        325.95        367.64        51.72 o                         
   3   3  19       1203.50       1006.28        93.25 o                         
  -3   4  19        233.34        223.35        54.90 o                         
  -2   4  19        401.79        634.66        90.42 o                         
  -1   4  19         42.45         34.49        22.05 o                         
   0   4  19          7.03         19.96        12.27 o                         
   1   4  19         14.23          3.44         4.67 o                         
   2   4  19        283.21        302.19        49.30 o                         
  -2   5  19       1168.98       1172.04       126.26 o                         
  -1   5  19        113.20         93.92        37.99 o                         
   0   5  19       1889.45       2040.08       155.94 o                         
   1   5  19        147.40         98.39        37.07 o                         
   2   5  19       1370.69       1590.36       173.98 o                         
  -2   6  19        184.95        116.20        40.17 o                         
  -1   6  19        113.89        145.34        46.22 o                         
   0   6  19         75.54         43.30        22.10 o                         
   1   6  19         19.54         29.43        26.87 o                         
   0   7  19         17.92         14.59        19.97 o                         
  -3   0  20         19.35         13.21        23.45 o                         
  -2   0  20       3369.66       3532.12       176.23 o                         
  -1   0  20        126.00        127.75        22.96 o                         
   0   0  20      16721.73      18593.55       451.48 o                         
   1   0  20        155.37        172.08        46.11 o                         
   2   0  20       7268.89       7453.92       326.94 o                         
   3   0  20        241.86        189.19        56.25 o                         
  -3   1  20       1282.73       1320.44        74.36 o                         
  -2   1  20       1639.94       1653.74        77.63 o                         
  -1   1  20       2613.68       2765.40        90.02 o                         
   0   1  20        712.68        835.91        66.72 o                         
   1   1  20        314.06         83.58        23.95 o                         
   2   1  20        129.78        121.03        29.88 o                         
   3   1  20         25.56         20.78        14.68 o                         
  -3   2  20       1385.12       1445.65        99.00 o                         
  -2   2  20         55.06         49.59        16.07 o                         
  -1   2  20       6062.78       5705.71       161.82 o                         
   0   2  20        580.83        648.16        56.75 o                         
   1   2  20       7943.42       7915.04       178.83 o                         
   2   2  20        658.33        683.77        70.06 o                         
   3   2  20       4260.82       4007.98       186.12 o                         
  -3   3  20       1099.91       1141.38       123.03 o                         
  -2   3  20       1525.94       1428.78       131.10 o                         
  -1   3  20        674.53        695.57        90.11 o                         
   0   3  20       1044.24       1225.55        77.90 o                         
   1   3  20        683.46        639.29        51.56 o                         
   2   3  20         50.46         67.56        22.84 o                         
   3   3  20         52.32         39.07        29.86 o                         
  -3   4  20          1.29         -3.60         7.19 o                         
  -2   4  20       2557.45       2535.58       183.58 o                         
  -1   4  20        266.35        190.86        48.55 o                         
   0   4  20       3911.90       4449.75       232.53 o                         
   1   4  20        681.91        618.42        90.29 o                         
   2   4  20       4702.80       5093.46       156.18 o                         
  -2   5  20        932.42        934.00       113.52 o                         
  -1   5  20        719.95        666.60        93.92 o                         
   0   5  20        536.24        521.56        81.20 o                         
   1   5  20        412.00        362.48        70.71 o                         
   2   5  20        138.49        136.80        55.86 o                         
  -1   6  20       3011.68       2725.70       195.44 o                         
   0   6  20         85.40         52.07        23.88 o                         
   1   6  20       4009.82       3890.65       237.15 o                         
  -3   1  21        242.24        284.49        44.96 o                         
  -2   1  21        671.86        720.76        64.09 o                         
  -1   1  21        625.97        556.57        55.01 o                         
   0   1  21       1708.14       1829.54        84.28 o                         
   1   1  21       1071.92       1020.31        81.12 o                         
   2   1  21        632.20        610.74        67.11 o                         
   3   1  21        474.00        427.57        62.32 o                         
  -3   2  21        447.29        441.78        58.44 o                         
  -2   2  21         68.46         75.91        20.76 o                         
  -1   2  21         63.71        116.48        31.64 o                         
   0   2  21         98.57        100.84        24.08 o                         
   1   2  21         68.22        110.29        27.25 o                         
   2   2  21         42.90         61.96        24.18 o                         
   3   2  21        239.54        133.05        58.40 o                         
  -3   3  21        507.71        442.10        78.79 o                         
  -2   3  21        238.80        205.04        52.30 o                         
  -1   3  21       1470.06       1333.03       128.97 o                         
   0   3  21        131.33        168.81        29.66 o                         
   1   3  21       1511.06       1427.20        79.20 o                         
   2   3  21        364.04        333.48        51.37 o                         
  -2   4  21        493.00        872.62       112.48 o                         
  -1   4  21         14.80         -0.72         9.98 o                         
   0   4  21          5.94         67.09        37.30 o                         
   1   4  21         42.03         36.73        13.82 o                         
   2   4  21        297.52        422.22       144.57 o                         
  -2   5  21        957.34        903.72       114.61 o                         
  -1   5  21         76.12         30.91        21.73 o                         
   0   5  21       1575.87       1725.04       151.52 o                         
   1   5  21         24.47         37.40        25.25 o                         
  -1   6  21          6.66         50.18        45.89 o                         
   0   6  21          9.64         26.28        18.98 o                         
   1   6  21          3.22         50.64        31.66 o                         
  -3   0  22        175.01        165.48        32.85 o                         
  -2   0  22       5767.85       6080.52       252.40 o                         
  -1   0  22         48.26         92.27        36.09 o                         
   0   0  22       6672.12       7856.35       307.83 o                         
   1   0  22        792.58        768.43       100.90 o                         
   2   0  22       5115.19       5601.63       296.81 o                         
  -3   1  22        314.55        267.91        35.42 o                         
  -2   1  22        161.01        150.51        29.63 o                         
  -1   1  22         54.50         97.12        24.54 o                         
   0   1  22        104.60        145.66        25.10 o                         
   1   1  22        252.89        260.76        42.00 o                         
   2   1  22        383.97        389.34        55.40 o                         
  -3   2  22       2377.45       2498.80       136.67 o                         
  -2   2  22        318.40        329.21        67.42 o                         
  -1   2  22       5978.52       6313.97       288.97 o                         
   0   2  22        680.91        744.93        64.69 o                         
   1   2  22       6169.09       6016.90       163.92 o                         
   2   2  22        462.50        512.45        71.30 o                         
  -2   3  22        240.63        186.71        50.31 o                         
  -1   3  22        120.44        125.90        44.50 o                         
   0   3  22        105.70        138.64        27.69 o                         
   1   3  22        146.77        149.56        33.89 o                         
   2   3  22        443.67        461.08        60.90 o                         
  -2   4  22       2432.19       2368.08       181.44 o                         
  -1   4  22        619.31        547.42        85.24 o                         
   0   4  22       5498.22       5975.90       292.17 o                         
   1   4  22        331.57        317.68        39.07 o                         
   2   4  22       3228.81       3472.48       224.89 o                         
  -1   5  22        110.09         56.82        29.90 o                         
   0   5  22         56.95         49.28        28.63 o                         
   1   5  22         54.39         70.21        31.48 o                         
   0   6  22        173.95        162.96        49.65 o                         
  -3   1  23        342.17        286.59        37.05 o                         
  -2   1  23        826.14        825.66       107.18 o                         
  -1   1  23       1009.35        963.35        82.24 o                         
   0   1  23       1061.59       1182.35        70.74 o                         
   1   1  23        486.26        484.56        59.00 o                         
   2   1  23        877.21        913.18        86.86 o                         
  -2   2  23         92.40        122.30        43.29 o                         
  -1   2  23         20.50        196.47        57.42 o                         
   0   2  23         18.95         -2.97        17.07 o                         
   1   2  23          6.95         72.50        40.10 o                         
   2   2  23         80.30         45.93        20.20 o                         
  -2   3  23        127.48        151.47        48.05 o                         
  -1   3  23        741.96        685.68        99.86 o                         
   0   3  23        410.27        442.48        78.72 o                         
   1   3  23       1018.59        988.04        68.98 o                         
   2   3  23        303.96        275.20        49.08 o                         
  -2   4  23        333.56        502.73        89.70 o                         
  -1   4  23         90.38         72.58        32.92 o                         
   0   4  23         97.72        105.14        46.71 o                         
   1   4  23         87.08         64.73        17.15 o                         
   0   5  23        945.33       1038.21       127.31 o                         
   1   5  23        258.25        243.90        61.47 o                         
  -2   0  24       2972.59       3020.65       204.22 o                         
  -1   0  24        835.50        880.28       104.00 o                         
   0   0  24       3226.62       3835.84       226.03 o                         
   1   0  24         63.78         61.79        28.79 o                         
   2   0  24       1373.24       1449.47       158.11 o                         
  -2   1  24         92.19        177.02        51.42 o                         
  -1   1  24        698.72        688.61        65.45 o                         
   0   1  24        998.97       1059.71        68.99 o                         
   1   1  24       1369.68       1462.24       103.94 o                         
   2   1  24        987.55       1030.44        93.96 o                         
  -2   2  24        190.97        183.58        51.62 o                         
  -1   2  24       3821.31       3721.37       233.43 o                         
   0   2  24         93.37        124.37        23.43 o                         
   1   2  24       2739.86       2556.53       138.41 o                         
   2   2  24         21.11         30.45        22.13 o                         
  -2   3  24        194.83        205.33        56.96 o                         
  -1   3  24        384.53        296.64        69.17 o                         
   0   3  24        535.43        643.48        98.01 o                         
   1   3  24       1030.01       1091.33        73.81 o                         
  -1   4  24         28.58         31.82        22.22 o                         
   0   4  24       3129.88       3414.05       231.47 o                         
   1   4  24          5.26         48.83        28.11 o                         
  -2   1  25        647.32        751.27       108.90 o                         
  -1   1  25        325.39        342.00        71.64 o                         
   0   1  25        479.96        522.90        60.15 o                         
   1   1  25        737.31        800.33        78.83 o                         
   2   1  25        375.61        351.97        79.54 o                         
  -2   2  25         16.95         30.53        26.72 o                         
  -1   2  25        127.20        183.60        58.83 o                         
   0   2  25        115.46        101.40        22.34 o                         
   1   2  25         69.96         55.05        21.45 o                         
  -1   3  25        755.55        721.47       108.22 o                         
   0   3  25        409.75        429.63        83.19 o                         
   1   3  25        439.11        397.38        45.82 o                         
  -1   0  26          6.29         22.72        17.15 o                         
   0   0  26       1096.76       1059.48       123.66 o                         
   1   0  26        180.46        144.76        48.24 o                         
  -1   1  26        745.84        624.30        97.62 o                         
   0   1  26       1376.91       1609.55       107.21 o                         
   1   1  26       1223.17       1342.47       103.95 o                         
  -1   2  26       1474.27       1504.48       155.84 o                         
   0   2  26        109.44        106.08        28.63 o                         
   1   2  26       1272.34       1241.74       100.71 o                         
  -1   1  27        375.99        318.84        72.03 o                         
   0   1  27        443.72        523.85        62.65 o                         
   0   2  27          3.66          8.94        16.66 o                         
                                                                                
