# Supplementary material for: Building inorganic supramolecular architectures using principles adopted from the organic solid state
Source: IUCrJ. 2018 Jan 1;5(Pt 1):13–21. doi: 10.1107/S2052252517015494 (PMC5755573; doi:10.1107/S2052252517015494)
Supplement: Supplementary file 7 [file m-05-00013-8sup7.hkl]

data_8                                                                          
_shelx_title ' shelxt_a.res in I2/a'                                            
_shelx_refln_list_code          4                                               
_shelx_F_calc_maximum      461.94                                               
_exptl_crystal_F_000      1080.00                                               
_reflns_d_resolution_high  0.7831                                               
                                                                                
loop_                                                                           
 _space_group_symop_operation_xyz                                               
 'x, y, z'                                                                      
 '-x+1/2, y, -z'                                                                
 'x+1/2, y+1/2, z+1/2'                                                          
 '-x+1, y+1/2, -z+1/2'                                                          
 '-x, -y, -z'                                                                   
 'x-1/2, -y, z'                                                                 
 '-x+1/2, -y+1/2, -z+1/2'                                                       
 'x, -y+1/2, z+1/2'                                                             
                                                                                
_cell_length_a    18.2590                                                       
_cell_length_b     3.8670                                                       
_cell_length_c    24.2737                                                       
_cell_angle_alpha  90.000                                                       
_cell_angle_beta   95.491                                                       
_cell_angle_gamma  90.000                                                       
                                                                                
_shelx_F_squared_multiplier     1.000                                           
                                                                                
loop_                                                                           
 _refln_index_h                                                                 
 _refln_index_k                                                                 
 _refln_index_l                                                                 
 _refln_F_squared_calc                                                          
 _refln_F_squared_meas                                                          
 _refln_F_squared_sigma                                                         
 _refln_observed_status                                                         
   4   0   0       3999.84       4752.22       340.81 o                         
   6   0   0       8873.29      11837.43       421.91 o                         
   8   0   0      27876.82      35930.80       802.53 o                         
  10   0   0      92058.59     114178.85      2019.96 o                         
  12   0   0      64006.34      83926.52      1592.75 o                         
  14   0   0       6126.86       9284.03      1088.68 o                         
  16   0   0       1535.65       2587.39       691.82 o                         
  18   0   0        141.33        178.76       303.06 o                         
  20   0   0      12915.95      20446.60      1914.47 o                         
  22   0   0      23260.35      42706.91      2878.94 o                         
   3   1   0      18778.42      26813.32       456.10 o                         
   5   1   0      56638.42      77463.70       828.70 o                         
   7   1   0      14407.29      17201.58       339.37 o                         
   9   1   0         15.05         89.14        45.27 o                         
  11   1   0       2068.96       2259.80       169.09 o                         
  13   1   0        599.29        646.84       119.37 o                         
  15   1   0       8420.78       9426.34       708.44 o                         
  17   1   0      17558.15      23575.79      1019.38 o                         
  19   1   0        974.65       1499.32       317.13 o                         
  21   1   0         25.51       -101.49       202.97 o                         
   0   2   0      29327.61      38259.09       655.00 o                         
   2   2   0      19492.78      27767.34       690.60 o                         
   4   2   0         95.37        116.98        65.38 o                         
   6   2   0        371.74        660.98        76.60 o                         
   8   2   0       1602.81       2100.28       258.24 o                         
  10   2   0      11128.53      13469.52       398.32 o                         
  12   2   0       7656.02       9731.53       510.08 o                         
  14   2   0         23.38        -49.79        99.58 o                         
  16   2   0        997.22        585.60       155.19 o                         
  18   2   0          4.62         69.14       120.78 o                         
  20   2   0       2552.79       2168.50       447.82 o                         
   1   3   0        177.70        186.18        66.48 o                         
   3   3   0      14224.05      18282.81       406.74 o                         
   5   3   0      47905.37      63134.53      1146.14 o                         
   7   3   0      21398.31      26150.76       688.46 o                         
   9   3   0         80.66        157.98        70.11 o                         
  11   3   0        803.19        780.03       135.91 o                         
  13   3   0       2385.37       2433.05       312.41 o                         
  15   3   0      18376.66      24300.35      1027.50 o                         
  17   3   0      17475.23      23307.55      1064.10 o                         
   0   4   0       5839.89       7199.28       525.85 o                         
   2   4   0       5648.30       6453.95       341.23 o                         
   4   4   0        241.17        270.74        89.01 o                         
   6   4   0         43.16        143.64        74.75 o                         
   8   4   0       1876.88       2349.61       232.78 o                         
  10   4   0       3780.10       4424.16       402.09 o                         
  12   4   0       4688.30       6411.97       679.51 o                         
 -22   1   1         65.39        179.25       166.88 o                         
 -20   1   1        123.93        -93.37       186.75 o                         
 -18   1   1      11557.55      12910.26      1025.30 o                         
 -16   1   1      46992.47      51674.33      2792.60 o                         
 -14   1   1      13371.51      13464.20       614.64 o                         
 -12   1   1        268.26        399.74       108.60 o                         
 -10   1   1       1391.56       1333.64       114.73 o                         
  -8   1   1      23830.73      26315.23       436.74 o                         
  -6   1   1      96023.93     107221.46       891.65 o                         
  -4   1   1     102476.34     111763.41      1035.17 o                         
  -2   1   1      23874.47      26157.34       483.79 o                         
   0   1   1      11128.45      13066.31       275.34 o                         
   4   1   1      63585.73      81810.55      1097.76 o                         
   6   1   1      91110.15     109481.69      2298.57 o                         
   8   1   1      10703.35      13530.32       578.34 o                         
  10   1   1       1354.88       1526.63       124.97 o                         
  12   1   1       1003.45        948.95       126.20 o                         
  14   1   1       8899.35      10582.50       498.37 o                         
  16   1   1      30259.05      35863.07      3706.87 o                         
  18   1   1       8551.75      10742.44       736.27 o                         
  20   1   1        336.62        280.96       142.61 o                         
  22   1   1        491.78        568.10       274.56 o                         
 -21   2   1      12472.12      10419.86      1241.34 o                         
 -19   2   1       6556.06       4034.20       615.74 o                         
 -17   2   1        114.20        190.99        99.88 o                         
 -15   2   1        327.85        480.86       163.59 o                         
 -13   2   1       8340.58      11579.23       605.93 o                         
 -11   2   1      37758.99      44572.04      1120.21 o                         
  -9   2   1      17273.49      19993.72       660.18 o                         
  -7   2   1         56.71         99.83        56.18 o                         
  -5   2   1        362.65        235.41        39.07 o                         
  -3   2   1       6682.95       8216.70       303.31 o                         
  -1   2   1      55707.53      60986.52      1479.60 o                         
   1   2   1      71284.44      75640.59      1183.25 o                         
   3   2   1      13284.23      14394.12       385.28 o                         
   5   2   1        662.00        508.82        59.08 o                         
   7   2   1        403.64        506.23        67.35 o                         
   9   2   1      26509.38      28930.31       787.12 o                         
  11   2   1      37002.25      44139.42      1084.97 o                         
  13   2   1      17763.56      18580.87       668.62 o                         
  15   2   1        228.04        193.09        84.20 o                         
  17   2   1        319.73        319.00       109.08 o                         
  19   2   1       1821.57       2146.69       361.12 o                         
  21   2   1       9725.50      11425.17      1365.17 o                         
 -18   3   1         48.50        116.19       149.27 o                         
 -16   3   1         42.81        152.83        95.42 o                         
 -14   3   1         81.92        198.12       100.99 o                         
 -12   3   1         64.12        289.32       194.39 o                         
 -10   3   1         33.19         -4.68        67.56 o                         
  -8   3   1       1008.56        989.66       136.84 o                         
  -6   3   1        257.29        187.33        60.27 o                         
  -4   3   1          3.50         48.78        51.86 o                         
  -2   3   1         24.60         -3.25        56.90 o                         
   0   3   1         22.17        -17.64        58.16 o                         
   2   3   1        655.58        598.84        79.53 o                         
   4   3   1         17.02        -17.05        42.29 o                         
   6   3   1         40.31         70.54        71.75 o                         
   8   3   1         38.28          1.81        83.77 o                         
  10   3   1         54.32         90.72        67.94 o                         
  12   3   1        712.49        865.44       211.20 o                         
  14   3   1          9.08        188.88       122.25 o                         
  16   3   1        273.78        411.82       186.44 o                         
  18   3   1         41.46          8.43       339.71 o                         
 -13   4   1       3439.78       4544.55       510.54 o                         
 -11   4   1      11444.30      13864.64       626.41 o                         
  -9   4   1       7724.90       8563.06       473.21 o                         
  -7   4   1        438.28        351.59       103.11 o                         
  -5   4   1       1366.99       1560.15       193.98 o                         
  -3   4   1       1773.91       1839.11       216.20 o                         
  -1   4   1      17108.87      20011.94       652.18 o                         
   1   4   1      24280.85      27629.82       732.67 o                         
   3   4   1       2621.61       2699.45       229.53 o                         
   5   4   1        429.86        644.18       145.00 o                         
   7   4   1        467.86        380.91        99.75 o                         
   9   4   1       4548.37       5065.87       381.96 o                         
  11   4   1      18068.27      20517.91       845.94 o                         
  13   4   1       7194.11       6674.78       591.67 o                         
 -22   0   2      12903.62      19097.48      1916.95 o                         
 -20   0   2      23136.78      27888.06      2209.98 o                         
 -18   0   2       5084.75       6245.57      1012.83 o                         
 -16   0   2       2904.61       3603.71       746.78 o                         
 -14   0   2        504.33       1333.66       589.04 o                         
 -12   0   2      30458.74      35473.71      3063.91 o                         
 -10   0   2      63701.94      65289.86      3537.05 o                         
  -8   0   2      47733.68      45517.60      1086.38 o                         
  -6   0   2       1838.27       2498.67       398.84 o                         
  -4   0   2        184.04        503.57       119.68 o                         
   4   0   2       4356.12       4859.63       221.65 o                         
   6   0   2        935.12        782.01       112.98 o                         
   8   0   2       1674.99       3574.89       577.42 o                         
  10   0   2      30570.26      30333.00       792.98 o                         
  12   0   2      46474.40      47508.80      3781.28 o                         
  14   0   2      12462.12      12620.84      1468.24 o                         
  16   0   2        183.06        897.31       432.03 o                         
  18   0   2        272.82        788.06       430.55 o                         
  20   0   2       4225.18       7406.45      1180.82 o                         
  22   0   2      11335.49      17174.47      1843.74 o                         
 -21   1   2         91.98        -27.68       271.15 o                         
 -19   1   2        499.63        463.71       329.40 o                         
 -17   1   2       3272.22       3175.18       438.05 o                         
 -15   1   2       4424.05       4242.42       307.39 o                         
 -13   1   2       4826.49       4325.86       275.04 o                         
 -11   1   2         62.51         59.91        76.01 o                         
  -9   1   2        445.09        189.16       103.80 o                         
  -7   1   2      10243.92      10239.65       229.01 o                         
  -5   1   2      17352.31      16414.68       333.06 o                         
  -3   1   2      27294.09      29176.31       466.64 o                         
   1   1   2      31441.35      36265.30       425.41 o                         
   5   1   2      22292.71      21121.45       383.10 o                         
   7   1   2       9420.98       8032.72       295.94 o                         
   9   1   2      10365.64      11010.60       380.43 o                         
  11   1   2         79.31        134.60        80.83 o                         
  13   1   2        553.90        474.46       195.62 o                         
  15   1   2       6986.65       6121.83       747.22 o                         
  17   1   2       4138.07       3628.64       559.64 o                         
  19   1   2       2371.26       2072.61       410.42 o                         
  21   1   2         29.47        -62.80       125.59 o                         
 -20   2   2       3804.54       3027.19       495.38 o                         
 -18   2   2       2399.10       2090.58       248.76 o                         
 -16   2   2       1109.10       1104.67       197.32 o                         
 -14   2   2        216.54        264.21       136.13 o                         
 -12   2   2       6705.26       6797.15       392.49 o                         
 -10   2   2      18615.79      19261.49       433.58 o                         
  -8   2   2       5411.38       5312.39       215.10 o                         
  -6   2   2        446.29        242.91        48.15 o                         
  -4   2   2       1894.58       1799.08       114.14 o                         
  -2   2   2       3584.25       3231.60       194.19 o                         
   0   2   2      43223.82      44969.59       534.42 o                         
   2   2   2       5649.75       5183.94       191.61 o                         
   4   2   2         97.95         53.77        52.31 o                         
   6   2   2       6337.55       6162.48       182.10 o                         
   8   2   2        424.13        193.74       125.86 o                         
  10   2   2       7178.87       6641.08       397.73 o                         
  12   2   2       9184.62       9235.09       453.50 o                         
  14   2   2       3323.56       2901.97       271.27 o                         
  16   2   2        290.51        341.07       147.09 o                         
  18   2   2       1790.99       1872.33       330.97 o                         
  20   2   2        925.71        571.77       339.22 o                         
 -17   3   2      10519.92      11404.38       773.58 o                         
 -15   3   2      22954.32      23662.76      1035.62 o                         
 -13   3   2       3590.90       3165.84       354.03 o                         
 -11   3   2       1053.46       1094.98       142.53 o                         
  -9   3   2       1344.91       1430.31       173.58 o                         
  -7   3   2      17346.33      15938.57       541.44 o                         
  -5   3   2      59043.41      61038.17       948.48 o                         
  -3   3   2      33983.04      34050.47       622.38 o                         
  -1   3   2       1407.82       1364.95       137.49 o                         
   1   3   2       1816.62       1635.91       120.52 o                         
   3   3   2       5805.53       4568.93       244.53 o                         
   5   3   2      38243.73      39002.84      1374.88 o                         
   7   3   2      34586.20      35166.73       817.34 o                         
   9   3   2       6960.48       6735.25       404.58 o                         
  11   3   2        613.86        636.78       138.53 o                         
  13   3   2        391.82        281.29       126.70 o                         
  15   3   2       7311.93       6898.93       569.30 o                         
  17   3   2      23405.62      25166.02      1653.67 o                         
 -12   4   2       2280.50       2264.59       279.50 o                         
 -10   4   2       5805.39       5846.71       388.44 o                         
  -8   4   2       3090.53       2720.04       255.43 o                         
  -6   4   2         17.21         43.31        93.78 o                         
  -4   4   2        200.58         40.96        92.58 o                         
  -2   4   2        989.72        765.17       131.32 o                         
   0   4   2       7219.19       6906.78       359.33 o                         
   2   4   2       6850.54       6493.29       346.62 o                         
   4   4   2        683.90        498.09        88.42 o                         
   6   4   2        151.66        124.14        79.17 o                         
   8   4   2        637.46        377.24       158.08 o                         
  10   4   2       2795.88       2752.74       302.50 o                         
  12   4   2       5687.52       5681.34       656.09 o                         
 -22   1   3         46.74        423.43       243.33 o                         
 -20   1   3        372.09        272.97       168.32 o                         
 -18   1   3       4875.15       4915.00       518.26 o                         
 -16   1   3      21675.98      18908.48      1486.23 o                         
 -14   1   3      17196.24      16531.80       625.57 o                         
 -12   1   3       2355.76       2370.30       217.29 o                         
 -10   1   3       3849.67       3077.02       175.23 o                         
  -8   1   3        298.22        303.62        75.99 o                         
  -6   1   3      37929.73      37985.84       564.50 o                         
  -4   1   3      91102.17      87748.46      1069.72 o                         
  -2   1   3      36797.70      39515.22       555.71 o                         
   0   1   3      17559.20      18152.68       286.53 o                         
   2   1   3      39092.56      40933.55       879.48 o                         
   4   1   3      13071.08      13286.53       283.04 o                         
   6   1   3      57599.71      56075.00       717.58 o                         
   8   1   3      26153.06      24074.16       441.40 o                         
  10   1   3       2038.59       2181.44       176.75 o                         
  12   1   3       2986.47       2439.01       198.03 o                         
  14   1   3       2376.89       2050.84       291.50 o                         
  16   1   3      14472.36       9618.03      1721.53 o                         
  18   1   3      16312.47      15325.16       872.70 o                         
  20   1   3       1950.64       2007.33       346.57 o                         
  22   1   3        407.68        498.14       196.09 o                         
 -21   2   3      11926.92      10110.82      1165.38 o                         
 -19   2   3       8955.26       7755.71       681.65 o                         
 -17   2   3         24.78         33.55        80.25 o                         
 -15   2   3        675.35        637.37       151.55 o                         
 -13   2   3        916.25       1076.48       173.41 o                         
 -11   2   3      28290.30      29042.33       677.99 o                         
  -9   2   3      38733.91      38342.54       685.49 o                         
  -7   2   3      27045.04      29075.84       561.23 o                         
  -5   2   3       1278.97        924.04        74.71 o                         
  -3   2   3        276.99        339.70        47.06 o                         
  -1   2   3      27400.38      28699.92       595.36 o                         
   1   2   3     103746.51     104886.35       851.76 o                         
   3   2   3      23152.75      23307.03       399.31 o                         
   5   2   3         65.51         41.08        39.30 o                         
   7   2   3       1975.74       1547.08       136.90 o                         
   9   2   3       5584.14       6408.29       464.21 o                         
  11   2   3      32739.56      32951.96      1065.30 o                         
  13   2   3      26215.33      27030.35       805.83 o                         
  15   2   3       1664.09       1698.15       198.58 o                         
  17   2   3       1189.89       1024.86       177.32 o                         
  19   2   3        125.68        233.30       201.12 o                         
 -18   3   3          2.91        216.42       275.92 o                         
 -16   3   3         60.61        -35.78       130.95 o                         
 -14   3   3        325.57        437.42       155.53 o                         
 -12   3   3          1.17        -44.25        88.50 o                         
 -10   3   3        615.56        660.91       116.61 o                         
  -8   3   3          1.34         15.15        74.39 o                         
  -6   3   3          0.13        110.45        72.15 o                         
  -4   3   3        917.07        936.06       108.36 o                         
  -2   3   3         24.67         55.61        49.46 o                         
   0   3   3        245.06        207.58        59.03 o                         
   2   3   3        702.04        644.05        95.94 o                         
   4   3   3        273.79        344.34        75.25 o                         
   6   3   3        187.40        258.00       102.52 o                         
   8   3   3        446.51        317.68       153.27 o                         
  10   3   3        418.95        576.86       135.46 o                         
  12   3   3         28.97        167.93       129.93 o                         
  14   3   3          0.34         -5.55       116.50 o                         
  16   3   3        226.45         13.91       124.04 o                         
  18   3   3       1041.93       1193.02       321.26 o                         
 -13   4   3        118.59        196.69       148.13 o                         
 -11   4   3       9192.58      10014.85       571.57 o                         
  -9   4   3      14320.53      14739.04       605.52 o                         
  -7   4   3       2962.77       2667.10       258.78 o                         
  -5   4   3        195.02        115.99       112.94 o                         
  -3   4   3         37.19         -4.45        70.75 o                         
  -1   4   3       6354.71       6407.37       346.10 o                         
   1   4   3      19631.40      19972.51       614.84 o                         
   3   4   3       7220.56       6918.36       364.90 o                         
   5   4   3         71.41        -39.40        78.79 o                         
   7   4   3       2303.75       2375.17       265.78 o                         
   9   4   3       2844.01       2720.55       302.58 o                         
  11   4   3       9755.66       9677.88       661.30 o                         
  13   4   3       6852.90       6282.92       689.94 o                         
 -22   0   4       9125.22       9895.17      1350.83 o                         
 -20   0   4      22998.74      27913.47      2211.44 o                         
 -18   0   4       9681.73      12224.07      1370.13 o                         
 -16   0   4       8465.86       9407.85      1163.90 o                         
 -14   0   4       8803.22       9803.13      1099.91 o                         
 -12   0   4      18942.60      18550.42      1782.68 o                         
 -10   0   4      86825.20      86761.58      2339.51 o                         
  -8   0   4      53545.84      49128.59      1453.68 o                         
  -6   0   4        131.60        236.74        74.81 o                         
  -4   0   4      33099.48      34066.82       676.62 o                         
   2   0   4     213390.50     219897.19      3374.25 o                         
   4   0   4      10305.70      10077.91       335.77 o                         
   6   0   4       9355.45       8685.27       318.06 o                         
   8   0   4       3118.05       2937.66       194.96 o                         
  10   0   4      64911.25      65497.32       978.17 o                         
  12   0   4      70575.23      70078.27      5905.15 o                         
  14   0   4      31388.46      32058.98      3339.11 o                         
  16   0   4         25.79        241.99       167.42 o                         
  18   0   4       2889.43       2987.50       731.06 o                         
  20   0   4       2361.65       3773.68       825.58 o                         
  22   0   4       9692.84      12098.99      1524.80 o                         
 -21   1   4        644.82        182.19       567.16 o                         
 -19   1   4         30.76         71.23       187.25 o                         
 -17   1   4       1672.70       1504.02       302.64 o                         
 -15   1   4      25151.49      22407.31      1064.70 o                         
 -13   1   4       3307.80       2921.14       231.40 o                         
 -11   1   4          8.65        144.80        62.31 o                         
  -9   1   4       2151.79       1991.23       169.14 o                         
  -7   1   4      13414.77      14936.82       350.50 o                         
  -5   1   4      37850.87      38807.57       490.51 o                         
  -3   1   4      31347.16      31782.42       464.28 o                         
  -1   1   4       8342.76       9115.74       252.02 o                         
   1   1   4      26328.60      28850.73       659.25 o                         
   3   1   4         41.10        -15.43        30.87 o                         
   5   1   4      14074.31      14018.85       316.76 o                         
   7   1   4      40780.93      41046.34       751.10 o                         
   9   1   4       3440.31       3245.36       166.41 o                         
  11   1   4        342.87        277.36        67.31 o                         
  13   1   4        264.84        205.49        75.64 o                         
  15   1   4        970.97        885.59       211.41 o                         
  17   1   4       7194.30       5665.89       652.21 o                         
  19   1   4       3238.56       2909.25       395.78 o                         
  21   1   4        184.22         99.19       148.82 o                         
 -20   2   4       2591.58       2141.39       312.44 o                         
 -18   2   4       1110.28        783.64       184.00 o                         
 -16   2   4        742.53        673.84       157.48 o                         
 -14   2   4        870.80        809.96       159.33 o                         
 -12   2   4       1027.80        969.31       149.66 o                         
 -10   2   4       6120.21       5396.03       238.74 o                         
  -8   2   4       7438.72       6929.75       244.52 o                         
  -6   2   4        158.36        177.23        40.99 o                         
  -4   2   4       1172.51       1098.53        73.37 o                         
  -2   2   4        778.50        660.47        78.15 o                         
   0   2   4       4355.35       3476.85       148.04 o                         
   2   2   4       3288.15       2480.96       107.41 o                         
   4   2   4       5706.39       5542.84       176.22 o                         
   6   2   4       1122.73        865.20        85.94 o                         
   8   2   4        149.17         47.66        62.56 o                         
  10   2   4       4157.04       4661.03       358.73 o                         
  12   2   4       9717.60       9198.63       506.73 o                         
  14   2   4       5393.81       5432.90       369.29 o                         
  16   2   4        973.94        939.53       185.87 o                         
  18   2   4         48.49         77.23       128.12 o                         
  20   2   4        185.84        159.40       207.63 o                         
 -17   3   4       6298.29       6522.78       576.68 o                         
 -15   3   4      18256.94      18491.99       917.38 o                         
 -13   3   4      12263.73      12725.53       726.55 o                         
 -11   3   4         49.57        127.18        81.42 o                         
  -9   3   4        424.54        303.21        76.04 o                         
  -7   3   4       8962.69       9233.85       398.50 o                         
  -5   3   4      37282.61      37611.05       728.58 o                         
  -3   3   4      42027.25      43115.46       759.65 o                         
  -1   3   4       1041.31       1266.88       123.87 o                         
   1   3   4        929.11        828.16       106.44 o                         
   3   3   4        635.70        549.26        89.08 o                         
   5   3   4      21024.83      20591.57       783.19 o                         
   7   3   4      31254.78      32262.71      1019.63 o                         
   9   3   4      13316.71      13189.75       886.23 o                         
  11   3   4        424.58        441.90       124.98 o                         
  13   3   4        716.62        784.00       174.45 o                         
  15   3   4       4443.29       4218.96       429.55 o                         
  17   3   4      11636.21      11429.07       912.17 o                         
 -12   4   4        954.18        790.96       180.14 o                         
 -10   4   4       6013.52       6281.62       449.22 o                         
  -8   4   4       3988.13       3348.25       379.32 o                         
  -6   4   4        475.60        480.36       121.16 o                         
  -4   4   4         40.29        116.60        67.27 o                         
  -2   4   4        450.71        275.65       196.11 o                         
   0   4   4       8307.85       8142.91       394.47 o                         
   2   4   4       8021.31       7751.01       387.03 o                         
   4   4   4        986.63        971.47       167.26 o                         
   6   4   4        263.74        327.49       126.30 o                         
   8   4   4        314.87         63.85       120.76 o                         
  10   4   4       3853.29       3410.04       400.14 o                         
  12   4   4       4686.34       4579.67       562.82 o                         
 -22   1   5         37.85        307.29       224.38 o                         
 -20   1   5       1268.48        742.54       252.49 o                         
 -18   1   5         75.17        -29.50       106.44 o                         
 -16   1   5       6012.33       4147.80       490.79 o                         
 -14   1   5      26422.32      25236.42       932.34 o                         
 -12   1   5       9253.16       8775.33       463.92 o                         
 -10   1   5       1249.73       1224.87       145.93 o                         
  -8   1   5        168.33        193.28        49.89 o                         
  -6   1   5      39527.95      39793.40       523.25 o                         
  -4   1   5      69659.56      67260.71       740.05 o                         
  -2   1   5      58067.89      56141.20       706.83 o                         
   0   1   5       5287.44       5779.60       149.93 o                         
   2   1   5        550.61        701.14        54.91 o                         
   4   1   5       9641.27       9261.20       193.50 o                         
   6   1   5      57889.30      55971.33       740.26 o                         
   8   1   5      59378.62      58689.32       928.73 o                         
  10   1   5      14952.26      14710.24       375.76 o                         
  12   1   5        293.60        262.97        56.52 o                         
  14   1   5        411.73        257.79        83.49 o                         
  16   1   5       6079.88       4886.31       617.79 o                         
  18   1   5      16318.04      15247.51       867.16 o                         
  20   1   5       5237.93       4904.94       513.63 o                         
  22   1   5         17.75        -69.19       139.32 o                         
 -21   2   5       7179.63       5660.84       494.71 o                         
 -19   2   5      11123.82       9885.67       550.81 o                         
 -17   2   5       1870.87       1778.34       251.18 o                         
 -15   2   5        186.26        162.54       102.50 o                         
 -13   2   5         77.48         99.78        74.76 o                         
 -11   2   5      17500.86      16740.09       437.85 o                         
  -9   2   5      50786.22      51147.80       740.02 o                         
  -7   2   5      17323.66      17252.16       370.02 o                         
  -5   2   5        229.18        169.32        46.39 o                         
  -3   2   5        450.69        283.79        41.16 o                         
  -1   2   5       7078.72       6484.76       235.26 o                         
   1   2   5      29766.18      27449.92       396.10 o                         
   3   2   5      21770.36      19504.87       381.07 o                         
   5   2   5       2945.83       2727.27       130.48 o                         
   7   2   5        696.65        466.55        89.82 o                         
   9   2   5       1321.73       1192.53       164.81 o                         
  11   2   5      19409.69      19705.54       780.18 o                         
  13   2   5      20621.77      20493.95       697.96 o                         
  15   2   5       5463.82       5042.18       524.20 o                         
  17   2   5        114.70        213.97       125.98 o                         
  19   2   5        114.55         27.33       174.22 o                         
 -18   3   5         42.14        158.03       141.65 o                         
 -16   3   5        323.26        435.58       196.92 o                         
 -14   3   5          8.80        214.97       127.44 o                         
 -12   3   5         51.28        114.55       129.25 o                         
 -10   3   5        681.04        404.57        90.73 o                         
  -8   3   5        153.17        126.19        67.17 o                         
  -6   3   5        840.58        744.82       123.07 o                         
  -4   3   5        159.54        204.52        73.09 o                         
  -2   3   5          2.57         38.66        64.41 o                         
   0   3   5       1995.76       2333.08       192.65 o                         
   2   3   5       2239.70       2356.80       188.51 o                         
   4   3   5        113.44         96.73        58.42 o                         
   6   3   5        165.92         91.09       116.68 o                         
   8   3   5          6.67        -55.33       123.63 o                         
  10   3   5          0.41        134.00       128.87 o                         
  12   3   5        298.36        482.07       277.59 o                         
  14   3   5        189.60        237.50       137.12 o                         
  16   3   5        256.91        -98.40       196.80 o                         
 -13   4   5         34.57        -29.84       120.97 o                         
 -11   4   5       6849.29       7362.32       448.50 o                         
  -9   4   5      15264.19      16494.43       905.19 o                         
  -7   4   5       8301.60       8521.04       510.65 o                         
  -5   4   5        538.24        650.11       122.07 o                         
  -3   4   5       2337.56       2056.89       212.40 o                         
  -1   4   5       2091.97       2047.11       210.48 o                         
   1   4   5      16705.42      16063.48       607.73 o                         
   3   4   5      10807.99      11178.58       581.40 o                         
   5   4   5          1.20        117.77        98.98 o                         
   7   4   5        377.29        345.81       102.23 o                         
   9   4   5        294.70         -1.31       116.32 o                         
  11   4   5       7066.34       6636.50       554.83 o                         
 -22   0   6       3222.67       2751.96       718.65 o                         
 -20   0   6      13672.33      15693.40      1612.97 o                         
 -18   0   6      15936.39      19223.10      1731.89 o                         
 -16   0   6        285.24        427.45       268.94 o                         
 -14   0   6       1655.94       1450.27       229.64 o                         
 -12   0   6       1777.91       1750.31       480.41 o                         
 -10   0   6      58249.10      56135.18      3467.29 o                         
  -8   0   6      94304.61      89796.52      1723.88 o                         
  -6   0   6      71031.16      75654.80      1281.24 o                         
  -4   0   6        413.58        496.80       104.54 o                         
  -2   0   6         84.39         74.25        69.34 o                         
   0   0   6      48818.50      49472.70      1184.66 o                         
   2   0   6     139069.61     141130.19      1464.58 o                         
   4   0   6     103018.12     100973.89      1701.54 o                         
   6   0   6       1663.41       1514.26       115.44 o                         
   8   0   6       2763.69       3375.67       182.72 o                         
  10   0   6       7206.16       6608.00       285.17 o                         
  12   0   6      42175.39      39746.89      1041.80 o                         
  14   0   6      35083.75      35314.14      1054.56 o                         
  16   0   6        535.59        613.67       223.94 o                         
  18   0   6        102.09        452.78       200.04 o                         
  20   0   6         94.79         75.73       289.45 o                         
  22   0   6       8660.74       7335.87      1212.78 o                         
 -21   1   6         57.68        -96.53       193.05 o                         
 -19   1   6        104.79         31.91       125.06 o                         
 -17   1   6       1767.18       1111.20       344.79 o                         
 -15   1   6       3529.96       2911.68       277.97 o                         
 -13   1   6       8662.23       8637.29       400.46 o                         
 -11   1   6       3004.11       2650.98       223.77 o                         
  -9   1   6        624.31        765.58       104.08 o                         
  -7   1   6         75.08         90.92        32.65 o                         
  -5   1   6       6465.81       5202.75       172.04 o                         
  -3   1   6      20016.37      19153.29       313.82 o                         
  -1   1   6       6321.90       6005.60       178.81 o                         
   1   1   6        266.93        176.08        37.61 o                         
   3   1   6        593.98        598.56        56.12 o                         
   5   1   6       3953.75       3333.85       112.95 o                         
   7   1   6      17562.59      16107.69       395.00 o                         
   9   1   6      11665.53      10139.81       296.08 o                         
  11   1   6       2962.40       2930.40       167.27 o                         
  13   1   6        266.11        190.92       139.15 o                         
  15   1   6        709.44        534.27       156.07 o                         
  17   1   6       5894.40       4553.67       453.74 o                         
  19   1   6       4162.16       3963.99       453.10 o                         
  21   1   6       1188.91        569.30       261.06 o                         
 -20   2   6       4248.54       3680.87       380.66 o                         
 -18   2   6       1982.82       1910.00       210.58 o                         
 -16   2   6        116.95        128.56       117.03 o                         
 -14   2   6       1601.62       1540.45       178.67 o                         
 -12   2   6       1625.33       1510.94       164.61 o                         
 -10   2   6       9652.16       8861.82       340.00 o                         
  -8   2   6      21866.18      21719.78       416.78 o                         
  -6   2   6       2269.76       2074.28       153.34 o                         
  -4   2   6       1606.30       1448.74        90.44 o                         
  -2   2   6         23.37         12.55        20.72 o                         
   0   2   6        292.09        156.85        34.72 o                         
   2   2   6      50218.66      50586.58       809.62 o                         
   4   2   6       7975.48       7004.09       210.01 o                         
   6   2   6         49.03         30.64        38.58 o                         
   8   2   6        876.92        718.29       120.31 o                         
  10   2   6       3888.85       3789.59       279.97 o                         
  12   2   6       7483.17       7239.22       399.77 o                         
  14   2   6       5002.68       4984.60       422.32 o                         
  16   2   6        450.40        499.25       130.64 o                         
  18   2   6        126.44         66.36       149.29 o                         
  20   2   6         60.88         59.40       146.41 o                         
 -17   3   6       1345.99       1482.12       364.53 o                         
 -15   3   6      20022.83      19777.95       962.16 o                         
 -13   3   6      19048.75      18800.22       890.98 o                         
 -11   3   6       2440.87       1963.32       200.01 o                         
  -9   3   6       1320.04       1066.21       145.73 o                         
  -7   3   6        146.57        117.80        69.88 o                         
  -5   3   6      18607.49      17890.70       592.72 o                         
  -3   3   6      41288.73      40818.31      1092.75 o                         
  -1   3   6      14139.87      14232.22       536.21 o                         
   1   3   6       1414.20       1368.41       179.52 o                         
   3   3   6       1371.63       1346.09       164.47 o                         
   5   3   6       9725.76       9469.28       539.59 o                         
   7   3   6      48308.54      50843.34      1338.52 o                         
   9   3   6      24082.41      23705.58      1137.23 o                         
  11   3   6       1747.83       1508.24       428.95 o                         
  13   3   6        621.10        626.79       232.05 o                         
  15   3   6       1609.58       1353.61       288.63 o                         
  17   3   6       7274.89       7060.53       730.73 o                         
 -12   4   6        519.85        251.86       149.48 o                         
 -10   4   6       5925.76       5562.12       444.47 o                         
  -8   4   6       6036.53       5790.76       422.91 o                         
  -6   4   6       3172.74       3028.49       266.01 o                         
  -4   4   6         39.40         76.18        87.28 o                         
  -2   4   6        370.23        331.08        96.24 o                         
   0   4   6       3039.92       2510.03       240.88 o                         
   2   4   6       8656.46       8604.07       448.87 o                         
   4   4   6       2628.77       2552.16       285.39 o                         
   6   4   6       1673.10       1818.13       246.21 o                         
   8   4   6        380.49        549.08       135.07 o                         
  10   4   6        809.33        585.14       165.27 o                         
  12   4   6       2636.18       2540.59       452.72 o                         
 -22   1   7       2803.96       2349.46       473.38 o                         
 -20   1   7        687.41        306.41       275.28 o                         
 -18   1   7        142.20        166.95       106.09 o                         
 -16   1   7       9007.37       6887.22       605.55 o                         
 -14   1   7      60618.75      62300.85      1471.30 o                         
 -12   1   7      27091.41      26121.54       736.36 o                         
 -10   1   7        470.94        555.95        97.44 o                         
  -8   1   7        197.01         79.99        42.91 o                         
  -6   1   7       8690.71       8117.58       210.54 o                         
  -4   1   7      73266.61      71113.95       882.59 o                         
  -2   1   7      83863.19      81616.67       965.48 o                         
   0   1   7       5094.03       4938.85       164.58 o                         
   2   1   7        411.71        323.91        37.94 o                         
   4   1   7         88.70         47.00        26.05 o                         
   6   1   7      39378.73      37327.36       516.38 o                         
   8   1   7      80333.77      78570.22      1010.98 o                         
  10   1   7      16038.83      15073.32       366.66 o                         
  12   1   7        668.70        701.26       124.05 o                         
  14   1   7       1765.17       1568.53       203.87 o                         
  16   1   7       3110.74       1999.77       310.04 o                         
  18   1   7      20019.71      18262.24      1589.39 o                         
  20   1   7      10776.84      10366.92       754.69 o                         
 -21   2   7       4773.25       3873.88       532.35 o                         
 -19   2   7      15059.43      13373.69       621.32 o                         
 -17   2   7       5780.38       5230.96       352.98 o                         
 -15   2   7        644.53        496.86       115.02 o                         
 -13   2   7        683.45        640.44       118.95 o                         
 -11   2   7       9925.28       9158.87       376.39 o                         
  -9   2   7      47909.86      47010.38       747.65 o                         
  -7   2   7      30432.41      28963.28       480.69 o                         
  -5   2   7       1875.23       1495.81       120.66 o                         
  -3   2   7       5845.32       5363.90       171.28 o                         
  -1   2   7       3034.83       2485.80       109.74 o                         
   1   2   7      42835.45      39371.11       552.34 o                         
   3   2   7      99681.36      97599.89       922.29 o                         
   5   2   7      12890.13      12045.66       309.76 o                         
   7   2   7        117.35         28.68        59.61 o                         
   9   2   7         45.39        -33.61        67.21 o                         
  11   2   7      15898.20      15540.94       566.54 o                         
  13   2   7      28901.26      29724.54      1024.75 o                         
  15   2   7      14290.17      13820.30       664.03 o                         
  17   2   7        102.41         -1.70       120.68 o                         
  19   2   7        184.07        215.20       167.90 o                         
 -18   3   7        123.98        -42.40       133.28 o                         
 -16   3   7        180.13         91.13       131.59 o                         
 -14   3   7          0.52        -57.42       114.83 o                         
 -12   3   7          1.89        -30.42       208.09 o                         
 -10   3   7         17.52         71.63        70.94 o                         
  -8   3   7         18.35         38.23        67.58 o                         
  -6   3   7         11.55         61.60        81.19 o                         
  -4   3   7        119.00        161.80       168.14 o                         
  -2   3   7        594.79        570.22       123.24 o                         
   0   3   7        166.17        180.83        80.58 o                         
   2   3   7       1567.06       1648.56       189.09 o                         
   4   3   7         11.29         69.08       103.73 o                         
   6   3   7        847.99       1105.69       189.41 o                         
   8   3   7        360.16        290.08       109.60 o                         
  10   3   7          2.66        -91.30       182.59 o                         
  12   3   7          3.65        -33.26       139.19 o                         
  14   3   7         10.32        247.99       186.50 o                         
  16   3   7          4.37        -84.05       172.66 o                         
 -13   4   7        123.90         90.21       170.24 o                         
 -11   4   7       1942.51       1786.85       232.62 o                         
  -9   4   7      17791.76      17930.61       762.05 o                         
  -7   4   7       9822.04      10413.76       563.69 o                         
  -5   4   7        145.38        148.57        90.73 o                         
  -3   4   7        589.35        676.66       139.38 o                         
  -1   4   7        672.39        471.04        94.96 o                         
   1   4   7      10568.62      10355.90       544.20 o                         
   3   4   7      17478.01      18233.38       871.35 o                         
   5   4   7       8666.40       8069.57       583.33 o                         
   7   4   7        216.34        221.25       105.21 o                         
   9   4   7        131.44        109.04       175.72 o                         
  11   4   7       4366.21       4556.21       573.65 o                         
 -22   0   8       2874.52       2546.55       657.65 o                         
 -20   0   8      22168.37      25599.37      2039.21 o                         
 -18   0   8      25365.58      30975.34      2136.41 o                         
 -16   0   8      10126.85      11745.73      1232.77 o                         
 -14   0   8        662.94        800.43       389.65 o                         
 -12   0   8        799.35        890.67       336.10 o                         
 -10   0   8      45463.04      43923.25       990.58 o                         
  -8   0   8     142254.39     145175.84      4320.78 o                         
  -6   0   8      15323.05      14051.43       530.27 o                         
  -4   0   8       3962.47       4198.01       266.96 o                         
  -2   0   8       4020.89       3514.32       318.86 o                         
   0   0   8      19573.96      21170.96       806.83 o                         
   2   0   8     181075.28     182379.31      1605.36 o                         
   4   0   8      75365.49      73958.64       911.34 o                         
   6   0   8       5384.81       5166.09       198.49 o                         
   8   0   8       1907.24       1651.23       139.38 o                         
  10   0   8        272.82        131.56        59.89 o                         
  12   0   8      30618.79      29071.88      1247.56 o                         
  14   0   8      29233.42      28189.32      1399.70 o                         
  16   0   8       9740.83       8853.76      1328.26 o                         
  18   0   8        209.15        199.30       163.97 o                         
  20   0   8         42.53        301.85       340.09 o                         
 -21   1   8         86.41          1.56       130.74 o                         
 -19   1   8        509.08        519.25       176.52 o                         
 -17   1   8        394.68        392.83       101.96 o                         
 -15   1   8       5964.91       5019.47       321.68 o                         
 -13   1   8      22763.36      23022.38       984.17 o                         
 -11   1   8       1708.07       1596.18       150.97 o                         
  -9   1   8        188.39        142.07        43.02 o                         
  -7   1   8        575.21        554.03        62.25 o                         
  -5   1   8      21399.30      21465.83       446.39 o                         
  -3   1   8      32984.50      32758.88       506.98 o                         
  -1   1   8      18533.94      17210.71       345.67 o                         
   1   1   8       4922.65       5319.70       189.30 o                         
   3   1   8        263.37        161.20        28.78 o                         
   5   1   8       7721.37       7680.62       239.76 o                         
   7   1   8      19167.15      18282.07       375.11 o                         
   9   1   8      21747.16      21118.19       501.44 o                         
  11   1   8        630.32        296.78        85.08 o                         
  13   1   8        111.64         72.31        69.68 o                         
  15   1   8        227.61        123.10       112.63 o                         
  17   1   8       1140.07        677.89       202.93 o                         
  19   1   8       6158.10       5500.86       534.15 o                         
  21   1   8       1182.01       1024.81       260.57 o                         
 -20   2   8       2890.44       2126.36       249.60 o                         
 -18   2   8       4821.42       4519.44       309.90 o                         
 -16   2   8        558.33        303.32       129.79 o                         
 -14   2   8       1140.10       1070.43       142.04 o                         
 -12   2   8         58.67        156.16        78.34 o                         
 -10   2   8       6411.15       6254.59       268.35 o                         
  -8   2   8      12986.82      12695.54       301.14 o                         
  -6   2   8       6417.64       6227.02       213.61 o                         
  -4   2   8        158.83        103.50        37.94 o                         
  -2   2   8       2249.99       2013.71        96.36 o                         
   0   2   8       5845.54       6048.70       241.12 o                         
   2   2   8      22413.59      21973.58       392.50 o                         
   4   2   8       9656.47       8925.47       304.19 o                         
   6   2   8        281.10        175.97        74.70 o                         
   8   2   8        331.73        291.64        96.70 o                         
  10   2   8         48.36        -11.08        60.97 o                         
  12   2   8       4211.98       3829.52       308.64 o                         
  14   2   8       6003.19       5775.29       471.25 o                         
  16   2   8       1557.84       1588.34       229.45 o                         
  18   2   8         31.60        108.40       139.70 o                         
 -17   3   8        792.54        449.59       309.58 o                         
 -15   3   8      13793.58      12469.99       780.70 o                         
 -13   3   8      25095.17      25712.80      1058.01 o                         
 -11   3   8       8829.94       7858.07       404.25 o                         
  -9   3   8         83.24         91.59        84.68 o                         
  -7   3   8        324.22        361.53        90.45 o                         
  -5   3   8      16087.25      15874.76       704.82 o                         
  -3   3   8      44642.63      44606.38      1162.08 o                         
  -1   3   8      34288.17      33924.31       862.85 o                         
   1   3   8        107.54         75.46        72.96 o                         
   3   3   8       1036.68       1014.29       144.30 o                         
   5   3   8       5155.82       5417.48       417.09 o                         
   7   3   8      39845.08      42136.48      1503.79 o                         
   9   3   8      20458.62      19222.03      1035.22 o                         
  11   3   8       4763.72       4835.27       539.03 o                         
  13   3   8        634.98        491.89       181.98 o                         
  15   3   8         36.74        -47.86       267.04 o                         
 -12   4   8        253.53       -103.64       207.28 o                         
 -10   4   8       3634.20       3005.80       291.25 o                         
  -8   4   8       3160.72       3006.63       299.29 o                         
  -6   4   8       2292.16       2259.77       239.73 o                         
  -4   4   8         10.27         71.32        91.63 o                         
  -2   4   8         32.29         26.30        74.25 o                         
   0   4   8       1934.12       1743.05       228.64 o                         
   2   4   8       3116.89       2965.14       353.97 o                         
   4   4   8       5455.06       5691.86       489.60 o                         
   6   4   8         46.73         29.38       125.27 o                         
   8   4   8         56.34        177.14       194.18 o                         
  10   4   8        333.54        434.92       144.43 o                         
 -22   1   9       4789.95       4479.19       409.28 o                         
 -20   1   9        112.29         -4.62        97.10 o                         
 -18   1   9        262.55        428.23       103.74 o                         
 -16   1   9       6308.62       5628.60       382.94 o                         
 -14   1   9      29647.40      29469.42       690.04 o                         
 -12   1   9      23477.77      23762.90       606.52 o                         
 -10   1   9       4503.65       4544.06       240.75 o                         
  -8   1   9       1313.81        881.22        90.19 o                         
  -6   1   9        688.35        777.50        82.68 o                         
  -4   1   9      29165.11      28551.30       496.75 o                         
  -2   1   9      56182.20      54616.72       786.80 o                         
   0   1   9      39394.62      39792.58       513.14 o                         
   2   1   9       1028.85       1250.69       117.69 o                         
   4   1   9         89.25        143.07        32.20 o                         
   6   1   9      11402.48      11395.89       271.17 o                         
   8   1   9      50615.57      49278.00       646.59 o                         
  10   1   9      15446.04      13776.47       461.94 o                         
  12   1   9       1584.89       1354.43       138.04 o                         
  14   1   9        983.10       1028.05       140.73 o                         
  16   1   9       1937.43       1606.63       218.71 o                         
  18   1   9      10286.39      10030.62       708.51 o                         
  20   1   9       8910.15       8553.89       688.88 o                         
 -19   2   9      11559.28      10663.97       498.22 o                         
 -17   2   9      13624.32      12807.65       624.72 o                         
 -15   2   9       1176.55        953.56       148.73 o                         
 -13   2   9        451.28        425.01       102.15 o                         
 -11   2   9       1745.61       1593.64       165.04 o                         
  -9   2   9      26973.69      25854.75       454.35 o                         
  -7   2   9      37044.43      36613.27       567.46 o                         
  -5   2   9      13686.58      13833.60       318.77 o                         
  -3   2   9        112.09        168.19        40.45 o                         
  -1   2   9       1623.73       1718.28       108.51 o                         
   1   2   9      23032.56      22458.44       431.92 o                         
   3   2   9      49661.78      48018.46       672.21 o                         
   5   2   9      23943.20      22830.89       488.43 o                         
   7   2   9       1398.85       1310.12       140.09 o                         
   9   2   9       1137.83        921.58       112.40 o                         
  11   2   9       1576.23       1287.51       149.72 o                         
  13   2   9      12690.74      11478.25       527.89 o                         
  15   2   9      11328.86      10497.13       588.77 o                         
  17   2   9       1052.19        897.96       226.77 o                         
  19   2   9         39.61        -58.94       117.89 o                         
 -16   3   9         64.31        176.93       157.24 o                         
 -14   3   9        508.15        606.75       142.46 o                         
 -12   3   9         24.61         82.24       132.90 o                         
 -10   3   9        260.98        203.13        65.17 o                         
  -8   3   9         16.32        -29.55        59.10 o                         
  -6   3   9        209.74        326.80       120.48 o                         
  -4   3   9          2.40        -44.79        89.59 o                         
  -2   3   9         79.81         83.78        68.43 o                         
   0   3   9         35.43        116.36        73.32 o                         
   2   3   9         90.40         89.25        79.23 o                         
   4   3   9       2616.60       2676.71       297.08 o                         
   6   3   9        798.40        774.04       222.14 o                         
   8   3   9        142.52         18.94        88.27 o                         
  10   3   9        381.65        390.39       235.61 o                         
  12   3   9        461.60        703.46       218.48 o                         
  14   3   9        178.83        370.36       173.13 o                         
  16   3   9         48.78        288.31       179.57 o                         
 -11   4   9       1664.93       1327.35       300.94 o                         
  -9   4   9      12436.74      13064.82       589.02 o                         
  -7   4   9      10881.09      10331.65       578.15 o                         
  -5   4   9       3753.74       3659.62       334.62 o                         
  -3   4   9        617.49        452.85       114.03 o                         
  -1   4   9         47.22         40.98        75.24 o                         
   1   4   9       6974.17       6475.83       438.30 o                         
   3   4   9      27819.72      28288.38      1099.16 o                         
   5   4   9       7321.93       8048.96       599.65 o                         
   7   4   9        407.23        560.12       392.97 o                         
   9   4   9        884.90        920.56       352.61 o                         
  11   4   9        984.38        809.78       201.15 o                         
 -22   0  10         76.24        722.77       436.82 o                         
 -20   0  10       9681.56      10254.66      1375.22 o                         
 -18   0  10      27214.05      28838.71      3255.96 o                         
 -16   0  10      16961.33      18273.88      1566.21 o                         
 -14   0  10        402.01        513.45       204.65 o                         
 -12   0  10       2081.96       1939.99       223.98 o                         
 -10   0  10       6646.69       6427.13       369.80 o                         
  -8   0  10      58624.38      56018.56      1067.16 o                         
  -6   0  10      41189.26      39302.40       781.40 o                         
  -4   0  10      13762.01      16053.34       588.10 o                         
  -2   0  10       5505.24       5502.90       439.80 o                         
   0   0  10      12272.06      13716.54       707.75 o                         
   2   0  10      92379.45      96514.59      1058.75 o                         
   4   0  10      99911.65     102009.64      1177.71 o                         
   6   0  10      26296.79      27668.91       577.82 o                         
   8   0  10        701.68        453.91        65.41 o                         
  10   0  10       1453.86       1383.83       180.56 o                         
  12   0  10      11207.01      10738.28       536.77 o                         
  14   0  10      34922.86      33934.76      1051.28 o                         
  16   0  10      21219.41      21163.33       876.20 o                         
  18   0  10         53.94        240.15       322.97 o                         
  20   0  10        448.65        714.97       344.55 o                         
 -21   1  10       2154.23       2581.01       362.04 o                         
 -19   1  10         33.65        -18.02       109.87 o                         
 -17   1  10         11.04        195.70        86.29 o                         
 -15   1  10       6322.11       5530.87       322.67 o                         
 -13   1  10       8825.70       8878.33       372.65 o                         
 -11   1  10      10532.57      10525.93       385.44 o                         
  -9   1  10         42.97        -24.65        49.29 o                         
  -7   1  10         62.45        156.50        49.71 o                         
  -5   1  10         59.74         67.75        89.59 o                         
  -3   1  10      18203.79      17424.88       440.72 o                         
  -1   1  10      31422.83      32249.48       531.91 o                         
   1   1  10        773.41        744.01        79.26 o                         
   3   1  10         47.26         25.55        22.59 o                         
   5   1  10        412.75        310.76        53.98 o                         
   7   1  10       9114.86       8526.58       249.03 o                         
   9   1  10       6606.43       6166.77       234.86 o                         
  11   1  10       4174.77       3677.41       267.34 o                         
  13   1  10         64.38        -35.78        71.56 o                         
  15   1  10        530.75        290.00       104.18 o                         
  17   1  10       1409.70       1267.19       194.56 o                         
  19   1  10       4433.43       4209.50       468.85 o                         
 -20   2  10       2260.97       2330.71       261.70 o                         
 -18   2  10       4968.57       4717.31       396.40 o                         
 -16   2  10       4287.91       4244.25       309.44 o                         
 -14   2  10        222.50        172.87        93.68 o                         
 -12   2  10       2410.17       2412.71       210.70 o                         
 -10   2  10       2053.25       1860.42       170.49 o                         
  -8   2  10      12613.55      11972.92       340.66 o                         
  -6   2  10       5740.05       4980.57       199.38 o                         
  -4   2  10        232.32        228.20        65.10 o                         
  -2   2  10       1085.31        977.95        81.76 o                         
   0   2  10       2371.31       2411.42       159.18 o                         
   2   2  10       5650.40       5108.27       223.90 o                         
   4   2  10      15159.64      14293.33       437.97 o                         
   6   2  10       4133.29       3931.70       244.18 o                         
   8   2  10        201.99         55.83        69.40 o                         
  10   2  10       3562.24       3395.93       231.64 o                         
  12   2  10       2483.66       2437.70       214.18 o                         
  14   2  10       4331.96       4702.95       334.81 o                         
  16   2  10       2548.94       2360.02       350.84 o                         
  18   2  10        111.71        165.55       165.52 o                         
 -17   3  10        164.61        437.74       192.57 o                         
 -15   3  10       6164.51       6730.78       586.49 o                         
 -13   3  10      34450.70      37035.60      1303.13 o                         
 -11   3  10      13692.54      14574.10       765.39 o                         
  -9   3  10        205.16        165.24        77.41 o                         
  -7   3  10       3779.42       3554.53       292.83 o                         
  -5   3  10       3767.35       3796.14       334.90 o                         
  -3   3  10      31519.66      31910.84      1300.31 o                         
  -1   3  10      34163.44      34672.76       894.48 o                         
   1   3  10       7933.13       8484.00       429.13 o                         
   3   3  10       1623.20       1548.87       185.81 o                         
   5   3  10         96.12        158.83       192.58 o                         
   7   3  10       5647.33       5352.59       541.44 o                         
   9   3  10      26690.21      27432.17      1268.94 o                         
  11   3  10       5814.46       5324.11       574.03 o                         
  13   3  10         41.10        -58.09       116.18 o                         
  15   3  10        843.13        936.71       278.78 o                         
 -12   4  10         50.59       -112.93       225.85 o                         
 -10   4  10        242.15        146.05       101.63 o                         
  -8   4  10       5738.39       6035.30       400.07 o                         
  -6   4  10       5056.99       4632.03       374.55 o                         
  -4   4  10       1079.84       1027.35       179.10 o                         
  -2   4  10         71.86         49.85        88.93 o                         
   0   4  10        466.82        393.72       110.20 o                         
   2   4  10       3550.73       3536.14       395.90 o                         
   4   4  10      11600.83      11419.42       706.47 o                         
   6   4  10       1019.47        800.26       263.60 o                         
   8   4  10        495.33        446.50       205.20 o                         
  10   4  10         74.91        201.73       207.82 o                         
 -20   1  11        787.24        669.00       209.19 o                         
 -18   1  11       1476.35       1321.49       194.18 o                         
 -16   1  11       1102.71        862.91       130.72 o                         
 -14   1  11      13183.37      12841.41       453.30 o                         
 -12   1  11      35086.91      35527.28       814.69 o                         
 -10   1  11       7520.70       7572.20       316.05 o                         
  -8   1  11       3000.95       2677.24       174.31 o                         
  -6   1  11       2843.87       2832.91       204.53 o                         
  -4   1  11      33181.57      33463.32       675.00 o                         
  -2   1  11      80985.62      77059.83      1042.57 o                         
   0   1  11      62717.09      63742.48       735.04 o                         
   2   1  11         19.28        113.79        37.43 o                         
   4   1  11       4536.50       3874.35       155.86 o                         
   6   1  11       3864.59       3678.32       183.64 o                         
   8   1  11      28288.36      27123.81       494.03 o                         
  10   1  11      21077.96      20643.63       544.98 o                         
  12   1  11       3595.90       3612.33       229.78 o                         
  14   1  11       1197.90       1054.39       150.43 o                         
  16   1  11         30.14         -1.67       112.77 o                         
  18   1  11       3450.03       3615.21       419.96 o                         
  20   1  11       8895.93       8928.10       705.26 o                         
 -19   2  11      12718.75      12631.17       606.23 o                         
 -17   2  11      17226.25      16793.51       754.32 o                         
 -15   2  11       2956.88       3115.64       286.17 o                         
 -13   2  11       1945.60       1528.02       207.70 o                         
 -11   2  11        140.53        213.11        97.05 o                         
  -9   2  11      16462.84      15246.51       614.11 o                         
  -7   2  11      38394.24      37256.30       755.69 o                         
  -5   2  11      12948.72      12597.28       347.56 o                         
  -3   2  11        557.53        377.06        57.16 o                         
  -1   2  11       2788.39       2289.42       140.34 o                         
   1   2  11       8186.47       7718.49       309.85 o                         
   3   2  11      39850.77      38191.75       915.90 o                         
   5   2  11      28278.63      28708.87       579.29 o                         
   7   2  11         68.01          4.77        65.01 o                         
   9   2  11       1743.40       1526.39       169.16 o                         
  11   2  11        173.06        114.92        63.56 o                         
  13   2  11      15815.18      16020.62       539.66 o                         
  15   2  11      14386.43      14891.74       658.57 o                         
  17   2  11       5464.32       4903.95       700.22 o                         
 -16   3  11          7.56        255.71       155.28 o                         
 -14   3  11        375.18        511.05       163.66 o                         
 -12   3  11        974.31        737.35       179.30 o                         
 -10   3  11        404.11        272.92       205.49 o                         
  -8   3  11        221.57         78.79        76.07 o                         
  -6   3  11        779.95        802.23       155.54 o                         
  -4   3  11        348.31        344.53       111.26 o                         
  -2   3  11        275.50        165.96       150.66 o                         
   0   3  11          1.43         58.53        88.05 o                         
   2   3  11        579.29        615.43       129.13 o                         
   4   3  11         18.12        163.86        89.49 o                         
   6   3  11        186.04         -9.56       138.02 o                         
   8   3  11       2151.78       1984.44       337.64 o                         
  10   3  11        352.07        264.65       331.32 o                         
  12   3  11         19.19        -68.74       153.73 o                         
  14   3  11         72.41         16.26       165.00 o                         
 -11   4  11        197.49        124.93       118.63 o                         
  -9   4  11       1525.44       1446.57       273.76 o                         
  -7   4  11      13829.06      14146.48       680.89 o                         
  -5   4  11       6238.19       6195.80       449.16 o                         
  -3   4  11         98.35        284.65       104.50 o                         
  -1   4  11       1083.39        879.18       176.97 o                         
   1   4  11       2503.31       2504.27       276.79 o                         
   3   4  11      10000.54      10908.18       705.91 o                         
   5   4  11       5584.17       6084.20       655.95 o                         
   7   4  11        543.79        300.61       248.61 o                         
   9   4  11        578.96        694.79       260.47 o                         
 -22   0  12        402.77        465.39       211.88 o                         
 -20   0  12       7953.20       6532.18       892.01 o                         
 -18   0  12      24287.10      26164.74      1698.74 o                         
 -16   0  12      19842.42      22845.14      1509.85 o                         
 -14   0  12        240.59        383.31       128.61 o                         
 -12   0  12       3094.39       3120.70       294.46 o                         
 -10   0  12       5064.77       5183.72       333.56 o                         
  -8   0  12      38017.79      36552.67       849.07 o                         
  -6   0  12      87073.92      92103.66      2695.24 o                         
  -4   0  12      18234.27      19347.20       952.88 o                         
  -2   0  12        322.57        305.83       170.05 o                         
   0   0  12       3101.17       4143.87       422.44 o                         
   2   0  12       8376.04       7233.03       298.69 o                         
   4   0  12      67051.73      67931.23       949.51 o                         
   6   0  12      19996.10      19151.99       510.64 o                         
   8   0  12         32.87         67.66        53.97 o                         
  10   0  12       5219.70       5129.57       306.39 o                         
  12   0  12       6330.19       5912.28       522.48 o                         
  14   0  12      20587.25      22535.66       877.93 o                         
  16   0  12      15483.94      18047.80      1088.68 o                         
  18   0  12       1764.26       2053.74       420.41 o                         
  20   0  12        173.60        906.00       426.83 o                         
 -21   1  12       1347.12       1171.74       317.48 o                         
 -19   1  12         45.55        298.52       201.09 o                         
 -17   1  12         57.24         27.24       104.11 o                         
 -15   1  12        556.20        655.50       232.09 o                         
 -13   1  12       7559.06       7285.40       382.44 o                         
 -11   1  12       7861.36       7431.72       337.47 o                         
  -9   1  12        712.12        610.44        99.03 o                         
  -7   1  12       1364.24       1337.90       148.98 o                         
  -5   1  12        357.01        264.12        55.91 o                         
  -3   1  12      13427.74      12040.49       396.32 o                         
  -1   1  12      13529.55      12008.86       342.42 o                         
   1   1  12       7998.29       7173.33       258.06 o                         
   3   1  12        113.74         85.56        27.53 o                         
   5   1  12         74.73        -19.25        38.49 o                         
   7   1  12       1067.90        954.52       110.31 o                         
   9   1  12      12594.71      11690.97       426.89 o                         
  11   1  12       8936.68       8564.23       482.00 o                         
  13   1  12        925.33        783.36       125.05 o                         
  15   1  12         30.37        129.59       104.26 o                         
  17   1  12       1068.67       1316.78       194.53 o                         
  19   1  12       1354.52       1785.57       331.49 o                         
 -20   2  12        757.98        690.64       171.35 o                         
 -18   2  12       4050.94       3701.93       324.95 o                         
 -16   2  12       4435.56       4054.69       353.00 o                         
 -14   2  12        923.86        720.83       214.41 o                         
 -12   2  12        193.68        200.07        76.03 o                         
 -10   2  12        306.52         31.46       105.13 o                         
  -8   2  12       6198.19       5527.59       274.00 o                         
  -6   2  12       6827.94       6029.76       313.45 o                         
  -4   2  12       5147.54       4674.52       214.25 o                         
  -2   2  12        714.03        749.75        87.52 o                         
   0   2  12        379.32        458.59        74.17 o                         
   2   2  12       4213.08       3786.55       211.27 o                         
   4   2  12       8732.04       7997.35       309.11 o                         
   6   2  12       5080.95       5166.72       296.44 o                         
   8   2  12       4368.28       4554.58       283.54 o                         
  10   2  12         78.71          5.31        58.36 o                         
  12   2  12        581.26        468.63        84.44 o                         
  14   2  12       4891.34       4678.72       312.66 o                         
  16   2  12       3369.54       3273.10       352.90 o                         
  18   2  12         36.84          0.32       185.35 o                         
 -15   3  12       2702.23       2724.81       490.86 o                         
 -13   3  12      13043.15      13105.32       993.16 o                         
 -11   3  12      14778.59      14009.88      1224.88 o                         
  -9   3  12        353.83        238.38       135.39 o                         
  -7   3  12        499.87        583.75       139.11 o                         
  -5   3  12        163.31        188.67        76.93 o                         
  -3   3  12      20904.69      19073.21       782.66 o                         
  -1   3  12      33504.67      33407.12       916.05 o                         
   1   3  12      12961.67      12689.60       838.41 o                         
   3   3  12       1194.45       1250.24       198.35 o                         
   5   3  12        340.36        299.23       152.34 o                         
   7   3  12       5817.98       5414.57       550.41 o                         
   9   3  12      27176.32      29035.82      1813.96 o                         
  11   3  12      11550.35      12714.65       921.99 o                         
  13   3  12       1357.73        704.66       298.26 o                         
  15   3  12        105.05         66.08       325.26 o                         
 -10   4  12        339.16        407.62       140.29 o                         
  -8   4  12       7793.87       7150.85       583.43 o                         
  -6   4  12       4279.49       4072.88       365.24 o                         
  -4   4  12       1766.25       1289.41       206.99 o                         
  -2   4  12        174.45         40.29        84.78 o                         
   0   4  12        338.54        225.47       207.15 o                         
   2   4  12       5268.79       4849.36       472.31 o                         
   4   4  12       4086.30       3851.57       527.68 o                         
   6   4  12       2433.25       2891.79       679.53 o                         
   8   4  12        206.96        633.19       267.20 o                         
 -20   1  13       4186.65       4436.36       527.47 o                         
 -18   1  13        162.43        194.11       136.65 o                         
 -16   1  13        208.43        311.27       116.27 o                         
 -14   1  13       4804.98       6538.06       443.47 o                         
 -12   1  13      31080.83      38470.10       973.99 o                         
 -10   1  13      22050.13      21966.63       674.03 o                         
  -8   1  13        187.22        247.36        91.24 o                         
  -6   1  13        506.25        564.68       130.30 o                         
  -4   1  13       4706.31       4346.15       253.52 o                         
  -2   1  13      38200.91      42409.80       803.60 o                         
   0   1  13      40690.06      42908.97       638.99 o                         
   2   1  13       2100.71       1998.36       126.16 o                         
   4   1  13       1560.02       1523.13       109.92 o                         
   6   1  13        176.93        152.69        48.45 o                         
   8   1  13       5656.49       8611.73       348.61 o                         
  10   1  13      35538.59      40397.26       947.93 o                         
  12   1  13      13322.65      12929.22       448.74 o                         
  14   1  13        403.37        321.79       124.47 o                         
  16   1  13        246.07        343.35       134.41 o                         
  18   1  13       2395.37       3533.16       323.88 o                         
 -19   2  13       5393.46       6859.53       615.99 o                         
 -17   2  13      11851.21      14206.02       748.76 o                         
 -15   2  13       6860.74       7220.50       479.93 o                         
 -13   2  13        269.74        186.29       158.03 o                         
 -11   2  13        256.07         38.58        81.96 o                         
  -9   2  13       2394.55       3029.97       289.60 o                         
  -7   2  13      36366.06      39769.14       767.34 o                         
  -5   2  13      31290.57      33334.01       743.27 o                         
  -3   2  13       7906.62       8272.02       320.93 o                         
  -1   2  13        447.58        391.39        74.09 o                         
   1   2  13       2601.49       3335.04       202.91 o                         
   3   2  13      20173.50      23342.30       725.49 o                         
   5   2  13      31875.95      36115.13      1012.64 o                         
   7   2  13      11745.07      11011.70       448.89 o                         
   9   2  13       1107.77        946.92       131.52 o                         
  11   2  13         64.47        122.85        73.65 o                         
  13   2  13       6384.04       7381.14       378.04 o                         
  15   2  13      15754.10      19336.19       764.88 o                         
  17   2  13       9593.82      10011.41       613.69 o                         
 -16   3  13        231.59        432.61       240.72 o                         
 -14   3  13        407.10        539.79       235.50 o                         
 -12   3  13        172.57         95.54       190.65 o                         
 -10   3  13        131.16        332.47       182.84 o                         
  -8   3  13       2440.36       2585.18       262.13 o                         
  -6   3  13         37.40        130.79        86.77 o                         
  -4   3  13         58.14         65.41       109.54 o                         
  -2   3  13          3.38         11.85        70.53 o                         
   0   3  13         85.53        185.98       113.06 o                         
   2   3  13        430.76        465.42       135.04 o                         
   4   3  13        224.04        327.77       171.63 o                         
   6   3  13        377.22        713.93       374.25 o                         
   8   3  13          4.96         -0.74       173.53 o                         
  10   3  13        141.70         -0.49       161.56 o                         
  12   3  13         15.31        -51.07       102.14 o                         
  14   3  13        413.32        930.93       299.83 o                         
  -9   4  13       3038.19       2848.41       495.44 o                         
  -7   4  13      16495.15      19945.96       987.97 o                         
  -5   4  13       8869.64       9840.36       522.83 o                         
  -3   4  13        514.43        474.80       133.91 o                         
  -1   4  13        403.71        519.49       102.21 o                         
   1   4  13        762.52        628.07       190.67 o                         
   3   4  13       6128.37       7340.12       886.29 o                         
   5   4  13      16009.89      19124.71      1493.32 o                         
   7   4  13       2365.32       2880.77       678.41 o                         
 -20   0  14       1280.53       2391.94       567.13 o                         
 -18   0  14      18124.28      23663.47      1649.85 o                         
 -16   0  14      27117.79      35581.00      1357.03 o                         
 -14   0  14       1840.36       2550.55       334.85 o                         
 -12   0  14       1069.91        877.45       226.93 o                         
 -10   0  14        246.81        260.72       114.85 o                         
  -8   0  14      31754.22      49545.83      1342.89 o                         
  -6   0  14      85858.95     107990.34      2785.63 o                         
  -4   0  14      40344.30      40788.48      1533.50 o                         
  -2   0  14        666.59       3692.87       447.21 o                         
   0   0  14      11328.11      11186.76       757.76 o                         
   2   0  14      10006.74      19980.87       527.43 o                         
   4   0  14      71069.55      97557.28      1236.72 o                         
   6   0  14      54652.96      63143.74      1151.99 o                         
   8   0  14        177.44        239.29        67.61 o                         
  10   0  14        668.79        807.54       139.74 o                         
  12   0  14       2146.16       2714.38       423.38 o                         
  14   0  14      24450.24      34370.05      1572.79 o                         
  16   0  14      24750.37      32033.38      1466.99 o                         
  18   0  14       7858.43       7875.91       768.73 o                         
 -21   1  14       2339.20       2679.23       435.14 o                         
 -19   1  14        554.72        573.58       194.41 o                         
 -17   1  14        505.15        589.63       151.32 o                         
 -15   1  14        178.75        492.09       132.83 o                         
 -13   1  14       7512.29       8858.83       522.87 o                         
 -11   1  14      12803.29      16756.87       858.76 o                         
  -9   1  14       4787.88       4550.10       302.11 o                         
  -7   1  14         27.04        111.19        80.79 o                         
  -5   1  14        505.26        844.74       122.50 o                         
  -3   1  14       7826.06      13112.65       445.21 o                         
  -1   1  14      24802.12      30470.88       604.89 o                         
   1   1  14      18686.90      20135.73       479.80 o                         
   3   1  14        383.41        605.22        79.84 o                         
   5   1  14        193.52        204.98        60.99 o                         
   7   1  14       1347.61       2217.30       161.96 o                         
   9   1  14      19720.43      22647.26       551.77 o                         
  11   1  14       5253.56       6579.92       312.87 o                         
  13   1  14       2074.63       1989.11       209.21 o                         
  15   1  14        171.15        316.24        95.09 o                         
  17   1  14         26.26        220.49        96.34 o                         
  19   1  14       1761.11       2393.64       371.24 o                         
 -18   2  14       3212.61       4395.30       386.44 o                         
 -16   2  14       2807.56       3549.15       333.88 o                         
 -14   2  14        842.51        434.72       161.19 o                         
 -12   2  14        377.28        522.87       113.31 o                         
 -10   2  14        179.63        609.19       125.07 o                         
  -8   2  14       1101.34       2450.32       231.62 o                         
  -6   2  14      23059.34      26036.69       778.54 o                         
  -4   2  14       5208.34       4947.12       257.44 o                         
  -2   2  14         55.17        186.92        56.40 o                         
   0   2  14        840.11        847.16       111.11 o                         
   2   2  14        367.54       1867.16       142.89 o                         
   4   2  14      10150.35      16812.85       470.01 o                         
   6   2  14       6390.67       6321.18       341.32 o                         
   8   2  14       1864.18       1505.73       171.05 o                         
  10   2  14        188.04        230.02       100.95 o                         
  12   2  14        126.71        346.05       104.95 o                         
  14   2  14       2741.67       3331.48       324.05 o                         
  16   2  14       5010.07       5605.36       398.93 o                         
 -15   3  14        433.63       1110.92       397.85 o                         
 -13   3  14       9080.30      15529.02      1118.19 o                         
 -11   3  14      30063.33      36125.94      1637.07 o                         
  -9   3  14      10024.20       9994.63       641.74 o                         
  -7   3  14        454.98        479.69       109.49 o                         
  -5   3  14        524.82       1009.72       166.85 o                         
  -3   3  14      13763.03      20683.64       733.35 o                         
  -1   3  14      39105.56      53316.07      1379.58 o                         
   1   3  14      23489.26      27594.99       958.98 o                         
   3   3  14        939.98        846.59       239.29 o                         
   5   3  14        857.39       1124.76       253.83 o                         
   7   3  14       2772.50       5324.82       558.28 o                         
   9   3  14      15857.32      26242.33      1295.37 o                         
  11   3  14      23466.79      26980.75      1357.35 o                         
  13   3  14       3921.78       3318.38       547.36 o                         
  -8   4  14       2076.08       2561.10       472.44 o                         
  -6   4  14       5377.17       6368.77       474.60 o                         
  -4   4  14       2345.71       2495.09       259.40 o                         
  -2   4  14        275.59        507.83       147.58 o                         
   0   4  14        244.20        247.19       207.35 o                         
   2   4  14       1078.12       1521.19       376.58 o                         
   4   4  14       2800.59       3864.09       524.50 o                         
   6   4  14       4524.60       5034.49       701.99 o                         
 -20   1  15       4281.72       3543.43       471.88 o                         
 -18   1  15         63.66        -64.30       128.60 o                         
 -16   1  15       1910.60       1993.10       276.04 o                         
 -14   1  15       3439.63       6340.47       440.13 o                         
 -12   1  15      30104.95      40570.07      1332.67 o                         
 -10   1  15      28113.39      29984.11       829.30 o                         
  -8   1  15       1583.06       1501.05       219.58 o                         
  -6   1  15        121.57        186.02       101.42 o                         
  -4   1  15       1083.58       2063.91       577.31 o                         
  -2   1  15      33801.94      37219.87       928.20 o                         
   0   1  15      42771.04      47548.60       993.60 o                         
   2   1  15      17050.69      16175.82       473.50 o                         
   4   1  15         87.12        149.97        55.78 o                         
   6   1  15        158.56        294.02        77.76 o                         
   8   1  15      13940.36      17465.97       497.66 o                         
  10   1  15      49571.52      54333.41       932.12 o                         
  12   1  15      16038.54      15885.00       572.33 o                         
  14   1  15       1232.89       1371.57       179.16 o                         
  16   1  15         90.64        140.14       100.77 o                         
  18   1  15       1389.50       2016.36       246.59 o                         
 -19   2  15       4516.80       3940.72       392.33 o                         
 -17   2  15      15486.05      17576.95       782.92 o                         
 -15   2  15      12069.52      11678.86       595.54 o                         
 -13   2  15        622.27        743.71       136.00 o                         
 -11   2  15        303.97        209.33       116.38 o                         
  -9   2  15       5838.53       6721.10       444.22 o                         
  -7   2  15      38837.15      45325.55       980.80 o                         
  -5   2  15      35591.13      37352.97       839.76 o                         
  -3   2  15       6209.46       6103.02       290.59 o                         
  -1   2  15        510.96        393.33        86.18 o                         
   1   2  15        325.21       1035.02       192.02 o                         
   3   2  15      11951.79      15929.43       821.68 o                         
   5   2  15      35103.12      41639.44      1059.67 o                         
   7   2  15      14773.64      15229.05       556.00 o                         
   9   2  15         23.13        101.85       102.79 o                         
  11   2  15        220.43        266.54        84.51 o                         
  13   2  15       2993.52       4606.05       318.66 o                         
  15   2  15      12543.86      15311.23       654.90 o                         
 -14   3  15         55.10         73.66       186.64 o                         
 -12   3  15         16.22        241.75       199.80 o                         
 -10   3  15        278.41        106.46       224.29 o                         
  -8   3  15        416.01        618.00       203.90 o                         
  -6   3  15        179.36         72.96       115.69 o                         
  -4   3  15        336.44        446.72       112.65 o                         
  -2   3  15        396.42        433.66       144.16 o                         
   0   3  15         88.33        301.46       114.07 o                         
   2   3  15         14.30        -35.16        94.04 o                         
   4   3  15         22.98        -53.35       106.70 o                         
   6   3  15         51.62        259.87       154.96 o                         
   8   3  15         90.89         52.53       116.09 o                         
  10   3  15         67.81        174.25       183.73 o                         
  12   3  15         11.14         77.99       249.44 o                         
  -7   4  15       9106.19      10047.37       616.80 o                         
  -5   4  15      13508.77      15360.16       661.07 o                         
  -3   4  15       4531.10       4374.25       344.58 o                         
  -1   4  15        124.61        122.08       105.05 o                         
   1   4  15        628.55       1038.25       320.29 o                         
   3   4  15       4700.83       6889.11      1161.51 o                         
   5   4  15      11657.16      13132.91      1007.12 o                         
 -20   0  16         72.11       1943.39       581.31 o                         
 -18   0  16       9535.04      11050.84      1164.69 o                         
 -16   0  16      18998.60      21241.27      1525.59 o                         
 -14   0  16      16518.35      14629.55      1191.13 o                         
 -12   0  16        578.94        710.76       300.05 o                         
 -10   0  16        165.93       1894.72       463.17 o                         
  -8   0  16       9973.21      18705.58      1260.88 o                         
  -6   0  16      71183.49      73780.26      2316.03 o                         
  -4   0  16      46038.46      46897.93      1748.79 o                         
  -2   0  16       8092.68       8760.75       720.18 o                         
   0   0  16        403.49        431.79       144.54 o                         
   2   0  16       7827.61       7778.90       288.95 o                         
   4   0  16      29555.62      29705.72       735.33 o                         
   6   0  16      52150.39      52726.76      1076.48 o                         
   8   0  16      23699.32      22862.71       721.64 o                         
  10   0  16       4978.81       5639.87       505.41 o                         
  12   0  16       1386.40       2594.53       835.60 o                         
  14   0  16       6105.91       7322.13       689.05 o                         
  16   0  16      13136.94      13554.97       967.07 o                         
  18   0  16       7129.31       7428.85      1048.74 o                         
 -19   1  16       1134.82        778.22       369.29 o                         
 -17   1  16         29.80        255.54       178.60 o                         
 -15   1  16        258.76        205.78       280.27 o                         
 -13   1  16       1909.25       2223.23       264.01 o                         
 -11   1  16      11855.35      11476.92       564.21 o                         
  -9   1  16       7540.33       7363.60       398.01 o                         
  -7   1  16       2945.94       3517.57       263.39 o                         
  -5   1  16       1328.26       1139.05       152.17 o                         
  -3   1  16       1407.66       1046.43       207.18 o                         
  -1   1  16       7741.40       6883.25       323.59 o                         
   1   1  16       6753.17       5827.85       408.62 o                         
   3   1  16       3958.64       3609.70       210.51 o                         
   5   1  16        130.04        152.09        61.33 o                         
   7   1  16        916.28        694.00       110.95 o                         
   9   1  16        621.16        325.65       105.64 o                         
  11   1  16       9312.10       8878.40       375.16 o                         
  13   1  16       2498.45       2515.94       240.58 o                         
  15   1  16        394.93        277.32        83.87 o                         
  17   1  16        220.67        320.91       151.60 o                         
 -18   2  16       1653.08       1939.92       285.61 o                         
 -16   2  16       4454.00       3948.10       363.36 o                         
 -14   2  16       2778.91       2496.58       278.90 o                         
 -12   2  16         32.40         70.35       106.94 o                         
 -10   2  16        306.69        228.28       111.44 o                         
  -8   2  16       5038.10       4784.89       334.76 o                         
  -6   2  16      16133.69      16525.33       571.62 o                         
  -4   2  16       3849.19       3725.92       254.95 o                         
  -2   2  16        500.71        416.77        89.68 o                         
   0   2  16        560.39        604.31       117.15 o                         
   2   2  16        737.95        417.36        98.81 o                         
   4   2  16      11402.33      11687.58       443.83 o                         
   6   2  16       8499.62       7857.02       399.03 o                         
   8   2  16       3073.15       2738.93       242.69 o                         
  10   2  16         83.66         24.87        65.99 o                         
  12   2  16        114.44        -11.36        76.80 o                         
  14   2  16       1442.89       1805.12       210.76 o                         
  16   2  16       3303.04       3471.60       320.28 o                         
 -15   3  16        218.02        115.39       279.21 o                         
 -13   3  16       9425.62       9583.27       932.67 o                         
 -11   3  16      23042.73      23954.57      1383.02 o                         
  -9   3  16      17139.66      18261.97      1269.11 o                         
  -7   3  16         29.41        169.04       122.63 o                         
  -5   3  16        215.74        309.82       115.74 o                         
  -3   3  16       2603.97       1761.18       260.82 o                         
  -1   3  16      21677.48      22341.37       786.82 o                         
   1   3  16      16695.48      16474.27       652.96 o                         
   3   3  16       2366.81       2141.26       452.63 o                         
   5   3  16        215.46         95.86       143.20 o                         
   7   3  16        839.89        686.34       570.49 o                         
   9   3  16      11438.84      12784.17      1442.95 o                         
  11   3  16      14833.18      17367.27      1105.46 o                         
  -6   4  16       3544.12       3347.19       344.63 o                         
  -4   4  16       3121.45       3387.93       361.49 o                         
  -2   4  16        423.20        383.06       126.53 o                         
   0   4  16         46.81         69.30       109.94 o                         
   2   4  16        825.41        694.72       204.37 o                         
   4   4  16       2967.25       2868.53       489.41 o                         
 -20   1  17       6811.76       6133.32       681.54 o                         
 -18   1  17       1518.73       1447.12       279.62 o                         
 -16   1  17        639.92        610.60       192.18 o                         
 -14   1  17       1612.60       1273.06       222.39 o                         
 -12   1  17      17200.66      17301.14       740.74 o                         
 -10   1  17      33340.88      34465.24       927.54 o                         
  -8   1  17      19688.96      20134.51       674.22 o                         
  -6   1  17        330.73        180.67       122.21 o                         
  -4   1  17       3198.14       1752.62       194.69 o                         
  -2   1  17      10133.35       8700.46       393.73 o                         
   0   1  17      38613.99      35860.73       717.38 o                         
   2   1  17      33786.24      33949.25       753.20 o                         
   4   1  17       1142.98       1369.43       182.55 o                         
   6   1  17       1347.96        707.51        90.43 o                         
   8   1  17       3881.37       2608.58       191.06 o                         
  10   1  17      13215.61      12548.06       442.61 o                         
  12   1  17       9512.09       9419.28       448.34 o                         
  14   1  17       2076.39       2185.61       277.82 o                         
  16   1  17        439.45        354.84       125.98 o                         
 -17   2  17       9202.08       9298.06       573.99 o                         
 -15   2  17      14247.56      14134.62       678.46 o                         
 -13   2  17       4274.88       3755.76       328.10 o                         
 -11   2  17        222.70         25.44       101.22 o                         
  -9   2  17        824.48        193.96       110.18 o                         
  -7   2  17       5637.06       4800.50       323.76 o                         
  -5   2  17      27527.56      26772.92       767.47 o                         
  -3   2  17      13062.74      11982.88       483.42 o                         
  -1   2  17        194.51        331.03        71.53 o                         
   1   2  17       3324.46       2392.52       191.62 o                         
   3   2  17       5379.36       3741.21       242.07 o                         
   5   2  17      22821.83      22099.35       685.39 o                         
   7   2  17      20100.93      20998.10       689.07 o                         
   9   2  17       2064.15       1967.09       199.95 o                         
  11   2  17        200.94         90.93        82.93 o                         
  13   2  17        586.70         52.48        70.93 o                         
  15   2  17       4393.63       3835.59       333.82 o                         
 -14   3  17         25.72       -104.62       209.24 o                         
 -12   3  17          2.33        -46.33       140.80 o                         
 -10   3  17          3.00        -58.13       116.26 o                         
  -8   3  17         17.25        -21.04       177.69 o                         
  -6   3  17        316.85        271.10       125.86 o                         
  -4   3  17        399.49        475.80       158.85 o                         
  -2   3  17         88.31          3.11        89.97 o                         
   0   3  17         58.55         97.99        90.32 o                         
   2   3  17        330.29        311.17       115.23 o                         
   4   3  17         13.46        128.52       145.92 o                         
   6   3  17        466.32        419.89       171.44 o                         
   8   3  17         15.78        153.08       137.51 o                         
  10   3  17          0.68        -27.27       214.28 o                         
  12   3  17        154.33        370.11       217.16 o                         
  -5   4  17      11249.01      12069.55       682.00 o                         
  -3   4  17       3538.49       4273.67       392.77 o                         
  -1   4  17        267.95        313.40       121.71 o                         
   1   4  17        596.93        441.73       429.71 o                         
   3   4  17       2101.75       1219.85       292.42 o                         
 -20   0  18        164.97        580.31       368.72 o                         
 -18   0  18       5976.51       5475.77       822.49 o                         
 -16   0  18      28353.60      28896.05      1804.10 o                         
 -14   0  18      28568.94      31615.12      1808.05 o                         
 -12   0  18        251.27        677.92       309.52 o                         
 -10   0  18        973.01        874.72       332.56 o                         
  -8   0  18       4528.48       3500.48       536.57 o                         
  -6   0  18      44504.88      44021.18      1834.58 o                         
  -4   0  18      27937.29      27821.36      1398.25 o                         
  -2   0  18       7704.56       7507.32       713.42 o                         
   0   0  18       2588.09       2585.24       303.29 o                         
   2   0  18        354.60        421.51       128.12 o                         
   4   0  18      19722.38      19284.49       775.84 o                         
   6   0  18      39279.14      39693.14      1863.77 o                         
   8   0  18      21746.25      24685.06      1034.95 o                         
  10   0  18       5750.21       5295.25       654.03 o                         
  12   0  18       1479.43       1198.59       260.25 o                         
  14   0  18        888.43        895.57       443.27 o                         
  16   0  18      11909.36      12045.86       931.94 o                         
 -19   1  18       1406.60       1376.77       269.34 o                         
 -17   1  18          6.77        -81.59       163.17 o                         
 -15   1  18        546.13        252.62       189.56 o                         
 -13   1  18       1912.14       1896.66       266.04 o                         
 -11   1  18       8449.62       7910.78       500.09 o                         
  -9   1  18       8690.75       8816.04       495.74 o                         
  -7   1  18        265.06        339.65       111.65 o                         
  -5   1  18        295.71        258.05        99.96 o                         
  -3   1  18        193.80        203.60       105.32 o                         
  -1   1  18       9477.22       9238.56       395.09 o                         
   1   1  18      12385.89      12292.41       514.66 o                         
   3   1  18       5496.95       5621.30       424.37 o                         
   5   1  18        190.08        187.40       131.37 o                         
   7   1  18         32.99         78.19        71.61 o                         
   9   1  18       3782.64       3610.24       233.97 o                         
  11   1  18      10436.13      10992.70       429.97 o                         
  13   1  18       1525.58       1393.05       171.40 o                         
  15   1  18         24.11        -50.21       100.42 o                         
  17   1  18         58.71        115.56       108.53 o                         
 -16   2  18       4688.58       4546.26       398.78 o                         
 -14   2  18       4536.63       3935.19       538.92 o                         
 -12   2  18        597.04        367.24       109.87 o                         
 -10   2  18        591.81        740.05       159.26 o                         
  -8   2  18        588.75        540.69       134.63 o                         
  -6   2  18       1051.35        809.00       150.13 o                         
  -4   2  18       8258.46       8078.66       404.41 o                         
  -2   2  18       1793.74       1611.45       157.12 o                         
   0   2  18        400.39        248.33        76.63 o                         
   2   2  18        257.76        226.32        66.73 o                         
   4   2  18        645.60        522.92        84.52 o                         
   6   2  18       5500.64       5447.29       354.10 o                         
   8   2  18       2947.50       3413.54       284.64 o                         
  10   2  18        108.06        117.80        80.06 o                         
  12   2  18       2370.38       1845.10       200.56 o                         
  14   2  18         64.48        -55.88       111.75 o                         
 -13   3  18       2117.90       2151.06       428.84 o                         
 -11   3  18      14294.97      16500.72      1189.00 o                         
  -9   3  18      16182.16      17134.30       915.04 o                         
  -7   3  18       1557.06       2274.76       337.84 o                         
  -5   3  18       1005.98        860.30       216.42 o                         
  -3   3  18        104.19        117.21       111.69 o                         
  -1   3  18      10556.23      10522.89       548.49 o                         
   1   3  18      24152.32      24336.07       957.02 o                         
   3   3  18      12851.79      13563.56       914.44 o                         
   5   3  18        119.26        244.24       124.10 o                         
   7   3  18         74.89        343.95       189.84 o                         
   9   3  18       2433.30       2260.31       407.74 o                         
  11   3  18      12216.97      13641.28      1000.86 o                         
  -2   4  18        769.81        899.96       202.29 o                         
   0   4  18        152.68        263.54       386.92 o                         
 -18   1  19       3148.85       3175.38       370.03 o                         
 -16   1  19         72.63        -59.37       118.74 o                         
 -14   1  19         43.40        161.57       158.55 o                         
 -12   1  19       5547.47       5315.78       415.66 o                         
 -10   1  19      22446.88      22026.75       832.60 o                         
  -8   1  19      13899.66      13904.23       630.07 o                         
  -6   1  19       1639.44       1861.35       209.83 o                         
  -4   1  19       2804.09       2969.08       311.76 o                         
  -2   1  19       2031.08       1373.92       188.62 o                         
   0   1  19      21633.32      21212.09       895.95 o                         
   2   1  19      17891.71      18343.04       684.90 o                         
   4   1  19       2671.19       2530.84       258.66 o                         
   6   1  19        773.36        656.54       120.83 o                         
   8   1  19         66.13         27.20        68.60 o                         
  10   1  19       2230.05       2193.31       210.25 o                         
  12   1  19      11896.73      12381.15       577.81 o                         
  14   1  19       4226.13       4370.95       380.93 o                         
  16   1  19         21.27        185.98       130.31 o                         
 -17   2  19       6202.30       6038.15       513.45 o                         
 -15   2  19      11555.62      11707.80       635.11 o                         
 -13   2  19       7060.93       7385.89       482.50 o                         
 -11   2  19         31.35         57.62        94.86 o                         
  -9   2  19        361.46        145.79       163.16 o                         
  -7   2  19       4103.96       3529.94       287.45 o                         
  -5   2  19      25336.57      24167.35       745.88 o                         
  -3   2  19      15145.29      14349.00       481.81 o                         
  -1   2  19       1194.27       1083.67       137.65 o                         
   1   2  19         65.56         81.58        75.92 o                         
   3   2  19       4271.22       3706.25       247.75 o                         
   5   2  19      12075.03      11232.12       510.28 o                         
   7   2  19      18568.70      18837.79       679.81 o                         
   9   2  19       4045.12       3900.03       317.28 o                         
  11   2  19         25.76         27.80        85.87 o                         
  13   2  19        142.05         83.41        87.69 o                         
 -12   3  19        123.46        145.96       176.73 o                         
 -10   3  19         60.85         86.28       151.20 o                         
  -8   3  19          5.15        125.29       212.24 o                         
  -6   3  19        284.80        119.97       139.45 o                         
  -4   3  19        346.38        451.14       154.00 o                         
  -2   3  19        170.48        380.46       116.93 o                         
   0   3  19        501.88        518.78       185.90 o                         
   2   3  19        165.83         -7.42       107.09 o                         
   4   3  19        275.24        156.42       165.82 o                         
   6   3  19        158.67         93.69       141.64 o                         
   8   3  19         35.53        156.90       306.76 o                         
  10   3  19        363.17        618.19       252.15 o                         
 -18   0  20        703.13        392.79       306.11 o                         
 -16   0  20      13620.57      12989.58      1244.15 o                         
 -14   0  20      16928.92      19589.70      1468.44 o                         
 -12   0  20       5215.72       5450.06       743.16 o                         
 -10   0  20       1073.32        821.03       262.80 o                         
  -8   0  20        252.82         78.19       172.47 o                         
  -6   0  20        328.99         -8.35       142.72 o                         
  -4   0  20      44161.79      44417.98      1905.95 o                         
  -2   0  20      22892.71      22013.72      1307.98 o                         
   0   0  20       1291.59        856.57       306.39 o                         
   2   0  20       1191.47        913.25       202.90 o                         
   4   0  20       3936.67       3105.52       539.85 o                         
   6   0  20      22929.96      25578.72      1542.73 o                         
   8   0  20      20123.29      20352.93      1412.71 o                         
  10   0  20       2770.70       2760.33       544.33 o                         
  12   0  20        282.51        143.87       265.43 o                         
  14   0  20        203.06        221.55       208.58 o                         
  16   0  20       5176.91       5393.31       636.77 o                         
 -17   1  20        767.31        921.45       270.22 o                         
 -15   1  20         21.37         34.39       156.43 o                         
 -13   1  20        302.32        -15.44       223.02 o                         
 -11   1  20       2128.12       1665.94       237.84 o                         
  -9   1  20       8115.75       8152.75       466.06 o                         
  -7   1  20       4735.34       4669.27       338.67 o                         
  -5   1  20       1395.38       1179.46       191.50 o                         
  -3   1  20        735.65        783.37       154.64 o                         
  -1   1  20       1872.64       1430.88       261.63 o                         
   1   1  20       9980.80       8017.14       570.68 o                         
   3   1  20       8148.04       7285.56       447.12 o                         
   5   1  20       1197.48       1130.04       159.71 o                         
   7   1  20         80.14         13.09        98.39 o                         
   9   1  20        422.81        303.17        97.45 o                         
  11   1  20        267.11        387.04       107.07 o                         
  13   1  20       5334.58       5473.46       470.10 o                         
  15   1  20        888.99        602.80       178.04 o                         
 -16   2  20       2407.30       2200.04       287.26 o                         
 -14   2  20       3146.15       2986.15       315.55 o                         
 -12   2  20         38.51        -65.66       131.32 o                         
 -10   2  20        510.58        467.37       119.27 o                         
  -8   2  20        423.99        279.22       141.21 o                         
  -6   2  20       1819.99       1610.01       198.25 o                         
  -4   2  20       5364.29       4819.69       296.04 o                         
  -2   2  20       2446.11       2184.87       217.02 o                         
   0   2  20        279.34        315.82        76.82 o                         
   2   2  20        101.22         55.75        59.07 o                         
   4   2  20        929.73        635.01       126.79 o                         
   6   2  20       5472.30       4755.05       344.58 o                         
   8   2  20       4346.07       4316.85       334.14 o                         
  10   2  20        371.66        262.13       101.69 o                         
  12   2  20         44.24        -44.62        89.24 o                         
 -11   3  20       8916.53       7945.08       720.64 o                         
  -9   3  20      15861.14      15106.80       890.09 o                         
  -7   3  20       5602.97       5734.94       534.34 o                         
  -5   3  20        114.72        448.09       225.93 o                         
  -3   3  20         55.09        106.64       135.32 o                         
  -1   3  20       6279.77       6149.90       498.32 o                         
   1   3  20      23126.42      22865.46       959.52 o                         
   3   3  20      13262.62      13910.00       957.79 o                         
   5   3  20        254.68        767.83       350.29 o                         
   7   3  20        320.03        343.99       275.60 o                         
   9   3  20        419.54        119.69       145.81 o                         
 -16   1  21         53.75        -78.47       156.93 o                         
 -14   1  21       1776.64       1833.82       292.21 o                         
 -12   1  21        990.70        635.99       162.44 o                         
 -10   1  21      15416.16      14971.92       716.54 o                         
  -8   1  21      16401.36      16347.10       712.73 o                         
  -6   1  21        952.41       1090.97       192.16 o                         
  -4   1  21         78.16         75.93        87.25 o                         
  -2   1  21        216.66        144.89       128.68 o                         
   0   1  21      14838.06      13645.19       758.76 o                         
   2   1  21      32692.60      31998.85       967.52 o                         
   4   1  21      13908.14      12346.39       603.50 o                         
   6   1  21         42.42         19.09        70.22 o                         
   8   1  21        189.18        176.32       119.25 o                         
  10   1  21       2326.44       1634.51       211.06 o                         
  12   1  21      18635.69      18765.60      1064.35 o                         
  14   1  21       8570.47       7786.01       709.74 o                         
 -15   2  21      14423.69      14301.64       725.34 o                         
 -13   2  21      12611.92      12291.63       645.51 o                         
 -11   2  21        453.03        224.33       124.70 o                         
  -9   2  21        449.59        461.63       154.75 o                         
  -7   2  21       1031.01        470.95       144.56 o                         
  -5   2  21      13721.31      12171.79       655.49 o                         
  -3   2  21      21813.98      18738.20       665.08 o                         
  -1   2  21       7023.96       5552.62       361.87 o                         
   1   2  21         93.77         31.82        60.39 o                         
   3   2  21        567.42        620.51       125.45 o                         
   5   2  21       5723.64       4332.58       386.49 o                         
   7   2  21      13811.93      12940.21       588.85 o                         
   9   2  21       7395.50       6205.14       418.38 o                         
  11   2  21          4.76       -120.89       241.79 o                         
 -10   3  21         22.31        126.15       162.73 o                         
  -8   3  21         49.60        317.41       130.86 o                         
  -6   3  21        310.39        430.64       189.76 o                         
  -4   3  21          2.23        -27.52       121.14 o                         
  -2   3  21         46.59         47.33       117.69 o                         
   0   3  21          0.78         63.17       105.99 o                         
   2   3  21         27.92        -73.21       168.28 o                         
   4   3  21        141.34         34.67       474.03 o                         
   6   3  21         50.50        221.03       181.26 o                         
   8   3  21        186.01        376.28       347.31 o                         
 -16   0  22       9903.03       8140.02      1026.81 o                         
 -14   0  22      19465.38      18643.99      1481.38 o                         
 -12   0  22       9550.25       8182.29       914.81 o                         
 -10   0  22        148.86        212.73       161.30 o                         
  -8   0  22        582.77        779.89       293.63 o                         
  -6   0  22      12863.55      11763.92      1023.75 o                         
  -4   0  22      63996.79      64905.46      2463.90 o                         
  -2   0  22      24591.02      23706.12      1423.52 o                         
   0   0  22       2838.19       2310.85       442.61 o                         
   2   0  22         91.29        106.87       199.01 o                         
   4   0  22       3363.14       2726.30       510.63 o                         
   6   0  22      20793.94      23407.79      1548.01 o                         
   8   0  22      21998.12      22924.55      1581.90 o                         
  10   0  22       6634.28       5205.02       768.11 o                         
  12   0  22         30.75       -108.97       262.98 o                         
  14   0  22        491.82        560.41       332.80 o                         
 -17   1  22        883.04        953.43       255.85 o                         
 -15   1  22         11.23        -19.44       130.48 o                         
 -13   1  22         17.40         80.80        94.23 o                         
 -11   1  22       3355.35       2798.84       318.20 o                         
  -9   1  22       6520.34       6239.02       467.91 o                         
  -7   1  22       5232.16       4736.46       383.74 o                         
  -5   1  22       1038.83       1310.51       237.82 o                         
  -3   1  22        165.98         -0.23        99.30 o                         
  -1   1  22       1702.87       1161.56       235.12 o                         
   1   1  22       9863.34       9762.47       538.44 o                         
   3   1  22       3184.74       2989.50       305.04 o                         
   5   1  22        510.38        537.70       131.83 o                         
   7   1  22        123.51        115.75        74.46 o                         
   9   1  22          6.88         28.27       178.72 o                         
  11   1  22       4593.49       4416.53       518.19 o                         
  13   1  22       4409.66       3969.67       510.62 o                         
 -14   2  22       3936.03       4988.15       428.10 o                         
 -12   2  22       2145.82       1924.82       258.28 o                         
 -10   2  22         49.54        123.03        93.17 o                         
  -8   2  22        329.29        353.49       130.60 o                         
  -6   2  22        376.68        168.93       103.56 o                         
  -4   2  22       8497.83       8080.14       415.14 o                         
  -2   2  22       7835.31       7215.74       466.23 o                         
   0   2  22       1383.21       1188.20       161.33 o                         
   2   2  22         32.36         21.30       114.00 o                         
   4   2  22         52.52         58.30        91.96 o                         
   6   2  22       2620.69       2044.06       236.42 o                         
   8   2  22       3361.08       3088.22       295.15 o                         
  10   2  22       1159.28       1017.41       197.16 o                         
  -9   3  22      14791.43      14071.97       898.26 o                         
  -7   3  22       9561.69       9409.20       712.02 o                         
  -5   3  22        765.07        491.51       143.74 o                         
  -3   3  22        379.83        533.13       257.55 o                         
  -1   3  22       1922.97       1676.52       274.98 o                         
   1   3  22      13651.94      12443.93       925.94 o                         
   3   3  22      12448.71      12792.53       946.85 o                         
   5   3  22       2433.89       2072.72       378.89 o                         
 -16   1  23       1281.49        952.96       221.43 o                         
 -14   1  23         88.39         48.03       143.44 o                         
 -12   1  23        888.50       1078.77       278.44 o                         
 -10   1  23      10570.26      10809.01       632.05 o                         
  -8   1  23      20026.65      19571.31       913.33 o                         
  -6   1  23      12480.00      12187.75       751.65 o                         
  -4   1  23       1376.37       1415.99       263.66 o                         
  -2   1  23         53.44         23.52       108.13 o                         
   0   1  23       7334.72       6858.99       565.43 o                         
   2   1  23      21758.32      21861.21       838.87 o                         
   4   1  23       9183.57       9234.74       546.77 o                         
   6   1  23        835.27        936.15       179.86 o                         
   8   1  23        433.92        425.15       121.89 o                         
  10   1  23       1601.66        926.32       252.30 o                         
  12   1  23       7547.50       7965.82       719.22 o                         
 -13   2  23       6153.18       6388.43       486.46 o                         
 -11   2  23       2765.14       2661.12       309.85 o                         
  -9   2  23         87.51         25.75       104.92 o                         
  -7   2  23        161.00        289.95       118.03 o                         
  -5   2  23       5625.98       5015.88       319.60 o                         
  -3   2  23      20704.13      19493.69       923.80 o                         
  -1   2  23       9430.36       9771.51       503.89 o                         
   1   2  23        285.65        238.54        81.58 o                         
   3   2  23        103.84         18.31       100.41 o                         
   5   2  23       2973.75       2555.79       267.42 o                         
   7   2  23       9233.99       9003.84       508.20 o                         
   9   2  23      10205.06      10392.10       558.67 o                         
  -8   3  23         79.48        -53.71       107.41 o                         
  -6   3  23          0.41        -29.49       128.04 o                         
  -4   3  23          7.06        -13.37       149.07 o                         
  -2   3  23         50.62         29.96       126.96 o                         
   0   3  23         15.69        -48.19       114.89 o                         
   2   3  23          0.31        176.60       192.91 o                         
   4   3  23         60.57         33.64       153.33 o                         
 -16   0  24       2946.05       3026.95       638.80 o                         
 -14   0  24      18859.21      18567.69      1522.35 o                         
 -12   0  24      17885.23      19088.11      1485.43 o                         
 -10   0  24       3163.22       2921.93       574.25 o                         
  -8   0  24        457.17        -80.39       160.78 o                         
  -6   0  24       3867.24       3513.84       630.19 o                         
  -4   0  24      11261.05      11647.79      1068.07 o                         
  -2   0  24      31802.55      31888.38      1258.31 o                         
   0   0  24       9298.02      10429.05      1008.12 o                         
   2   0  24         55.41        -49.58       234.46 o                         
   4   0  24       2249.97       2540.40       557.88 o                         
   6   0  24       4502.08       4145.16       721.03 o                         
   8   0  24      15062.15      16459.86      1382.04 o                         
  10   0  24      10787.95       9550.12      1110.47 o                         
  12   0  24       1764.26       1739.19       480.72 o                         
 -15   1  24        151.56        -34.48       111.26 o                         
 -13   1  24        427.52        518.72       177.21 o                         
 -11   1  24        353.69        356.99       135.44 o                         
  -9   1  24       4118.17       3454.93       422.59 o                         
  -7   1  24       5766.96       5465.03       514.81 o                         
  -5   1  24       3395.33       3393.60       405.24 o                         
  -3   1  24        136.53         54.53       126.11 o                         
  -1   1  24         16.18         53.15        96.66 o                         
   1   1  24       1737.59       1400.55       224.51 o                         
   3   1  24       7119.22       7511.35       503.93 o                         
   5   1  24       4374.96       4573.24       352.91 o                         
   7   1  24        125.77         77.71       160.35 o                         
   9   1  24         63.99        -74.12       148.24 o                         
  11   1  24        794.58        326.60       200.31 o                         
 -12   2  24       2459.52       1849.89       542.62 o                         
 -10   2  24         95.05        153.00       100.80 o                         
  -8   2  24        143.63        226.37       117.66 o                         
  -6   2  24        710.92        659.07       146.61 o                         
  -4   2  24       7247.91       7312.20       489.12 o                         
  -2   2  24       2274.59       2325.77       270.46 o                         
   0   2  24       1096.76        729.92       147.40 o                         
   2   2  24        265.95        120.49        83.06 o                         
   4   2  24         29.17        -34.73        93.66 o                         
   6   2  24        941.20       1004.21       162.86 o                         
   8   2  24       2381.49       2273.46       275.23 o                         
  -5   3  24       1925.90       2042.57       543.03 o                         
  -3   3  24         94.07        108.90        95.00 o                         
  -1   3  24        345.58        601.46       184.00 o                         
   1   3  24       7956.25       8507.67      1077.16 o                         
 -14   1  25         65.82         31.41       166.59 o                         
 -12   1  25        399.95        726.00       264.55 o                         
 -10   1  25       4653.81       4194.12       495.46 o                         
  -8   1  25      15997.31      16018.48      1171.02 o                         
  -6   1  25      14116.57      15661.80       908.40 o                         
  -4   1  25         23.94         13.42       162.38 o                         
  -2   1  25       1169.51       1364.46       275.23 o                         
   0   1  25        832.99        599.20       188.98 o                         
   2   1  25       9300.71       9391.79       600.16 o                         
   4   1  25       9644.06      11902.88      1132.41 o                         
   6   1  25       2113.10       2236.78       311.50 o                         
   8   1  25        224.02        179.17       166.63 o                         
  10   1  25        456.12        789.66       360.39 o                         
 -11   2  25       7344.86       8332.90       558.01 o                         
  -9   2  25         44.05         96.06       134.28 o                         
  -7   2  25         44.69        128.74       133.96 o                         
  -5   2  25       4317.25       4315.46       339.32 o                         
  -3   2  25      17351.79      17380.83       797.42 o                         
  -1   2  25       9717.41      10133.47       564.40 o                         
   1   2  25       1049.39       1434.02       237.51 o                         
   3   2  25        132.16         25.72        85.47 o                         
   5   2  25        397.23        301.53       110.88 o                         
   7   2  25       7661.51       7776.32       505.65 o                         
 -14   0  26      10172.54      12950.37      1363.49 o                         
 -12   0  26       9513.65      12660.64      1274.60 o                         
 -10   0  26       2678.19       3311.81       686.05 o                         
  -8   0  26        216.66        313.18       155.61 o                         
  -6   0  26         73.11         69.39       272.84 o                         
  -4   0  26       7702.69       6866.70       874.52 o                         
  -2   0  26      18512.49      20227.92      1642.34 o                         
   0   0  26       7406.47       8249.10      1016.19 o                         
   2   0  26        239.74         74.71       246.49 o                         
   4   0  26         74.71        -46.71       188.60 o                         
   6   0  26       4750.03       4953.44       810.04 o                         
   8   0  26      12639.14      12878.48      1401.76 o                         
  10   0  26      13960.69      19062.75      1641.90 o                         
 -13   1  26         34.88        117.03       140.14 o                         
 -11   1  26        716.56        542.46       253.20 o                         
  -9   1  26       3771.31       3972.94       489.41 o                         
  -7   1  26       5379.58       5584.10       594.87 o                         
  -5   1  26       2118.06       2492.50       370.98 o                         
  -3   1  26        401.60        356.70       274.55 o                         
  -1   1  26        154.72        279.81       154.67 o                         
   1   1  26       1585.98       1521.84       259.39 o                         
   3   1  26       5398.44       5898.01       608.93 o                         
   5   1  26       1249.01       1095.15       505.66 o                         
   7   1  26        257.85        301.05       119.40 o                         
   9   1  26         15.00       -137.00       273.99 o                         
 -10   2  26        735.31        850.67       200.49 o                         
  -8   2  26        137.51        507.61       157.64 o                         
  -6   2  26        108.74        198.23       117.09 o                         
  -4   2  26         93.80         39.71       115.92 o                         
  -2   2  26       3376.12       3564.96       438.18 o                         
   0   2  26       1999.91       1934.92       241.66 o                         
   2   2  26         18.67        188.42       124.28 o                         
   4   2  26        617.63        781.30       198.21 o                         
   6   2  26        319.40        329.83       124.36 o                         
 -12   1  27        233.57        243.08       168.35 o                         
 -10   1  27       1655.32       2264.84       383.46 o                         
  -8   1  27       9821.04      12844.20       871.90 o                         
  -6   1  27      11822.17      13365.60       866.77 o                         
  -4   1  27        865.53        449.53       145.35 o                         
  -2   1  27         52.70        258.86       321.20 o                         
   0   1  27         55.08        162.14       108.16 o                         
   2   1  27       4889.02       7302.84       669.39 o                         
   4   1  27      12796.41      15284.96       980.31 o                         
   6   1  27       6467.07       6117.08       517.72 o                         
   8   1  27        437.79        466.69       132.03 o                         
  -7   2  27        121.51         61.21       115.80 o                         
  -5   2  27        474.81        914.75       227.58 o                         
  -3   2  27       3738.86       5551.37       866.86 o                         
  -1   2  27      10032.79      10032.93       565.72 o                         
   1   2  27       2410.31       1988.07       261.93 o                         
   3   2  27         33.17        109.51       101.22 o                         
 -10   0  28      11376.29      10075.22      1133.25 o                         
  -8   0  28        267.28        158.76       171.78 o                         
  -6   0  28        366.69       1538.31       440.78 o                         
  -4   0  28       2130.96       7355.34       930.93 o                         
  -2   0  28      16364.98      21697.44      1604.29 o                         
   0   0  28      16925.98      17357.19      1455.81 o                         
   2   0  28       2370.90       2085.55       518.21 o                         
   4   0  28        162.15        -63.56       158.97 o                         
   6   0  28        632.30       3500.14       679.92 o                         
  -9   1  28       1077.25       1705.39       340.54 o                         
  -7   1  28       3971.58       4748.64       533.91 o                         
  -5   1  28       1820.93       1525.35       235.58 o                         
  -3   1  28        402.35        665.58       337.17 o                         
  -1   1  28        179.44         47.07       137.30 o                         
   1   1  28        272.17        620.63       207.29 o                         
   3   1  28       2097.21       3143.64       465.18 o                         
   5   1  28       4919.55       4979.36       478.93 o                         
  -4   2  28        137.55        828.19       265.51 o                         
  -2   2  28       4569.01       5530.55       428.92 o                         
   0   2  28       2012.28       1832.73       249.95 o                         
  -8   1  29       7454.87      10473.58       863.94 o                         
  -6   1  29       9078.62       9084.49       745.28 o                         
  -4   1  29       3497.28       2828.61       339.83 o                         
  -2   1  29         33.87        -82.17       164.34 o                         
   0   1  29        159.95        447.09       212.51 o                         
   2   1  29       3080.58       3572.09       591.83 o                         
   4   1  29      12517.10      14453.92       997.07 o                         
  -8   0  30       1072.78       1059.82       455.39 o                         
  -6   0  30        493.96       1521.51       440.92 o                         
  -4   0  30       1054.99       2831.82       681.51 o                         
  -2   0  30      12168.34      14642.71      1422.29 o                         
   0   0  30      11796.73      13398.06      1359.83 o                         
   2   0  30       4680.58       5635.03       930.28 o                         
  -5   1  30       3652.19       3938.40       416.74 o                         
  -3   1  30        743.44        816.66       418.32 o                         
  -1   1  30         92.91          3.83       201.06 o                         
   1   1  30        447.11        236.53       184.19 o                         
                                                                                
