# Supplementary material for: Building inorganic supramolecular architectures using principles adopted from the organic solid state
Source: IUCrJ. 2018 Jan 1;5(Pt 1):13–21. doi: 10.1107/S2052252517015494 (PMC5755573; doi:10.1107/S2052252517015494)
Supplement: Supplementary file 8 [file m-05-00013-9sup8.hkl]

data_9                                                                          
_shelx_title ' exp_477 in I2/a'                                                 
_shelx_refln_list_code          4                                               
_shelx_F_calc_maximum      443.90                                               
_exptl_crystal_F_000      1224.00                                               
_reflns_d_resolution_high  0.8409                                               
                                                                                
loop_                                                                           
 _space_group_symop_operation_xyz                                               
 'x, y, z'                                                                      
 '-x+1/2, y, -z'                                                                
 'x+1/2, y+1/2, z+1/2'                                                          
 '-x+1, y+1/2, -z+1/2'                                                          
 '-x, -y, -z'                                                                   
 'x-1/2, -y, z'                                                                 
 '-x+1/2, -y+1/2, -z+1/2'                                                       
 'x, -y+1/2, z+1/2'                                                             
                                                                                
_cell_length_a    19.7099                                                       
_cell_length_b     6.8535                                                       
_cell_length_c    13.6310                                                       
_cell_angle_alpha  90.000                                                       
_cell_angle_beta   98.052                                                       
_cell_angle_gamma  90.000                                                       
                                                                                
_shelx_F_squared_multiplier     1.000                                           
                                                                                
loop_                                                                           
 _refln_index_h                                                                 
 _refln_index_k                                                                 
 _refln_index_l                                                                 
 _refln_F_squared_calc                                                          
 _refln_F_squared_meas                                                          
 _refln_F_squared_sigma                                                         
 _refln_observed_status                                                         
   4   0   0     143939.52     165379.81      1076.74 o                         
   6   0   0     157627.89     160088.58      2285.76 o                         
   8   0   0      66278.14      69070.50       989.86 o                         
  10   0   0      13130.03      13565.01       300.67 o                         
  12   0   0      10967.72      10626.24       213.16 o                         
  14   0   0       4599.46       5077.53       209.43 o                         
  16   0   0       5631.46       5178.95       168.89 o                         
  18   0   0        620.02        493.86        57.89 o                         
  20   0   0        305.75        197.04        91.96 o                         
  22   0   0         84.70        188.97       110.02 o                         
   3   1   0       7078.81       6396.92       262.95 o                         
   5   1   0      12543.77      11303.66       211.37 o                         
   7   1   0      18009.32      16692.14       291.33 o                         
   9   1   0       6838.55       6061.07        77.27 o                         
  11   1   0      12493.26      11574.64       132.32 o                         
  13   1   0      12394.89      11239.11       147.05 o                         
  15   1   0       4346.57       3905.07        91.04 o                         
  17   1   0       4992.81       4565.10       120.59 o                         
  19   1   0       3147.77       2888.79       140.56 o                         
  21   1   0       2677.82       2514.56       138.46 o                         
  23   1   0        903.85        886.95       109.24 o                         
   0   2   0      25432.71      29852.72       330.87 o                         
   2   2   0      63273.95      68652.14       594.18 o                         
   4   2   0      20391.53      20791.78       239.82 o                         
   6   2   0       5643.46       5545.62       170.30 o                         
   8   2   0       1146.20       1510.34        54.76 o                         
  10   2   0          6.25         49.90        36.49 o                         
  12   2   0       5774.06       5778.72       251.73 o                         
  14   2   0      14778.44      15424.81       350.52 o                         
  16   2   0      13774.07      14892.50       302.99 o                         
  18   2   0      10814.05      11773.09       283.34 o                         
  20   2   0       8904.58       9768.07       272.98 o                         
  22   2   0       6300.67       6998.01       302.42 o                         
   1   3   0      17561.49      15659.90       364.63 o                         
   3   3   0      22478.34      21337.59       299.94 o                         
   5   3   0      13487.90      12787.33       311.66 o                         
   7   3   0       3898.21       3197.01       114.77 o                         
   9   3   0       2489.73       1948.60       152.65 o                         
  11   3   0        715.69        650.44        61.35 o                         
  13   3   0         11.05         17.40        28.84 o                         
  15   3   0        147.58        174.81        42.23 o                         
  17   3   0          0.88         70.52        57.08 o                         
  19   3   0        148.25         13.76        99.86 o                         
  21   3   0         44.69        -15.25        48.08 o                         
   0   4   0      11384.53      10347.61       255.50 o                         
   2   4   0      37538.96      38296.36      1086.05 o                         
   4   4   0      31470.33      32562.86       635.30 o                         
   6   4   0      10469.73      10874.07       440.39 o                         
   8   4   0       7268.89       6890.41       232.12 o                         
  10   4   0          1.63         88.49        30.26 o                         
  12   4   0        247.12        358.58        55.03 o                         
  14   4   0       2217.18       2273.14       160.03 o                         
  16   4   0        553.98       1051.12       210.86 o                         
  18   4   0       2204.86       2302.11       174.55 o                         
  20   4   0       1893.47       2003.47       169.26 o                         
   1   5   0      19769.42      18622.25       256.56 o                         
   3   5   0      12009.31      11327.75       293.95 o                         
   5   5   0       7458.52       6880.32       223.49 o                         
   7   5   0       7377.14       6931.10       293.08 o                         
   9   5   0        213.08        261.55        45.82 o                         
  11   5   0       1064.89       1136.94       162.06 o                         
  13   5   0          0.22        -10.01        60.28 o                         
  15   5   0        285.43        258.39       119.41 o                         
  17   5   0        228.00        186.74       100.56 o                         
   0   6   0      13002.40      13060.34       327.75 o                         
   2   6   0      18719.38      18517.74       367.34 o                         
   4   6   0      14546.74      14913.98       344.76 o                         
   6   6   0      12232.49      12159.10       251.23 o                         
   8   6   0       7386.98       7744.09       290.62 o                         
  10   6   0       1551.68       1660.26       145.93 o                         
  12   6   0        397.28        443.29        83.60 o                         
  14   6   0        245.64        218.43       110.69 o                         
   1   7   0       1106.03       1177.38       103.33 o                         
   3   7   0         10.36         20.23        37.76 o                         
   5   7   0          0.67         -8.58        36.80 o                         
   7   7   0         97.24        209.77       107.77 o                         
   9   7   0        815.62        726.38       101.52 o                         
  11   7   0       2486.60       2782.25       200.69 o                         
   0   8   0         48.94        184.33        74.79 o                         
   2   8   0         23.02        118.69        47.06 o                         
   4   8   0         42.10        -23.24        51.71 o                         
 -22   1   1        469.82        674.30       103.61 o                         
 -20   1   1        769.68        871.76        82.30 o                         
 -18   1   1       2688.53       2603.23       106.19 o                         
 -16   1   1       9283.24       8978.33       228.69 o                         
 -14   1   1      13516.51      13833.88       229.71 o                         
 -12   1   1      23101.21      23211.57       334.06 o                         
 -10   1   1      38171.92      41642.92       345.35 o                         
  -8   1   1        140.36        209.42        16.28 o                         
  -4   1   1        472.38        573.85        31.73 o                         
   4   1   1     175042.23     192481.52      2588.47 o                         
   6   1   1     176049.31     191090.47      1656.44 o                         
   8   1   1      79010.67      78353.68      1485.73 o                         
  10   1   1      48087.73      46370.96       754.51 o                         
  12   1   1      29780.71      28765.36       234.78 o                         
  14   1   1       8431.03       8571.80       146.64 o                         
  16   1   1      11020.23      11605.16       205.80 o                         
  18   1   1        170.70        318.39        77.85 o                         
  20   1   1          4.64         26.41        44.18 o                         
  22   1   1        245.14        133.90        52.36 o                         
 -21   2   1       1418.95       1276.93       121.72 o                         
 -19   2   1       2129.91       2083.56       125.47 o                         
 -17   2   1       4125.20       3808.34       159.13 o                         
 -15   2   1       7031.07       6292.74       180.45 o                         
 -13   2   1      12082.57      11247.26       257.18 o                         
 -11   2   1       6483.37       5850.08       115.23 o                         
  -9   2   1      14053.39      12864.62       378.59 o                         
  -7   2   1      29869.38      28696.55       435.83 o                         
  -5   2   1       9030.88       8290.14       129.85 o                         
  -3   2   1       4469.68       3936.32        74.93 o                         
  -1   2   1      14495.24      13237.55       180.34 o                         
   1   2   1       4178.84       3687.69        65.27 o                         
   3   2   1        300.07        373.76        29.29 o                         
   5   2   1       4526.66       4318.78        77.47 o                         
   7   2   1       1693.79       1553.68        43.51 o                         
   9   2   1        158.05        154.95        18.27 o                         
  11   2   1        244.72        186.06        24.37 o                         
  13   2   1       2439.05       2146.56        74.66 o                         
  15   2   1       2744.01       2514.46       120.61 o                         
  17   2   1        861.78        821.12        76.57 o                         
  19   2   1       2740.24       2451.24       137.65 o                         
  21   2   1       1440.45       1330.95       105.21 o                         
 -20   3   1       6426.21       7349.57       302.27 o                         
 -18   3   1      14866.22      16620.47       534.98 o                         
 -16   3   1      20404.96      21747.88       522.20 o                         
 -14   3   1      30453.73      30491.08      1348.71 o                         
 -12   3   1      41762.82      42362.73      1238.55 o                         
 -10   3   1      45250.73      50768.43       488.62 o                         
  -8   3   1      37114.39      40158.68       421.66 o                         
  -6   3   1      36942.46      40234.93       414.84 o                         
  -4   3   1      12207.48      12960.48       240.64 o                         
  -2   3   1       5960.26       6920.90       228.73 o                         
   0   3   1       5719.91       6860.44       146.93 o                         
   2   3   1       1271.12       1294.91        74.43 o                         
   4   3   1       6612.79       6860.07       167.84 o                         
   6   3   1      11818.50      11653.07       242.34 o                         
   8   3   1       7596.31       6786.75       160.27 o                         
  10   3   1       4984.33       4266.75       154.72 o                         
  12   3   1        835.08        500.91       131.33 o                         
  14   3   1        375.06        277.71        55.91 o                         
  16   3   1       2263.03       2109.91       115.04 o                         
  18   3   1        846.84        942.01       105.65 o                         
  20   3   1       2361.56       2531.11       180.43 o                         
 -19   4   1        322.65        238.65        76.14 o                         
 -17   4   1        166.76        146.30        55.70 o                         
 -15   4   1        153.54        122.01        61.57 o                         
 -13   4   1         37.60         58.22        33.68 o                         
 -11   4   1         20.88         72.30        49.01 o                         
  -9   4   1       2201.43       1841.14       107.52 o                         
  -7   4   1       1798.93       1491.56        73.94 o                         
  -5   4   1       4373.69       4073.55       127.51 o                         
  -3   4   1      14288.72      12294.56       338.17 o                         
  -1   4   1      25982.58      23849.93       306.23 o                         
   1   4   1      25095.71      22606.31       319.90 o                         
   3   4   1      37708.13      36394.25       396.52 o                         
   5   4   1      39505.20      37924.26       468.93 o                         
   7   4   1      24701.14      23616.45       650.10 o                         
   9   4   1      26501.41      25314.68       322.38 o                         
  11   4   1      12190.34      11197.06       399.99 o                         
  13   4   1       6732.97       6945.21       267.28 o                         
  15   4   1       5466.19       5531.04       250.57 o                         
  17   4   1       1386.06       1668.72       149.30 o                         
  19   4   1        561.65        749.22       106.52 o                         
 -18   5   1         77.68         12.37        72.27 o                         
 -16   5   1        393.32        313.93        74.73 o                         
 -14   5   1       1008.30        974.68       129.59 o                         
 -12   5   1        215.28         45.81       149.34 o                         
 -10   5   1       2368.86       2466.34       135.95 o                         
  -8   5   1       4341.60       4466.75       133.94 o                         
  -6   5   1        932.64        879.78        70.71 o                         
  -4   5   1       8298.66       8390.56       207.06 o                         
  -2   5   1      12899.40      12703.22       296.21 o                         
   0   5   1      19942.29      19504.59       335.45 o                         
   2   5   1      36582.71      37117.42       544.80 o                         
   4   5   1      36385.74      31400.59      2406.14 o                         
   6   5   1      13531.92      14388.06       346.09 o                         
   8   5   1      34125.73      36753.61       580.36 o                         
  10   5   1      30598.10      34075.87       588.20 o                         
  12   5   1      12179.92      13406.39       386.58 o                         
  14   5   1       5769.67       6383.78       279.40 o                         
  16   5   1       3006.86       3564.55       218.10 o                         
  18   5   1       1350.93       1512.91       150.99 o                         
 -15   6   1       3594.67       4102.99       247.07 o                         
 -13   6   1       4987.58       5602.97       276.71 o                         
 -11   6   1       8998.66       9472.04       344.28 o                         
  -9   6   1       7523.95       7865.34       258.43 o                         
  -7   6   1       2703.94       2564.95       153.64 o                         
  -5   6   1       3768.76       3520.52       146.53 o                         
  -3   6   1       1987.75       1796.07       107.64 o                         
  -1   6   1          0.56        -10.77        30.21 o                         
   1   6   1         36.22        104.35        29.03 o                         
   3   6   1        332.71        315.19        59.79 o                         
   5   6   1       2814.85       2812.50       138.50 o                         
   7   6   1        666.78        789.60        99.27 o                         
   9   6   1        525.84        496.05        86.84 o                         
  11   6   1         11.17        123.14        61.90 o                         
  13   6   1          9.74          3.87        50.64 o                         
  15   6   1        221.96        304.83        82.16 o                         
 -12   7   1       1510.29       1961.91       174.21 o                         
 -10   7   1       2734.89       3335.39       217.94 o                         
  -8   7   1        704.45        796.89       106.41 o                         
  -6   7   1        853.85        706.07        90.59 o                         
  -4   7   1        873.40        823.01        78.03 o                         
  -2   7   1          1.26         85.25        43.17 o                         
   0   7   1       1329.72       1223.58       116.28 o                         
   2   7   1         17.96         48.76        41.64 o                         
   4   7   1        474.62        371.73        53.94 o                         
   6   7   1       1465.37       1480.96       134.15 o                         
   8   7   1       1043.22       1021.02       113.61 o                         
  10   7   1        352.46        382.31        79.93 o                         
  -3   8   1          1.51         59.38        54.20 o                         
  -1   8   1        424.92        532.62        77.39 o                         
   1   8   1        745.60        796.22        95.98 o                         
   3   8   1       1985.51       1697.65       181.05 o                         
 -22   0   2       6327.03       7150.15       519.18 o                         
 -20   0   2       5175.27       5139.90       248.12 o                         
 -18   0   2        396.91        399.13        54.63 o                         
 -16   0   2       3685.08       3958.12       169.89 o                         
 -14   0   2         18.99        120.31        39.63 o                         
 -12   0   2       4624.41       4596.28       192.29 o                         
 -10   0   2      11288.97      10880.65       213.65 o                         
  -8   0   2      18790.09      19353.33       314.06 o                         
  -6   0   2      59010.23      63557.36       564.53 o                         
  -4   0   2      41623.41      46651.79       616.01 o                         
   4   0   2       9424.41      11191.58       150.05 o                         
   6   0   2      83209.55      92686.29       793.79 o                         
   8   0   2      86055.04      92369.87       572.32 o                         
  10   0   2      80399.12      82535.21       731.57 o                         
  12   0   2      82269.07      85471.75       827.17 o                         
  14   0   2      68509.38      68811.48       619.12 o                         
  16   0   2       7764.90       7830.68       280.43 o                         
  18   0   2      23814.49      25509.60       530.14 o                         
  20   0   2      12309.54      14010.35       691.20 o                         
  22   0   2       3028.15       3717.31       381.36 o                         
 -23   1   2        504.05        377.16        74.58 o                         
 -21   1   2       1325.04       1251.50        98.05 o                         
 -19   1   2       2993.55       2813.59       105.56 o                         
 -17   1   2        713.55        680.15        57.84 o                         
 -15   1   2       9374.80       8749.74       152.04 o                         
 -13   1   2       9833.20       8631.27       215.62 o                         
 -11   1   2      13506.24      12437.30       212.29 o                         
  -9   1   2      15925.77      14524.62       165.72 o                         
  -7   1   2      34361.62      31976.49       265.20 o                         
  -5   1   2      23028.73      20321.54       197.07 o                         
  -3   1   2      30338.04      28624.21       191.15 o                         
  -1   1   2      36770.55      31525.13      3338.95 o                         
   1   1   2      32517.04      32397.73       337.35 o                         
   3   1   2      14688.54      14048.40       180.26 o                         
   5   1   2      14745.67      13936.08       113.77 o                         
   7   1   2      11108.16      10382.30       122.27 o                         
   9   1   2       6335.82       5908.59       112.30 o                         
  11   1   2       4893.69       4076.81       149.13 o                         
  13   1   2       5637.34       4841.43       133.24 o                         
  15   1   2        919.50        773.24        36.70 o                         
  17   1   2       2470.32       2198.88       107.67 o                         
  19   1   2       1758.40       1840.05       133.22 o                         
  21   1   2       1095.45        978.93       106.17 o                         
 -22   2   2          7.28         29.25        58.51 o                         
 -20   2   2        631.52        749.07        88.51 o                         
 -18   2   2       1525.45       1815.56       115.29 o                         
 -16   2   2       8770.60       9417.64       244.21 o                         
 -14   2   2      18922.69      19479.00       293.50 o                         
 -12   2   2      37425.91      39389.12       448.99 o                         
 -10   2   2      48580.74      47911.12       474.77 o                         
  -8   2   2     159100.61     168154.61      2464.59 o                         
  -6   2   2     103736.52     110770.34       969.28 o                         
  -4   2   2     105088.84     112812.96       413.79 o                         
  -2   2   2     111237.39     118111.17       602.78 o                         
   0   2   2      61669.76      65545.99       321.90 o                         
   2   2   2      18117.77      19899.33       157.86 o                         
   4   2   2       3706.28       3717.57        75.57 o                         
   6   2   2       7913.99       8918.94       136.13 o                         
   8   2   2      15549.21      18364.45       178.53 o                         
  10   2   2       6300.10       6243.92       141.23 o                         
  12   2   2       7165.36       6659.59       296.05 o                         
  14   2   2       3875.85       3633.40       116.46 o                         
  16   2   2       4091.95       3737.54       153.44 o                         
  18   2   2        457.03        410.95        56.18 o                         
  20   2   2        142.10        179.16        44.85 o                         
 -21   3   2        505.12        377.25        79.84 o                         
 -19   3   2        486.15        381.22       142.03 o                         
 -17   3   2        614.74        531.34        96.05 o                         
 -15   3   2          3.80         54.36        30.51 o                         
 -13   3   2        241.67        226.77        38.66 o                         
 -11   3   2          2.33         55.44        25.14 o                         
  -9   3   2       3280.54       3301.77       131.42 o                         
  -7   3   2       1693.67       1332.28       112.97 o                         
  -5   3   2        488.78        524.59        37.77 o                         
  -3   3   2         33.49         40.44        17.48 o                         
  -1   3   2       4180.77       4449.93        88.00 o                         
   1   3   2       1995.83       1888.34        66.87 o                         
   3   3   2       4841.51       4641.46       125.44 o                         
   5   3   2       3695.39       3559.80        82.95 o                         
   7   3   2       5941.30       5467.52       108.99 o                         
   9   3   2      12242.81       9989.95       519.14 o                         
  11   3   2       5733.89       5349.31       107.26 o                         
  13   3   2       4030.66       3822.82       147.37 o                         
  15   3   2       4451.84       4090.05       157.21 o                         
  17   3   2       1804.59       1797.92       143.27 o                         
  19   3   2        753.07        725.46        99.29 o                         
 -20   4   2         16.20         67.48        79.86 o                         
 -18   4   2         98.95        113.65       114.51 o                         
 -16   4   2       1241.55       1350.78       132.64 o                         
 -14   4   2       5253.41       4749.33       470.51 o                         
 -12   4   2       8343.74       8277.94       422.49 o                         
 -10   4   2      20491.48      21408.11       365.84 o                         
  -8   4   2      14626.97      15714.55       306.83 o                         
  -6   4   2      24344.84      25024.86       432.14 o                         
  -4   4   2      19634.63      19120.59       466.50 o                         
  -2   4   2      25693.86      26390.57       313.82 o                         
   0   4   2      14598.96      15104.79       232.77 o                         
   2   4   2        367.32        388.03        48.10 o                         
   4   4   2        336.00        427.90        52.78 o                         
   6   4   2       6331.02       6580.41       186.89 o                         
   8   4   2       1960.27       2159.98       106.04 o                         
  10   4   2       9912.02      10062.03       412.49 o                         
  12   4   2       6299.31       7098.47       263.33 o                         
  14   4   2       6186.04       6609.34       267.82 o                         
  16   4   2       7532.05       8291.94       312.62 o                         
  18   4   2       1833.66       2211.09       171.88 o                         
 -17   5   2        106.51         76.82        79.23 o                         
 -15   5   2         91.78        115.61        66.36 o                         
 -13   5   2        160.89        233.57        89.60 o                         
 -11   5   2       1265.41       1362.91       106.15 o                         
  -9   5   2        961.34       1024.47        93.52 o                         
  -7   5   2       5046.67       5055.45       181.06 o                         
  -5   5   2       1845.00       1791.32        96.42 o                         
  -3   5   2       1508.32       1488.27        90.55 o                         
  -1   5   2        238.92        236.36        31.64 o                         
   1   5   2        123.45        129.25        36.66 o                         
   3   5   2       1717.55       1535.76        92.79 o                         
   5   5   2       1581.97       1517.29        96.61 o                         
   7   5   2       9200.04       9400.13       287.22 o                         
   9   5   2       6574.00       6652.41       255.87 o                         
  11   5   2       6231.26       6566.33       264.03 o                         
  13   5   2       6110.63       5929.80       264.53 o                         
  15   5   2       2844.06       2920.13       194.04 o                         
  17   5   2       1254.35       1225.14       132.77 o                         
 -14   6   2         66.43        173.05        71.52 o                         
 -12   6   2        524.70        515.41       193.39 o                         
 -10   6   2       1476.64       1475.49       119.71 o                         
  -8   6   2         10.08        130.73        37.61 o                         
  -6   6   2       1931.18       1691.46       124.48 o                         
  -4   6   2        386.68        395.68        57.79 o                         
  -2   6   2        806.03        765.41        74.45 o                         
   0   6   2         59.25        116.47        33.04 o                         
   2   6   2        945.79       1086.12        84.43 o                         
   4   6   2       1986.50       2126.20       120.62 o                         
   6   6   2       8376.56       8472.57       316.43 o                         
   8   6   2       2719.70       2837.15       175.42 o                         
  10   6   2       5100.67       5332.88       246.94 o                         
  12   6   2       5487.60       6002.61       275.65 o                         
  14   6   2       5266.78       5682.20       280.45 o                         
 -11   7   2       6073.13       6400.96       357.35 o                         
  -9   7   2       6881.84       7683.34       375.08 o                         
  -7   7   2       8942.14       9239.14       391.79 o                         
  -5   7   2      13425.69      13744.90       372.32 o                         
  -3   7   2       7395.39       7367.13       265.56 o                         
  -1   7   2       5830.75       5680.42       237.68 o                         
   1   7   2       3104.81       2814.87       174.08 o                         
   3   7   2       3698.44       3143.71       186.84 o                         
   5   7   2        160.56         68.97        41.99 o                         
   7   7   2         39.03         36.33        84.91 o                         
   9   7   2          4.73        -22.87        45.73 o                         
  11   7   2        120.96         69.74        79.90 o                         
  -2   8   2       3520.24       3527.38       202.80 o                         
   0   8   2       2859.81       2874.93       187.39 o                         
   2   8   2       2056.69       2278.30       171.99 o                         
 -22   1   3       4789.25       5269.35       204.92 o                         
 -20   1   3       7211.30       7288.73       175.93 o                         
 -18   1   3      16886.18      18180.06       264.53 o                         
 -16   1   3       5583.70       5716.17       169.80 o                         
 -14   1   3       7077.86       7477.13       163.62 o                         
 -12   1   3       1007.71       1139.59        67.35 o                         
 -10   1   3        277.62        293.23        49.89 o                         
  -8   1   3        550.28        522.88        28.31 o                         
  -6   1   3      14101.98      14712.80       115.15 o                         
  -4   1   3      61216.21      64232.88       249.95 o                         
  -2   1   3     166172.03     183011.06      1228.72 o                         
   0   1   3      40288.07      47244.62       238.20 o                         
   2   1   3      73639.71      85439.61       707.43 o                         
   4   1   3      26210.16      27885.26       357.93 o                         
   6   1   3        725.79        681.92        40.91 o                         
   8   1   3      11461.47      12747.98       170.89 o                         
  10   1   3         80.76        286.96        44.88 o                         
  12   1   3       6291.58       4833.36       565.42 o                         
  14   1   3       9556.92       7654.75       681.50 o                         
  16   1   3      11512.94      11396.27       240.74 o                         
  18   1   3       8690.01       8799.44       283.66 o                         
  20   1   3       4135.37       4206.57       208.58 o                         
  22   1   3       1991.03       2064.84       203.82 o                         
 -21   2   3        371.74        360.81        70.99 o                         
 -19   2   3          0.54          2.21        38.33 o                         
 -17   2   3       1227.34       1064.42       112.41 o                         
 -15   2   3        821.16        831.00        69.44 o                         
 -13   2   3       1062.75        915.00        66.92 o                         
 -11   2   3       3227.20       2873.67       115.61 o                         
  -9   2   3      10420.18       9972.18       238.32 o                         
  -7   2   3      22535.18      21005.16       251.19 o                         
  -5   2   3      12880.90      11331.08       124.98 o                         
  -3   2   3      37499.30      34911.49       211.63 o                         
  -1   2   3      35171.81      33150.93       174.62 o                         
   1   2   3      22174.51      20985.73       156.54 o                         
   3   2   3      17760.44      16606.69       139.11 o                         
   5   2   3      29586.34      28285.50       278.41 o                         
   7   2   3       9851.77       9086.08       128.37 o                         
   9   2   3       1047.59        886.77        43.31 o                         
  11   2   3       3779.69       3502.02        89.29 o                         
  13   2   3       1406.66       1272.16        58.99 o                         
  15   2   3        322.38        249.53        36.18 o                         
  17   2   3        277.56        247.91        42.99 o                         
  19   2   3        480.84        472.04        62.57 o                         
  21   2   3         67.04         26.63        45.18 o                         
 -20   3   3        499.79        424.51        81.13 o                         
 -18   3   3          2.85         39.49       171.20 o                         
 -16   3   3        314.67        210.65        46.66 o                         
 -14   3   3        839.93        809.36        65.00 o                         
 -12   3   3       2979.21       2980.01       110.20 o                         
 -10   3   3      13812.97      14448.84       320.00 o                         
  -8   3   3      31015.86      31688.95       707.87 o                         
  -6   3   3      70606.27      68665.62       587.37 o                         
  -4   3   3      96797.74     100694.37      1148.01 o                         
  -2   3   3      74861.37      74867.89       519.98 o                         
   0   3   3     148875.62     157418.03       618.58 o                         
   2   3   3     100744.01     105738.04      1017.81 o                         
   4   3   3      81118.30      85296.80       545.89 o                         
   6   3   3      44000.31      44950.76       377.19 o                         
   8   3   3      25460.57      26533.87       346.88 o                         
  10   3   3       7228.97       7519.23       307.53 o                         
  12   3   3       1675.44       1778.47        96.95 o                         
  14   3   3        271.25        394.96        55.77 o                         
  16   3   3         29.67         15.73        32.22 o                         
  18   3   3        205.11         57.94        44.50 o                         
  20   3   3        407.58        391.48        77.38 o                         
 -19   4   3       3616.67       3851.54       234.53 o                         
 -17   4   3       7221.98       7391.83       366.60 o                         
 -15   4   3       4337.89       4392.17       276.04 o                         
 -13   4   3       4726.46       4716.30       199.76 o                         
 -11   4   3       7356.04       7193.60       223.01 o                         
  -9   4   3       2035.22       1489.86       154.95 o                         
  -7   4   3       1182.51       1134.21        65.68 o                         
  -5   4   3        359.82        369.96        46.92 o                         
  -3   4   3          2.47         78.80        28.09 o                         
  -1   4   3         20.70         29.82        20.83 o                         
   1   4   3        118.06         54.89        23.84 o                         
   3   4   3        206.75        147.55        32.74 o                         
   5   4   3       1917.63       1728.93        89.40 o                         
   7   4   3       3876.28       3602.45       116.04 o                         
   9   4   3       3932.72       3528.17       123.73 o                         
  11   4   3       8059.14       7932.10       307.01 o                         
  13   4   3       8196.08       8258.49       292.29 o                         
  15   4   3       6123.84       6433.31       269.76 o                         
  17   4   3       5446.56       5738.57       267.86 o                         
  19   4   3       3515.66       3678.03       225.66 o                         
 -18   5   3       3373.63       3952.40       245.67 o                         
 -16   5   3       4129.93       4753.28       306.87 o                         
 -14   5   3       3982.08       4769.21       291.73 o                         
 -12   5   3       5900.13       6796.78       238.78 o                         
 -10   5   3       1432.30       1727.35       123.09 o                         
  -8   5   3       1809.02       1624.75       110.94 o                         
  -6   5   3          8.54        106.35        59.47 o                         
  -4   5   3        235.83        311.11        59.01 o                         
  -2   5   3       2730.02       2499.66        92.53 o                         
   0   5   3       2886.34       2664.21       107.40 o                         
   2   5   3        939.08        846.05        66.78 o                         
   4   5   3       1792.33       1463.02        90.96 o                         
   6   5   3       5173.84       5060.14       204.74 o                         
   8   5   3       7870.13       8527.93       278.74 o                         
  10   5   3       1454.46       1733.81       135.45 o                         
  12   5   3       1487.68       1799.40       144.37 o                         
  14   5   3       3217.91       3681.52       214.63 o                         
  16   5   3       4360.80       5154.71       264.11 o                         
 -15   6   3          0.09         46.29        79.33 o                         
 -13   6   3        242.37        215.82        93.14 o                         
 -11   6   3       1127.32        968.36       101.64 o                         
  -9   6   3       3703.67       3673.46       195.23 o                         
  -7   6   3       2910.74       2750.76       135.36 o                         
  -5   6   3      12134.77      12034.99       266.42 o                         
  -3   6   3      16416.12      16078.10       309.93 o                         
  -1   6   3      11524.04      11387.78       203.18 o                         
   1   6   3      14936.84      14733.13       280.07 o                         
   3   6   3      11593.33      10797.12       256.27 o                         
   5   6   3       4559.68       4487.17       201.66 o                         
   7   6   3       2595.76       2455.56       159.45 o                         
   9   6   3       2842.80       2917.83       183.54 o                         
  11   6   3        119.12        183.47        67.58 o                         
  13   6   3         15.48         40.97        51.95 o                         
 -10   7   3        349.23        494.88       136.69 o                         
  -8   7   3       1151.68       1170.39       113.09 o                         
  -6   7   3       2782.79       2739.40       172.14 o                         
  -4   7   3       5062.19       5074.29       189.89 o                         
  -2   7   3       1656.19       1783.75       134.63 o                         
   0   7   3       5275.91       5176.73       231.94 o                         
   2   7   3       6323.52       6396.10       259.89 o                         
   4   7   3       3613.70       3824.72       264.93 o                         
   6   7   3       1486.20       1574.70       135.46 o                         
   8   7   3       2149.22       2549.62       177.77 o                         
  10   7   3        455.98        501.21        97.34 o                         
  -1   8   3       2622.90       2655.09       179.60 o                         
 -22   0   4       5007.93       5590.52       232.71 o                         
 -20   0   4       9664.35       9972.70       295.09 o                         
 -18   0   4      11517.64      11893.81       254.80 o                         
 -16   0   4      50336.50      54127.20       607.81 o                         
 -14   0   4      62033.04      65305.60       732.10 o                         
 -12   0   4      55979.21      60405.67       522.92 o                         
 -10   0   4      64528.60      67951.39       634.16 o                         
  -8   0   4      70867.55      75203.30       604.07 o                         
  -6   0   4      19142.30      20202.78       288.81 o                         
  -4   0   4       1033.11        915.37        25.83 o                         
  -2   0   4     182957.75     201446.88      2260.19 o                         
   0   0   4      61352.64      73979.13       921.67 o                         
   2   0   4      32835.04      39162.64       303.54 o                         
   4   0   4       9851.69      11323.74       188.83 o                         
   6   0   4      12954.77      14699.74       283.08 o                         
   8   0   4      17964.73      18474.54       344.69 o                         
  10   0   4       1029.37        973.66        90.93 o                         
  12   0   4        338.36        383.36        61.63 o                         
  14   0   4       4140.54       3707.29       244.63 o                         
  16   0   4       2324.29       2184.39       159.65 o                         
  18   0   4       3999.84       3758.74       269.41 o                         
  20   0   4       4882.61       4991.47       422.19 o                         
 -23   1   4       1086.94       1055.74        94.97 o                         
 -21   1   4        951.01        942.46        91.31 o                         
 -19   1   4       1220.71       1309.64        78.07 o                         
 -17   1   4        572.14        589.00        51.99 o                         
 -15   1   4       4337.93       4081.00       118.45 o                         
 -13   1   4       4117.25       3770.48       136.65 o                         
 -11   1   4       1250.23       1018.14        52.89 o                         
  -9   1   4      10712.65       9831.55       158.24 o                         
  -7   1   4      10972.58       9777.20       144.59 o                         
  -5   1   4      10676.86       9863.40        95.20 o                         
  -3   1   4      10840.68      10384.09        91.10 o                         
  -1   1   4      56965.98      57723.84       299.39 o                         
   1   1   4      15315.21      14897.92       115.04 o                         
   3   1   4      22517.09      22199.14       284.78 o                         
   5   1   4      28451.53      27185.89       319.20 o                         
   7   1   4      16977.14      14154.81       800.53 o                         
   9   1   4      13126.39      12669.99       210.19 o                         
  11   1   4      11299.11      10611.98       206.00 o                         
  13   1   4       4897.78       4422.08       143.04 o                         
  15   1   4       3244.96       2881.03       124.58 o                         
  17   1   4       1812.16       1694.05       100.66 o                         
  19   1   4       1607.62       1691.60       133.46 o                         
  21   1   4        632.34        537.70        83.27 o                         
 -22   2   4         19.60        103.62        42.59 o                         
 -20   2   4        803.32        712.50        69.24 o                         
 -18   2   4       1696.67       1368.82       116.45 o                         
 -16   2   4       3936.28       3585.56       145.24 o                         
 -14   2   4       8617.33       8565.78       209.32 o                         
 -12   2   4      12167.99      12822.90       413.21 o                         
 -10   2   4       1004.77        891.21        75.77 o                         
  -8   2   4       1409.99       1443.65        68.62 o                         
  -6   2   4        520.62        548.19        29.21 o                         
  -4   2   4       5030.20       5050.86        71.35 o                         
  -2   2   4      46211.59      49305.57       205.75 o                         
   0   2   4      43854.68      47911.12       247.93 o                         
   2   2   4      93910.51     104716.37      1123.19 o                         
   4   2   4     104637.27     113795.02       617.09 o                         
   6   2   4     103114.12     113228.01       745.71 o                         
   8   2   4      43365.10      44937.67       408.51 o                         
  10   2   4      41897.20      44202.96       369.68 o                         
  12   2   4      27866.76      30038.21       325.54 o                         
  14   2   4       9553.91      10362.17       203.14 o                         
  16   2   4       3406.20       3834.11       161.30 o                         
  18   2   4        993.47       1152.67        94.21 o                         
  20   2   4        255.22        366.18        60.48 o                         
 -21   3   4        481.62        537.23        91.28 o                         
 -19   3   4       1579.22       1702.87       177.21 o                         
 -17   3   4       2172.88       1760.30       275.05 o                         
 -15   3   4       3478.41       3139.50       130.45 o                         
 -13   3   4       5593.16       5388.88       201.84 o                         
 -11   3   4       4583.82       4369.52       195.93 o                         
  -9   3   4       5459.81       4976.37       196.21 o                         
  -7   3   4       3987.29       3635.56       115.84 o                         
  -5   3   4       3251.23       3010.87        62.21 o                         
  -3   3   4         31.92         60.97        22.20 o                         
  -1   3   4        554.00        639.07        33.99 o                         
   1   3   4        452.51        538.19        38.75 o                         
   3   3   4        670.65        673.08        49.20 o                         
   5   3   4       3163.77       2995.07        83.40 o                         
   7   3   4        350.25        251.47        53.26 o                         
   9   3   4        309.85        328.63        60.20 o                         
  11   3   4        181.02        252.08        71.66 o                         
  13   3   4          3.13         76.83        38.08 o                         
  15   3   4       1042.99        949.52        81.80 o                         
  17   3   4        440.99        513.30        84.52 o                         
  19   3   4        578.55        538.86        86.20 o                         
 -20   4   4       1312.14       1534.44       163.81 o                         
 -18   4   4       4694.96       5367.99       324.35 o                         
 -16   4   4       3510.32       3751.91       264.04 o                         
 -14   4   4       6520.66       6745.94       402.59 o                         
 -12   4   4       5277.67       5780.90       213.11 o                         
 -10   4   4      13209.11      14866.98       624.04 o                         
  -8   4   4       3321.27       3535.13       145.51 o                         
  -6   4   4       2687.24       2637.33        71.90 o                         
  -4   4   4          5.71         79.45        32.19 o                         
  -2   4   4      13686.30      14437.73       239.14 o                         
   0   4   4       5654.56       5502.73       141.13 o                         
   2   4   4       9576.21      10223.39       203.28 o                         
   4   4   4      19229.64      19663.44       268.34 o                         
   6   4   4      17513.10      17433.55       242.63 o                         
   8   4   4      19919.75      19661.63       514.40 o                         
  10   4   4       9777.93      10130.83       300.84 o                         
  12   4   4       6433.17       6637.15       259.03 o                         
  14   4   4        413.15        440.66        81.43 o                         
  16   4   4        456.61        432.93        83.76 o                         
  18   4   4         44.87        114.55        60.44 o                         
 -17   5   4       1870.68       2097.53       215.48 o                         
 -15   5   4       4253.50       4619.86       360.36 o                         
 -13   5   4       6210.30       6320.09       353.06 o                         
 -11   5   4       2580.52       2721.59       158.16 o                         
  -9   5   4       6276.83       6713.23       257.07 o                         
  -7   5   4       2440.71       2217.05        95.64 o                         
  -5   5   4        637.44        557.88        53.80 o                         
  -3   5   4        142.46        190.19        49.63 o                         
  -1   5   4         58.82        122.41        34.94 o                         
   1   5   4       2191.44       2225.85       103.24 o                         
   3   5   4       3617.88       3550.67       139.59 o                         
   5   5   4        807.53        760.31        79.98 o                         
   7   5   4       3914.91       3666.23       179.79 o                         
   9   5   4         87.96        131.96        81.82 o                         
  11   5   4        247.91        165.86        53.04 o                         
  13   5   4          1.95         59.63        62.86 o                         
  15   5   4        192.94        234.15        74.55 o                         
 -14   6   4       3200.78       3357.16       269.76 o                         
 -12   6   4       5175.59       5428.36       237.57 o                         
 -10   6   4       7736.21       8262.86       284.20 o                         
  -8   6   4       6081.05       7235.31       262.14 o                         
  -6   6   4       3193.66       3450.99       127.39 o                         
  -4   6   4       1973.35       2026.81       128.20 o                         
  -2   6   4          0.65         98.92        46.09 o                         
   0   6   4         60.85        225.65        43.16 o                         
   2   6   4         63.92        223.53        45.21 o                         
   4   6   4        170.97        179.74        52.76 o                         
   6   6   4        543.15        696.46        89.43 o                         
   8   6   4       1972.81       1906.71       144.16 o                         
  10   6   4        527.47        673.20        95.71 o                         
  12   6   4         93.94        259.81        66.80 o                         
 -11   7   4         48.25        210.46        91.73 o                         
  -9   7   4         16.51         34.00        45.05 o                         
  -7   7   4        435.42        378.23        64.36 o                         
  -5   7   4       2191.14       1889.08       147.02 o                         
  -3   7   4       2115.80       2166.34       143.46 o                         
  -1   7   4       4226.56       4313.32       206.60 o                         
   1   7   4      10843.42      10769.20       332.52 o                         
   3   7   4       8610.44       8862.67       391.59 o                         
   5   7   4       8133.78       8805.70       295.35 o                         
   7   7   4       7766.91       8321.54       304.17 o                         
   9   7   4       6304.82       6917.23       294.28 o                         
 -22   1   5          1.08          7.71        36.88 o                         
 -20   1   5        262.30        294.58        57.52 o                         
 -18   1   5        813.01        864.73        64.98 o                         
 -16   1   5       5520.06       5451.67       151.68 o                         
 -14   1   5      13193.29      13305.04       238.87 o                         
 -12   1   5      20423.40      19779.60       260.27 o                         
 -10   1   5      83498.43      88371.31       875.43 o                         
  -8   1   5      80200.97      83630.16      1037.12 o                         
  -6   1   5      68756.09      70469.43       388.29 o                         
  -4   1   5      79192.72      85591.73       535.86 o                         
  -2   1   5      23904.35      24631.37       200.42 o                         
   0   1   5      39953.01      45571.95       232.52 o                         
   2   1   5      11439.72      12526.86       110.57 o                         
   4   1   5       2297.32       2589.75        56.72 o                         
   6   1   5       7017.20       7911.31       100.79 o                         
   8   1   5      12310.48      12511.62       403.93 o                         
  10   1   5      11997.48      12539.21       228.34 o                         
  12   1   5      12034.09      11651.31       234.12 o                         
  14   1   5       1415.03       1248.08        84.82 o                         
  16   1   5       6252.18       6313.84       192.41 o                         
  18   1   5       1452.30       1616.41       129.29 o                         
  20   1   5        378.68        511.53        79.85 o                         
 -21   2   5        872.22        753.10        98.58 o                         
 -19   2   5       1371.95       1260.84       121.37 o                         
 -17   2   5        755.27        784.94       127.89 o                         
 -15   2   5       1146.95       1001.04        87.75 o                         
 -13   2   5         42.61        -16.37        38.40 o                         
 -11   2   5        161.25        124.81        21.50 o                         
  -9   2   5       2406.12       2090.49        68.14 o                         
  -7   2   5        164.27        145.65        18.35 o                         
  -5   2   5         58.16         41.73        13.33 o                         
  -3   2   5       6034.00       5502.59        75.49 o                         
  -1   2   5       2402.25       2112.91        62.21 o                         
   1   2   5       2049.14       1984.41        61.11 o                         
   3   2   5      16423.99      16272.21       170.78 o                         
   5   2   5      14108.62      13085.56       225.19 o                         
   7   2   5       8500.43       8349.93       178.82 o                         
   9   2   5       7381.76       6903.80       149.95 o                         
  11   2   5      10511.60      10011.06       190.46 o                         
  13   2   5       5762.69       5337.35       148.25 o                         
  15   2   5       2894.37       2681.35       111.46 o                         
  17   2   5       3038.16       2908.89       148.49 o                         
  19   2   5       1119.73       1118.40        98.95 o                         
 -20   3   5       2078.51       2480.35       314.16 o                         
 -18   3   5        485.98        694.89       191.33 o                         
 -16   3   5         22.96         62.79        61.23 o                         
 -14   3   5        194.76        139.86        45.98 o                         
 -12   3   5       2801.95       2567.36       151.46 o                         
 -10   3   5       6104.59       6419.57       230.39 o                         
  -8   3   5       4392.54       4056.19        89.30 o                         
  -6   3   5      10067.65       9653.35       127.97 o                         
  -4   3   5       4853.39       4760.46        88.43 o                         
  -2   3   5       4792.50       4864.90        94.06 o                         
   0   3   5       1762.78       2340.78        84.47 o                         
   2   3   5       4297.27       4738.94       122.84 o                         
   4   3   5      12749.34      13769.10       209.08 o                         
   6   3   5      24458.67      24918.91       994.54 o                         
   8   3   5      26873.29      28286.88       443.48 o                         
  10   3   5      28024.09      30236.71       489.61 o                         
  12   3   5      20431.71      21922.64       443.42 o                         
  14   3   5      25900.02      27138.94       521.52 o                         
  16   3   5       8131.13       8970.50       253.63 o                         
  18   3   5       6531.92       7220.73       298.05 o                         
 -19   4   5       1044.34       1190.41       162.18 o                         
 -17   4   5       2328.85       2425.13       222.07 o                         
 -15   4   5       4195.53       3850.42       187.74 o                         
 -13   4   5       6824.51       6557.04       265.77 o                         
 -11   4   5      20674.48      20683.04       457.55 o                         
  -9   4   5      14416.15      12859.64       412.06 o                         
  -7   4   5      19655.83      18571.74       334.34 o                         
  -5   4   5      24467.70      22605.51       249.59 o                         
  -3   4   5      22965.79      21293.85       262.76 o                         
  -1   4   5       9650.09       8914.74       175.91 o                         
   1   4   5      10777.11      10194.83       200.16 o                         
   3   4   5       6135.24       5578.46       179.74 o                         
   5   4   5        171.27        117.63        30.55 o                         
   7   4   5       1039.83        769.85        76.87 o                         
   9   4   5         55.67         39.75        38.26 o                         
  11   4   5         35.07         69.57        59.15 o                         
  13   4   5        240.40        307.24        65.15 o                         
  15   4   5        149.70        237.63        70.98 o                         
  17   4   5        238.24        282.54        67.90 o                         
 -16   5   5       2778.90       2875.65       357.65 o                         
 -14   5   5       7572.93       7788.98       513.88 o                         
 -12   5   5      20118.95      22520.26       618.13 o                         
 -10   5   5       5473.92       5600.79       255.47 o                         
  -8   5   5      22889.92      22592.04       392.73 o                         
  -6   5   5      29064.93      30006.71       403.58 o                         
  -4   5   5      25214.24      26628.08       350.59 o                         
  -2   5   5      19274.04      19849.68       356.15 o                         
   0   5   5      15477.25      15797.53       266.20 o                         
   2   5   5       7360.11       7732.46       198.58 o                         
   4   5   5          4.98          4.97        34.06 o                         
   6   5   5       2827.40       3175.92       163.54 o                         
   8   5   5        899.98       1038.93       102.65 o                         
  10   5   5        281.47        204.88        56.17 o                         
  12   5   5        604.54        479.52        83.92 o                         
  14   5   5        233.16        197.87        58.13 o                         
 -13   6   5          6.18         52.88        75.15 o                         
 -11   6   5         74.75        144.91        52.88 o                         
  -9   6   5       2556.06       2624.67       168.12 o                         
  -7   6   5        500.55        483.78        75.06 o                         
  -5   6   5        113.79        128.81        32.89 o                         
  -3   6   5        269.15        352.60        61.44 o                         
  -1   6   5         48.34         43.20        42.83 o                         
   1   6   5       1348.66       1230.64        86.08 o                         
   3   6   5       1557.18       1492.21        99.34 o                         
   5   6   5       4287.38       4411.77       199.31 o                         
   7   6   5       5359.28       5586.36       236.66 o                         
   9   6   5       7225.08       7716.62       292.68 o                         
  11   6   5       4688.09       4714.29       241.42 o                         
 -10   7   5        863.00        733.38        99.41 o                         
  -8   7   5        784.54        708.30        98.37 o                         
  -6   7   5        378.19        346.63        61.85 o                         
  -4   7   5       1043.58        971.29        85.26 o                         
  -2   7   5       1583.50       1637.44       128.02 o                         
   0   7   5         27.40         88.66        46.87 o                         
   2   7   5         20.22        136.12        50.61 o                         
   4   7   5          1.38        157.18        68.11 o                         
   6   7   5        477.17        722.85        98.40 o                         
   8   7   5       1018.51       1215.97       128.55 o                         
 -22   0   6        394.24        422.65        90.04 o                         
 -20   0   6       3988.01       3901.36       273.60 o                         
 -18   0   6         27.51         65.53        34.62 o                         
 -16   0   6         41.25         60.72        32.89 o                         
 -14   0   6        521.36        497.49        58.55 o                         
 -12   0   6       6334.00       6544.78       232.81 o                         
 -10   0   6      17930.40      17781.66       297.21 o                         
  -8   0   6      36449.90      38511.26       872.17 o                         
  -6   0   6      76661.15      82167.21       734.12 o                         
  -4   0   6     197044.30     213973.53      1119.53 o                         
  -2   0   6     169705.25     179321.27      2122.11 o                         
   0   0   6     103675.71     116773.99       766.20 o                         
   2   0   6      87011.91      98437.22       562.35 o                         
   4   0   6      95797.55     107962.44       954.36 o                         
   6   0   6      51159.91      56943.33       489.59 o                         
   8   0   6      18919.65      20913.76       291.19 o                         
  10   0   6       9167.38      10206.01       209.65 o                         
  12   0   6       3405.24       3899.70       134.98 o                         
  14   0   6       5302.56       4784.53       153.50 o                         
  16   0   6        613.31        849.34       131.32 o                         
  18   0   6         46.87         92.02        54.95 o                         
  20   0   6        234.60         64.05        71.73 o                         
 -21   1   6       2338.19       2281.13       140.51 o                         
 -19   1   6        364.36        338.23        70.57 o                         
 -17   1   6       5866.66       5684.18       175.74 o                         
 -15   1   6       4055.59       3717.31       135.73 o                         
 -13   1   6       3856.83       3609.22       115.21 o                         
 -11   1   6       3341.79       3061.04       112.30 o                         
  -9   1   6       9275.43       8862.71       222.25 o                         
  -7   1   6       2735.17       2410.26       106.39 o                         
  -5   1   6       3213.66       2887.39        68.32 o                         
  -3   1   6       9517.17       9069.39       144.22 o                         
  -1   1   6       8580.09       8451.31       129.16 o                         
   1   1   6       3641.92       3427.90        64.28 o                         
   3   1   6       4932.83       4736.37        80.98 o                         
   5   1   6      11647.91      12161.30       141.16 o                         
   7   1   6       5740.85       5394.14        92.43 o                         
   9   1   6       6635.67       5877.43       168.33 o                         
  11   1   6       7699.95       5136.80       712.71 o                         
  13   1   6       4139.00       3810.94       143.83 o                         
  15   1   6       2906.93       2688.96       129.63 o                         
  17   1   6       2965.14       2592.21       131.73 o                         
  19   1   6       1898.01       1825.63       143.97 o                         
 -22   2   6       5120.41       5444.95       257.19 o                         
 -20   2   6       6184.80       6971.44       284.88 o                         
 -18   2   6       8160.36       8439.69       288.12 o                         
 -16   2   6       7975.21       8366.16       342.96 o                         
 -14   2   6       4831.44       4998.79       215.71 o                         
 -12   2   6       1166.84       1114.89       143.02 o                         
 -10   2   6       2918.02       2953.68       132.79 o                         
  -8   2   6       3667.22       3473.71       115.46 o                         
  -6   2   6      10234.09      10032.29       178.18 o                         
  -4   2   6      12074.50      11817.12       284.45 o                         
  -2   2   6      24654.48      25578.21       237.03 o                         
   0   2   6      24376.59      25427.87       234.77 o                         
   2   2   6      13649.16      14372.49       146.31 o                         
   4   2   6        740.38        667.60        38.47 o                         
   6   2   6       9151.75       9626.50       263.52 o                         
   8   2   6        589.48        636.39        56.20 o                         
  10   2   6       2771.50       2965.11       141.36 o                         
  12   2   6       6831.12       6819.40       187.98 o                         
  14   2   6       5645.00       6026.44       168.15 o                         
  16   2   6       8821.47       8936.01       256.01 o                         
  18   2   6       5379.53       5521.05       213.46 o                         
 -21   3   6         68.57        146.59        62.86 o                         
 -19   3   6          2.54        186.95       122.75 o                         
 -17   3   6         43.94        102.89        58.17 o                         
 -15   3   6         18.38         36.45        49.05 o                         
 -13   3   6        723.23        642.33        85.36 o                         
 -11   3   6        204.56        191.65        38.29 o                         
  -9   3   6       4571.30       4039.94        92.62 o                         
  -7   3   6       7098.96       6440.83       117.69 o                         
  -5   3   6      11711.32      10909.17       158.30 o                         
  -3   3   6       5202.17       4588.69       100.23 o                         
  -1   3   6      14143.42      13133.97       192.90 o                         
   1   3   6      11582.93      11097.22       219.50 o                         
   3   3   6       4730.85       4207.01       102.68 o                         
   5   3   6       4344.17       3917.86        93.74 o                         
   7   3   6       1590.42       1307.45       102.74 o                         
   9   3   6        107.74        132.67        41.03 o                         
  11   3   6         54.70         43.32        41.25 o                         
  13   3   6          7.95         -9.56        56.02 o                         
  15   3   6         59.91         45.52        44.18 o                         
  17   3   6         42.67          1.34        41.25 o                         
 -18   4   6       2015.96       2177.13       213.19 o                         
 -16   4   6       1937.83       1828.88       244.59 o                         
 -14   4   6        666.35        669.94        95.43 o                         
 -12   4   6         57.95        145.50        49.04 o                         
 -10   4   6       2168.24       1894.25       108.77 o                         
  -8   4   6       3713.94       3458.56       133.51 o                         
  -6   4   6       9845.91       9834.54       248.16 o                         
  -4   4   6      10792.05      10820.48       201.78 o                         
  -2   4   6      14225.63      14982.36       246.90 o                         
   0   4   6      24908.73      26260.45       318.76 o                         
   2   4   6      18038.61      18214.63       319.01 o                         
   4   4   6      14925.47      15622.25       318.15 o                         
   6   4   6        867.62        924.77        66.80 o                         
   8   4   6       2196.69       2127.44       136.78 o                         
  10   4   6          1.52        145.13        72.44 o                         
  12   4   6        268.80        338.73        69.93 o                         
  14   4   6         74.28         40.19        43.88 o                         
  16   4   6       1475.94       1394.18       135.70 o                         
 -17   5   6          7.62        136.21        64.87 o                         
 -15   5   6          1.03         26.08        38.33 o                         
 -13   5   6         21.86         86.22        47.62 o                         
 -11   5   6       1325.37       1183.26       125.12 o                         
  -9   5   6       1487.93       1266.06       128.96 o                         
  -7   5   6       6318.42       6066.00       164.31 o                         
  -5   5   6       7977.95       7919.06       202.00 o                         
  -3   5   6      10007.28       9892.83       221.66 o                         
  -1   5   6      10684.28      10101.01       260.43 o                         
   1   5   6       8372.44       7921.95       198.46 o                         
   3   5   6       3459.18       3327.74       156.29 o                         
   5   5   6       5110.61       4984.10       199.78 o                         
   7   5   6        956.14        823.57       112.04 o                         
   9   5   6         44.52         33.85        45.73 o                         
  11   5   6         13.07         20.88        41.24 o                         
  13   5   6        147.43        184.25        91.93 o                         
 -14   6   6         49.80        219.70       319.64 o                         
 -12   6   6        372.30        353.37       109.70 o                         
 -10   6   6       4793.07       4629.05       259.73 o                         
  -8   6   6       2080.57       2078.82       176.47 o                         
  -6   6   6       7755.12       7887.90       207.85 o                         
  -4   6   6       6746.99       6929.63       202.94 o                         
  -2   6   6       9767.10       9861.29       280.02 o                         
   0   6   6      12622.19      13115.14       332.15 o                         
   2   6   6      11665.52      12488.84       274.61 o                         
   4   6   6      11359.89      11995.20       323.74 o                         
   6   6   6       2588.33       2856.04       169.46 o                         
   8   6   6       3003.99       3153.39       187.94 o                         
  10   6   6       1478.04       1581.82       141.38 o                         
  -9   7   6        212.84        223.75        70.80 o                         
  -7   7   6         26.62         46.76        56.85 o                         
  -5   7   6        310.07        257.61        63.54 o                         
  -3   7   6        346.04        432.96        57.64 o                         
  -1   7   6        458.61        456.49        75.71 o                         
   1   7   6          9.95        -26.46        52.93 o                         
   3   7   6        121.72        100.68        62.50 o                         
   5   7   6        257.21        258.81        80.91 o                         
   7   7   6        623.67        584.44        87.92 o                         
 -22   1   7        374.29        507.77       116.65 o                         
 -20   1   7        517.93        491.31       123.54 o                         
 -18   1   7       6619.08       6177.79       263.50 o                         
 -16   1   7       6576.61       6528.33       281.90 o                         
 -14   1   7      11042.40      11279.75       259.17 o                         
 -12   1   7      10043.43       9904.98       221.18 o                         
 -10   1   7       3406.18       3463.26       117.08 o                         
  -8   1   7       1312.63       1304.79        66.92 o                         
  -6   1   7        375.45        433.67        30.09 o                         
  -4   1   7         25.78        119.19        19.22 o                         
  -2   1   7      35677.73      39574.17       766.37 o                         
   0   1   7      28947.12      33048.93       367.57 o                         
   2   1   7      50886.30      58319.07       422.73 o                         
   4   1   7      71486.59      80752.38       360.20 o                         
   6   1   7      24472.47      25926.79       254.78 o                         
   8   1   7      27670.89      29365.85       230.81 o                         
  10   1   7      22038.96      22775.76       457.89 o                         
  12   1   7      11140.90      11805.11       256.36 o                         
  14   1   7       3791.62       3938.40       156.72 o                         
  16   1   7        712.34        868.73        78.59 o                         
  18   1   7          0.13          3.69        34.81 o                         
 -21   2   7        440.82        682.52       135.04 o                         
 -19   2   7       3182.68       3137.26       194.08 o                         
 -17   2   7       1914.88       1932.48       154.44 o                         
 -15   2   7       3440.12       3300.65       195.19 o                         
 -13   2   7       4534.12       4440.17       172.45 o                         
 -11   2   7       5978.47       6062.96       261.16 o                         
  -9   2   7       7784.98       7145.65       339.32 o                         
  -7   2   7       3208.00       2781.72       101.30 o                         
  -5   2   7       5240.33       4907.72       117.10 o                         
  -3   2   7        750.78        579.87        32.41 o                         
  -1   2   7        961.68        917.02        46.96 o                         
   1   2   7        143.18        138.53        24.08 o                         
   3   2   7       1655.37       1539.56        52.20 o                         
   5   2   7        490.57        454.36        32.54 o                         
   7   2   7         43.23         68.90        27.20 o                         
   9   2   7       1158.05        981.40        87.20 o                         
  11   2   7       1148.73       1163.60        98.68 o                         
  13   2   7        973.08        806.40        73.05 o                         
  15   2   7       1437.01       1227.23        83.88 o                         
  17   2   7       1769.34       1656.24       118.04 o                         
 -20   3   7       5877.86       6468.68       285.18 o                         
 -18   3   7       7348.24       7361.81       391.36 o                         
 -16   3   7      14813.56      14886.56       541.77 o                         
 -14   3   7      17026.40      17714.68       437.44 o                         
 -12   3   7      22806.64      24002.60       486.51 o                         
 -10   3   7      20679.97      21833.74       945.36 o                         
  -8   3   7      20647.88      20569.72       285.00 o                         
  -6   3   7       9776.19      10301.58       221.29 o                         
  -4   3   7        507.53        466.37        34.09 o                         
  -2   3   7       2431.98       2707.01        94.73 o                         
   0   3   7        807.61        828.77        57.95 o                         
   2   3   7       2621.59       2653.99        90.06 o                         
   4   3   7       4076.12       4021.32       102.98 o                         
   6   3   7       2906.02       2583.87       112.85 o                         
   8   3   7       4000.99       3827.92       172.93 o                         
  10   3   7       1084.72        996.27        95.87 o                         
  12   3   7          3.48         26.46        42.92 o                         
  14   3   7        219.25        148.67        49.27 o                         
  16   3   7        365.86        237.12        57.09 o                         
 -17   4   7         51.25         10.04        60.42 o                         
 -15   4   7          1.22        101.61        58.05 o                         
 -13   4   7        491.48        395.50        77.14 o                         
 -11   4   7         66.72         31.03        81.89 o                         
  -9   4   7        573.08        427.34        51.43 o                         
  -7   4   7       2872.68       2511.53       118.24 o                         
  -5   4   7       6207.87       5665.18       154.38 o                         
  -3   4   7       9267.72       8745.97       188.99 o                         
  -1   4   7      16010.37      15844.93       262.86 o                         
   1   4   7      17361.73      16442.05       299.96 o                         
   3   4   7      18692.76      18218.83       399.72 o                         
   5   4   7      13188.36      12615.62       233.83 o                         
   7   4   7      12013.51      11471.84       304.95 o                         
   9   4   7       9465.16       9051.89       287.00 o                         
  11   4   7       4813.70       4594.32       217.95 o                         
  13   4   7       1967.80       2003.44       151.95 o                         
  15   4   7       1407.35       1400.46       136.94 o                         
 -16   5   7        270.26        342.84        99.09 o                         
 -14   5   7         44.67         67.08        43.87 o                         
 -12   5   7        412.90        326.29        92.66 o                         
 -10   5   7       1605.57       1586.08       146.11 o                         
  -8   5   7        276.29        289.92        43.84 o                         
  -6   5   7       1718.29       1749.91        92.48 o                         
  -4   5   7       3353.96       3179.82       127.44 o                         
  -2   5   7       5829.43       5983.54       178.63 o                         
   0   5   7      12494.31      12846.36       301.55 o                         
   2   5   7      11687.60      12087.09       287.86 o                         
   4   5   7       7477.36       8027.49       250.28 o                         
   6   5   7      32708.61      35265.53       556.55 o                         
   8   5   7      10598.13      11558.41       336.98 o                         
  10   5   7       6495.57       6777.86       270.80 o                         
  12   5   7       4804.25       5227.92       252.05 o                         
 -13   6   7       3511.75       3400.06       206.18 o                         
 -11   6   7       3591.93       3349.23       341.93 o                         
  -9   6   7        912.60        943.98       125.35 o                         
  -7   6   7       2425.57       2087.30       133.43 o                         
  -5   6   7       1256.91       1134.28        83.37 o                         
  -3   6   7         82.30         89.68        37.05 o                         
  -1   6   7         42.12         25.52        34.38 o                         
   1   6   7        216.00        201.41        48.29 o                         
   3   6   7       1001.91        966.24        94.53 o                         
   5   6   7       1318.10       1301.84       112.02 o                         
   7   6   7         31.65         -2.33        40.31 o                         
   9   6   7        144.91        112.59        49.59 o                         
  -6   7   7        911.87        883.18       133.37 o                         
  -4   7   7          8.85        -18.55        37.11 o                         
  -2   7   7        110.74        120.06        37.83 o                         
   0   7   7          9.97         41.16        41.11 o                         
   2   7   7        230.36        210.04        67.66 o                         
   4   7   7        738.39        738.93       118.64 o                         
 -20   0   8        332.26        541.68       145.67 o                         
 -18   0   8       1662.46       1764.86       164.35 o                         
 -16   0   8         64.57        137.98        54.45 o                         
 -14   0   8       1437.73       1209.84        84.02 o                         
 -12   0   8       6212.97       5901.19       306.40 o                         
 -10   0   8       5200.77       4766.80       281.97 o                         
  -8   0   8      14221.01      15067.46       637.06 o                         
  -6   0   8      13805.77      14514.48       348.86 o                         
  -4   0   8       6029.22       6405.34       471.13 o                         
  -2   0   8      16150.57      17491.29       510.37 o                         
   0   0   8          5.91         41.07        35.71 o                         
   2   0   8      10555.24      13040.42       299.97 o                         
   4   0   8      19821.04      21788.22       383.26 o                         
   6   0   8      22184.28      25118.99       412.41 o                         
   8   0   8      37228.01      40100.01       453.59 o                         
  10   0   8      36407.07      38396.06       449.92 o                         
  12   0   8       7671.10       7797.59       206.27 o                         
  14   0   8      20747.47      21845.69       538.70 o                         
  16   0   8      10719.58      11492.76       409.04 o                         
  18   0   8       6048.01       6865.26       334.38 o                         
 -21   1   8        550.62        604.25        84.14 o                         
 -19   1   8        526.79        398.43        82.88 o                         
 -17   1   8       3230.91       3121.72       207.64 o                         
 -15   1   8       3322.01       3066.96       129.28 o                         
 -13   1   8       2110.58       2144.70       140.73 o                         
 -11   1   8       8557.13       8138.91       240.13 o                         
  -9   1   8       8027.46       7556.20       346.93 o                         
  -7   1   8       7084.37       6604.29       178.88 o                         
  -5   1   8       4841.47       4608.97       108.86 o                         
  -3   1   8      26527.68      20618.22      1978.45 o                         
  -1   1   8       2777.52       2502.92        80.74 o                         
   1   1   8       4852.76       4776.40       131.48 o                         
   3   1   8       6907.12       7056.87       158.31 o                         
   5   1   8       4028.08       3869.18       107.88 o                         
   7   1   8       1869.41       1759.53        64.89 o                         
   9   1   8       2763.59       2577.00        88.65 o                         
  11   1   8       1985.67       2027.76        95.24 o                         
  13   1   8        786.75        709.87        60.15 o                         
  15   1   8        979.31        875.88        81.86 o                         
  17   1   8       1178.03       1136.61        96.56 o                         
 -20   2   8        467.89        469.24        91.67 o                         
 -18   2   8       1659.06       1688.77       164.89 o                         
 -16   2   8       4523.61       4645.41       217.20 o                         
 -14   2   8      10049.42      10090.45       270.71 o                         
 -12   2   8      27929.43      28276.73       515.07 o                         
 -10   2   8      30814.88      32193.31       704.62 o                         
  -8   2   8      40189.14      43185.53       542.92 o                         
  -6   2   8      39660.82      42825.15       426.27 o                         
  -4   2   8      41777.23      45304.22       718.15 o                         
  -2   2   8      22275.42      22923.45       302.95 o                         
   0   2   8      15506.58      16397.77       272.21 o                         
   2   2   8       5920.66       6423.14       131.28 o                         
   4   2   8        669.38        663.54        48.43 o                         
   6   2   8       2034.30       2058.33        65.71 o                         
   8   2   8       1059.46        911.07        72.28 o                         
  10   2   8       1266.05       1124.78       100.10 o                         
  12   2   8       2572.33       2435.72       146.41 o                         
  14   2   8       1173.44       1009.85       100.17 o                         
  16   2   8        491.80        504.65        82.17 o                         
 -19   3   8        104.76        108.28        64.13 o                         
 -17   3   8          6.56          2.25        37.75 o                         
 -15   3   8         28.07         61.89        77.94 o                         
 -13   3   8        697.10        795.42        86.11 o                         
 -11   3   8        110.54        116.06        74.44 o                         
  -9   3   8        843.22        835.79        90.12 o                         
  -7   3   8        294.04        284.14        40.92 o                         
  -5   3   8        453.17        468.39        36.64 o                         
  -3   3   8        210.22        276.67        32.52 o                         
  -1   3   8        174.95        211.04        36.52 o                         
   1   3   8       1938.66       1736.06        82.65 o                         
   3   3   8       1584.68       1406.82        69.90 o                         
   5   3   8       4719.97       4509.97       122.88 o                         
   7   3   8       3242.23       2877.13       149.15 o                         
   9   3   8       2820.44       2542.05       149.97 o                         
  11   3   8       2134.42       1882.59       135.50 o                         
  13   3   8       2932.80       2626.75       170.81 o                         
  15   3   8        821.57        676.12        91.28 o                         
 -18   4   8        373.16        164.59        92.83 o                         
 -16   4   8        958.78        866.04       113.63 o                         
 -14   4   8       3819.34       3738.55       223.02 o                         
 -12   4   8       2218.89       1886.51       159.37 o                         
 -10   4   8       9627.98       9428.52       263.27 o                         
  -8   4   8       9276.54       9485.66       294.56 o                         
  -6   4   8       9841.60       9591.81       269.03 o                         
  -4   4   8      16896.36      16610.96       284.38 o                         
  -2   4   8       3332.65       3173.40       118.83 o                         
   0   4   8        981.76        971.87        81.36 o                         
   2   4   8         90.93        163.37        31.53 o                         
   4   4   8         67.00        104.23        31.21 o                         
   6   4   8        661.62        606.77        75.11 o                         
   8   4   8       2784.20       2861.66       163.94 o                         
  10   4   8       2539.35       2575.34       164.04 o                         
  12   4   8       4996.90       5034.41       239.21 o                         
  14   4   8       1795.42       1993.06       162.86 o                         
 -15   5   8         43.00         58.18        49.68 o                         
 -13   5   8       1028.32        916.50       119.90 o                         
 -11   5   8        456.44        388.06        77.53 o                         
  -9   5   8       1102.52        830.74       136.73 o                         
  -7   5   8       1307.39       1183.67        94.49 o                         
  -5   5   8        537.86        563.05        56.92 o                         
  -3   5   8         17.85         -2.69        25.44 o                         
  -1   5   8          2.46         73.16        34.92 o                         
   1   5   8        265.94        310.32        59.28 o                         
   3   5   8       3562.24       3514.07       164.37 o                         
   5   5   8       1532.41       1281.87       110.25 o                         
   7   5   8       5300.93       5322.57       227.97 o                         
   9   5   8       2620.83       2522.68       172.61 o                         
  11   5   8       2455.03       2483.67       174.07 o                         
 -12   6   8         22.59         88.63        62.23 o                         
 -10   6   8        293.72        298.92       118.06 o                         
  -8   6   8        720.07        578.30       136.01 o                         
  -6   6   8        540.96        458.51       106.92 o                         
  -4   6   8       1246.77       1109.08       106.02 o                         
  -2   6   8         15.46         72.18        47.43 o                         
   0   6   8         58.77         75.14        53.06 o                         
   2   6   8        471.52        430.10        90.15 o                         
   4   6   8        880.76        857.99        92.65 o                         
   6   6   8        577.04        710.08        92.34 o                         
   8   6   8       2738.15       3061.20       189.88 o                         
  -3   7   8       2380.99       2436.50       162.24 o                         
  -1   7   8       2805.80       2486.30       199.65 o                         
   1   7   8        674.28        632.55       108.19 o                         
 -20   1   9       2953.49       3002.57       251.58 o                         
 -18   1   9       3741.74       3557.00       237.89 o                         
 -16   1   9       2860.92       2820.03       165.78 o                         
 -14   1   9        615.39        625.90        82.51 o                         
 -12   1   9       1864.74       1966.52        95.79 o                         
 -10   1   9        576.32        616.92        54.66 o                         
  -8   1   9       6127.30       5850.83       217.51 o                         
  -6   1   9      11179.45      11400.11       291.80 o                         
  -4   1   9      24266.75      26970.62       339.61 o                         
  -2   1   9      12692.61      12744.70       293.39 o                         
   0   1   9      16372.32      17506.74       267.54 o                         
   2   1   9       8407.28       9049.66       191.62 o                         
   4   1   9       9229.46       9911.46       199.81 o                         
   6   1   9       1943.18       2025.19        92.17 o                         
   8   1   9          4.65         68.64        25.75 o                         
  10   1   9        734.29        858.31        72.93 o                         
  12   1   9       6511.76       6389.61       192.45 o                         
  14   1   9        997.78        785.43        80.34 o                         
  16   1   9       2880.22       2414.17       139.46 o                         
 -19   2   9         16.20        116.20        65.42 o                         
 -17   2   9        341.03        328.99        79.09 o                         
 -15   2   9        337.72        219.05        64.92 o                         
 -13   2   9        826.39        744.07        78.95 o                         
 -11   2   9       4188.99       3834.03       142.71 o                         
  -9   2   9       4184.73       4072.84       140.88 o                         
  -7   2   9       4535.90       4426.91       130.54 o                         
  -5   2   9      10298.52       9898.75       270.73 o                         
  -3   2   9       5950.65       5368.80       219.82 o                         
  -1   2   9       6751.16       6914.46       135.27 o                         
   1   2   9       9739.07       9657.14       231.56 o                         
   3   2   9       5842.75       5581.88       149.05 o                         
   5   2   9       2266.67       2366.11        92.58 o                         
   7   2   9       1089.57        963.01        56.76 o                         
   9   2   9       1344.12       1302.69        90.64 o                         
  11   2   9        271.06        271.28        43.05 o                         
  13   2   9        376.17        370.71        54.09 o                         
  15   2   9        242.42        183.29        48.88 o                         
 -18   3   9        168.08        121.41        95.86 o                         
 -16   3   9         13.76         19.26       126.33 o                         
 -14   3   9        189.78        296.42        64.81 o                         
 -12   3   9       2179.31       2263.92       136.40 o                         
 -10   3   9       8892.99       9374.88       349.86 o                         
  -8   3   9      12142.59      13017.40       308.26 o                         
  -6   3   9      22284.08      23111.79       635.85 o                         
  -4   3   9      27461.59      27528.73       895.92 o                         
  -2   3   9      42294.89      45430.93       891.74 o                         
   0   3   9      31992.59      33598.93       364.02 o                         
   2   3   9      28441.28      29701.55       351.31 o                         
   4   3   9      19987.61      21214.16       274.56 o                         
   6   3   9      10275.21      10533.67       244.80 o                         
   8   3   9       4519.26       4771.39       174.91 o                         
  10   3   9       1282.25       1322.15       115.85 o                         
  12   3   9       1817.13       1975.03       148.10 o                         
  14   3   9        106.06         -6.19        41.25 o                         
 -17   4   9       1569.91       1720.20       316.74 o                         
 -15   4   9       1438.87       1146.23       133.30 o                         
 -13   4   9       3069.38       2717.99       176.51 o                         
 -11   4   9         62.64         81.11        47.57 o                         
  -9   4   9        251.44        171.79        41.64 o                         
  -7   4   9        107.74         90.32        33.17 o                         
  -5   4   9         32.75         34.94        22.87 o                         
  -3   4   9        297.81        265.09        35.68 o                         
  -1   4   9        204.53        272.90        43.44 o                         
   1   4   9        358.28        369.75        48.00 o                         
   3   4   9         10.31         19.45        23.99 o                         
   5   4   9       2418.19       2373.34       122.27 o                         
   7   4   9       2374.90       2329.10       147.41 o                         
   9   4   9       3000.49       2861.00       171.27 o                         
  11   4   9       3385.70       3225.79       192.47 o                         
  13   4   9       3266.75       3282.13       204.21 o                         
 -14   5   9       2993.46       2802.56       211.55 o                         
 -12   5   9          9.16         72.17        40.23 o                         
 -10   5   9        499.20        502.69        90.41 o                         
  -8   5   9         70.58        124.42        55.56 o                         
  -6   5   9         74.99          6.17        25.72 o                         
  -4   5   9        572.00        466.50        68.47 o                         
  -2   5   9       1079.04        866.32        72.24 o                         
   0   5   9       1010.03        919.52        75.79 o                         
   2   5   9       3106.61       3003.90       133.67 o                         
   4   5   9        139.21        141.45        34.94 o                         
   6   5   9        166.19        204.42        56.12 o                         
   8   5   9         34.26         83.33        58.88 o                         
  10   5   9        344.44        279.15        61.20 o                         
  -9   6   9       2826.65       2805.00       215.02 o                         
  -7   6   9       4709.93       4592.69       274.49 o                         
  -5   6   9       4055.43       3967.26       195.14 o                         
  -3   6   9       5016.63       4895.29       220.57 o                         
  -1   6   9       5939.93       5567.67       419.63 o                         
   1   6   9       3633.22       3613.62       186.09 o                         
   3   6   9       2248.40       2212.14       152.76 o                         
   5   6   9       1483.76       1269.60       116.29 o                         
   7   6   9        988.93        940.67       109.24 o                         
 -20   0  10       7038.67       7557.74       982.56 o                         
 -18   0  10       9954.24      10458.66       704.48 o                         
 -16   0  10      12584.87      13987.98       634.04 o                         
 -14   0  10      17192.73      19239.54       517.92 o                         
 -12   0  10      15565.23      17391.68       471.41 o                         
 -10   0  10      16240.14      18110.87       495.55 o                         
  -8   0  10      11137.79      11890.31       510.95 o                         
  -6   0  10      12741.74      13869.59       531.40 o                         
  -4   0  10       1249.39        927.56       185.65 o                         
  -2   0  10        773.69        927.92        66.37 o                         
   0   0  10       2882.71       2846.44       162.57 o                         
   2   0  10       2153.13       2161.64       144.31 o                         
   4   0  10       1831.57       1761.88       130.18 o                         
   6   0  10       3759.13       3761.66       184.45 o                         
   8   0  10       1101.47       1031.10       100.53 o                         
  10   0  10         77.20         76.75        46.73 o                         
  12   0  10       2252.63       2081.29       175.57 o                         
  14   0  10       2292.44       1944.77       176.52 o                         
  16   0  10       1566.84       1289.04       152.59 o                         
 -19   1  10       1247.16       1188.48       149.64 o                         
 -17   1  10        440.00        418.05        76.61 o                         
 -15   1  10        417.88        412.78        86.98 o                         
 -13   1  10        680.53        572.84        80.14 o                         
 -11   1  10       2604.30       2351.35       144.81 o                         
  -9   1  10       1071.98        962.55        61.56 o                         
  -7   1  10       2120.35       1898.21       107.73 o                         
  -5   1  10       7298.06       6812.85       170.89 o                         
  -3   1  10       5930.08       4350.19       452.45 o                         
  -1   1  10       4222.96       4133.76       160.00 o                         
   1   1  10       5012.21       4838.25       151.13 o                         
   3   1  10       9169.84       9166.48       204.24 o                         
   5   1  10       3604.99       3386.47       125.75 o                         
   7   1  10       3990.23       3784.46       130.74 o                         
   9   1  10       3626.07       3370.34       141.78 o                         
  11   1  10       2172.93       1965.60       112.11 o                         
  13   1  10        515.33        480.34        77.47 o                         
  15   1  10       1240.04       1071.69       131.28 o                         
 -18   2  10       1031.24        931.91       128.68 o                         
 -16   2  10       2473.94       2227.56       229.90 o                         
 -14   2  10       3059.18       2842.34       354.35 o                         
 -12   2  10        771.17        667.18        81.92 o                         
 -10   2  10       1976.13       1918.64       101.10 o                         
  -8   2  10        201.83        163.19        34.53 o                         
  -6   2  10       1316.89       1323.53        86.23 o                         
  -4   2  10       3612.24       3852.57       140.79 o                         
  -2   2  10      10234.10      10615.62       361.57 o                         
   0   2  10      18530.01      19675.07       322.16 o                         
   2   2  10      28654.94      31245.90       357.84 o                         
   4   2  10      12713.71      13293.43       301.44 o                         
   6   2  10      22772.53      24158.48       327.81 o                         
   8   2  10      14390.96      15837.49       275.98 o                         
  10   2  10       9167.38       9675.11       253.71 o                         
  12   2  10       3696.10       4056.87       170.09 o                         
  14   2  10       2435.86       2622.69       147.57 o                         
 -17   3  10        763.32        693.47       121.01 o                         
 -15   3  10       1582.10       1501.86       404.24 o                         
 -13   3  10        731.01        714.03        86.79 o                         
 -11   3  10       2436.72       2253.48       165.95 o                         
  -9   3  10        748.58        721.50        64.84 o                         
  -7   3  10        546.44        492.50        52.79 o                         
  -5   3  10         89.59         87.77        28.54 o                         
  -3   3  10         10.66        106.53        28.66 o                         
  -1   3  10        197.19        233.44        37.20 o                         
   1   3  10        698.77        776.19        61.42 o                         
   3   3  10         69.20        170.33        39.00 o                         
   5   3  10        793.60        832.85        84.85 o                         
   7   3  10        133.12        156.38        41.31 o                         
   9   3  10         72.24         87.24        35.96 o                         
  11   3  10        136.01        208.17        50.10 o                         
  13   3  10        160.30         20.49        33.87 o                         
 -16   4  10       1864.13       1971.63       402.57 o                         
 -14   4  10       2746.33       2791.56       222.01 o                         
 -12   4  10       3986.21       4096.00       245.04 o                         
 -10   4  10       1996.36       1869.13       106.96 o                         
  -8   4  10        968.22       1044.44        87.19 o                         
  -6   4  10         13.81         37.29        64.16 o                         
  -4   4  10        332.36        284.16        42.92 o                         
  -2   4  10        580.02        608.61        58.01 o                         
   0   4  10       2575.87       2749.33       118.30 o                         
   2   4  10       2926.58       2883.78       123.41 o                         
   4   4  10      10624.07      10869.55       297.10 o                         
   6   4  10       3363.08       3535.19       157.57 o                         
   8   4  10       3824.01       3699.58       167.96 o                         
  10   4  10       2188.81       2298.02       138.26 o                         
  12   4  10        334.16        247.54        53.79 o                         
 -13   5  10       1750.46       1476.25       156.33 o                         
 -11   5  10        864.90        753.56       111.18 o                         
  -9   5  10       1055.47        943.77       120.33 o                         
  -7   5  10        270.56        235.03        55.93 o                         
  -5   5  10          0.01         37.11        31.56 o                         
  -3   5  10         79.05         45.41        46.00 o                         
  -1   5  10        571.26        433.91        71.17 o                         
   1   5  10       1302.57       1199.40        86.86 o                         
   3   5  10        293.09        285.15        57.70 o                         
   5   5  10        610.77        486.10        62.21 o                         
   7   5  10        556.88        445.23        65.94 o                         
   9   5  10         18.09        -17.59        53.33 o                         
  -8   6  10       2371.03       2352.30       394.43 o                         
  -6   6  10        587.48        703.49       111.03 o                         
  -4   6  10        514.98        528.18        94.42 o                         
  -2   6  10        253.88        414.53        71.19 o                         
   0   6  10         43.30         66.70        57.52 o                         
   2   6  10          5.57        122.52        68.85 o                         
   4   6  10        925.19        771.01       128.86 o                         
 -18   1  11        835.51       1001.11       116.92 o                         
 -16   1  11       2239.47       2289.56       164.27 o                         
 -14   1  11       6064.25       6713.10       266.48 o                         
 -12   1  11      12056.46      12878.20       350.06 o                         
 -10   1  11      15351.20      16995.05       389.00 o                         
  -8   1  11      14541.11      16488.45       370.98 o                         
  -6   1  11      10653.81      11686.16       302.14 o                         
  -4   1  11      21382.13      23440.79       540.86 o                         
  -2   1  11       6254.41       5488.44       504.92 o                         
   0   1  11       3049.16       2967.37       143.44 o                         
   2   1  11       1282.32       1302.67        83.50 o                         
   4   1  11       1726.60       1743.43        96.17 o                         
   6   1  11       1265.90       1117.04        75.60 o                         
   8   1  11       1322.88       1173.75        98.47 o                         
  10   1  11       1396.30       1338.21       106.99 o                         
  12   1  11       1810.69       1755.66       140.78 o                         
  14   1  11       1253.98       1221.00       123.01 o                         
 -17   2  11        143.23        102.37        62.21 o                         
 -15   2  11         61.37         29.12        45.90 o                         
 -13   2  11         45.38         66.61        51.99 o                         
 -11   2  11        132.56         77.93        47.77 o                         
  -9   2  11         29.50         61.66        41.87 o                         
  -7   2  11        328.63        307.34        46.85 o                         
  -5   2  11         11.17          2.23        33.52 o                         
  -3   2  11       1502.28       1447.32        90.85 o                         
  -1   2  11       1000.50        904.41        54.48 o                         
   1   2  11       2861.97       2690.46       121.95 o                         
   3   2  11       3293.59       3217.83       122.95 o                         
   5   2  11       1583.65       1622.44        91.90 o                         
   7   2  11       3071.54       2951.60       153.93 o                         
   9   2  11       2421.76       2398.76       116.68 o                         
  11   2  11       1862.12       1839.30       105.81 o                         
  13   2  11       1356.79       1299.03       108.78 o                         
 -16   3  11         54.03         -4.99        54.87 o                         
 -14   3  11        185.30        111.15        64.68 o                         
 -12   3  11       1234.27       1093.16       140.01 o                         
 -10   3  11       1298.84       1151.51       102.72 o                         
  -8   3  11       2327.85       2181.75       111.80 o                         
  -6   3  11       3612.16       3580.25       171.49 o                         
  -4   3  11        138.27         74.74        36.56 o                         
  -2   3  11        140.17         85.73        47.82 o                         
   0   3  11        217.50        259.21        37.61 o                         
   2   3  11       1816.18       1913.06        97.50 o                         
   4   3  11       4486.75       4766.55       190.75 o                         
   6   3  11       4296.93       4588.46       197.25 o                         
   8   3  11       6786.56       6818.35       221.48 o                         
  10   3  11       7713.91       7883.70       249.24 o                         
  12   3  11       5248.46       5163.08       210.74 o                         
 -13   4  11       2457.10       2733.34       345.03 o                         
 -11   4  11       3605.23       3529.23       210.68 o                         
  -9   4  11       5453.19       5346.63       184.07 o                         
  -7   4  11       5437.39       5058.54       193.08 o                         
  -5   4  11       3800.44       3594.13       159.87 o                         
  -3   4  11       4010.87       4128.10       189.69 o                         
  -1   4  11       1949.12       1744.90       124.51 o                         
   1   4  11        891.72        891.99        90.33 o                         
   3   4  11         56.72         81.75        38.48 o                         
   5   4  11        331.17        198.10        50.40 o                         
   7   4  11         88.52         46.68        34.93 o                         
   9   4  11          5.98         29.12        44.21 o                         
 -10   5  11       6112.76       6251.64       278.52 o                         
  -8   5  11       7265.16       7352.69       278.90 o                         
  -6   5  11       7504.49       7366.33       241.85 o                         
  -4   5  11       4757.52       5174.32       224.24 o                         
  -2   5  11       5100.65       5214.81       226.45 o                         
   0   5  11       2310.27       2368.48       152.80 o                         
   2   5  11        461.93        431.09        87.40 o                         
   4   5  11       3521.77       3356.54       247.39 o                         
   6   5  11          1.89        -31.16        91.10 o                         
 -18   0  12         26.86        -57.99       115.97 o                         
 -16   0  12          0.21         26.81        72.89 o                         
 -14   0  12         46.52        172.08        90.10 o                         
 -12   0  12       3452.34       3332.17       319.99 o                         
 -10   0  12       5118.91       6262.07       431.28 o                         
  -8   0  12      10347.04      11582.80       555.30 o                         
  -6   0  12      34295.32      37903.27       966.05 o                         
  -4   0  12      11588.76      13352.80       564.46 o                         
  -2   0  12      21958.57      24825.38       537.76 o                         
   0   0  12      24641.84      28221.03       563.35 o                         
   2   0  12      18700.40      21096.19       485.71 o                         
   4   0  12      10381.20      11704.48       361.62 o                         
   6   0  12       6615.74       7012.56       280.15 o                         
   8   0  12       3283.78       3500.77       196.84 o                         
  10   0  12        140.13         -5.47        59.68 o                         
  12   0  12        999.91       1005.47       184.32 o                         
 -17   1  12        666.05        539.98        85.47 o                         
 -15   1  12        322.49        325.24        71.91 o                         
 -13   1  12       1246.56       1121.82       113.04 o                         
 -11   1  12        762.95        764.61        93.34 o                         
  -9   1  12        529.64        496.33        72.89 o                         
  -7   1  12        212.86        253.85        85.88 o                         
  -5   1  12       4523.66       4332.04       188.39 o                         
  -3   1  12         10.04        117.42        51.71 o                         
  -1   1  12        818.81        812.37        83.79 o                         
   1   1  12       1894.45       1934.41       123.01 o                         
   3   1  12       1449.84       1464.60        93.36 o                         
   5   1  12        983.60        895.51        72.75 o                         
   7   1  12       2032.48       1819.40       126.06 o                         
   9   1  12       1981.83       1809.74       129.26 o                         
  11   1  12        566.36        531.66       104.90 o                         
 -16   2  12       1397.48       1298.29       236.92 o                         
 -14   2  12       1381.76       1351.26       154.29 o                         
 -12   2  12        121.34        130.08        53.37 o                         
 -10   2  12         85.55         89.71        40.51 o                         
  -8   2  12       1023.23        940.25       101.41 o                         
  -6   2  12       2184.33       2142.26       119.31 o                         
  -4   2  12       3593.12       3727.76       150.98 o                         
  -2   2  12       3946.04       3839.03       177.06 o                         
   0   2  12       2703.11       2559.01       145.06 o                         
   2   2  12       1914.46       1806.54        97.29 o                         
   4   2  12       1317.12       1109.14        79.56 o                         
   6   2  12         10.85         19.25        44.15 o                         
   8   2  12        487.56        386.59        62.67 o                         
  10   2  12        615.13        511.94        64.07 o                         
  12   2  12       1497.65       1281.24       110.95 o                         
 -15   3  12          4.70        -24.83        49.67 o                         
 -13   3  12        828.29        635.78       114.13 o                         
 -11   3  12        415.55        313.76        76.62 o                         
  -9   3  12       1379.74       1347.60       134.07 o                         
  -7   3  12       1778.91       1511.16       118.18 o                         
  -5   3  12       1588.28       1594.01       118.56 o                         
  -3   3  12       2151.46       1953.91       131.39 o                         
  -1   3  12       2695.43       2519.21       147.28 o                         
   1   3  12       1281.40       1085.14       125.89 o                         
   3   3  12        937.01        821.13        80.07 o                         
   5   3  12        104.26         61.88        34.06 o                         
   7   3  12         40.35         82.12        37.28 o                         
   9   3  12          3.39         53.59        42.47 o                         
 -12   4  12          3.53        -53.59       107.18 o                         
 -10   4  12        346.71        265.14        89.37 o                         
  -8   4  12       1349.32       1245.45       112.51 o                         
  -6   4  12       1043.77       1136.20       110.55 o                         
  -4   4  12       4963.93       4948.76       215.28 o                         
  -2   4  12       4529.66       4626.47       207.61 o                         
   0   4  12       4447.31       4362.45       201.02 o                         
   2   4  12       1876.00       1728.67       172.41 o                         
   4   4  12       1201.83       1145.21       143.55 o                         
   6   4  12        731.54        848.24       132.95 o                         
   8   4  12         76.70         22.55        34.94 o                         
  -7   5  12       1768.92       1777.22       117.58 o                         
  -5   5  12       2620.93       2543.12       163.98 o                         
  -3   5  12       1844.15       2003.03       147.71 o                         
  -1   5  12       1626.22       1700.28       133.79 o                         
   1   5  12       2318.30       2352.79       234.92 o                         
   3   5  12        321.13        441.35        98.91 o                         
 -16   1  13       2177.90       1965.43       163.97 o                         
 -14   1  13        841.68        817.53       107.79 o                         
 -12   1  13       1995.62       2003.61       156.93 o                         
 -10   1  13       1129.30       1170.17       116.92 o                         
  -8   1  13        161.33        134.86        65.47 o                         
  -6   1  13         15.97        324.91        86.40 o                         
  -4   1  13       2950.41       3289.80       172.90 o                         
  -2   1  13       3608.83       3870.84       185.67 o                         
   0   1  13       7110.90       7786.43       256.78 o                         
   2   1  13       5201.06       5532.04       215.63 o                         
   4   1  13       7195.88       7592.05       220.76 o                         
   6   1  13       5717.52       6168.88       303.20 o                         
   8   1  13       3973.11       4261.12       313.79 o                         
  10   1  13       4427.21       4371.52       277.04 o                         
 -15   2  13        531.77        610.57       119.58 o                         
 -13   2  13       1416.88       1510.54       140.82 o                         
 -11   2  13        878.53        840.80       101.46 o                         
  -9   2  13        427.28        460.51        75.92 o                         
  -7   2  13        599.33        643.46        72.18 o                         
  -5   2  13         28.72         61.10        46.26 o                         
  -3   2  13        207.69        202.13        64.20 o                         
  -1   2  13        170.69         77.87        62.87 o                         
   1   2  13         66.22         60.54        39.05 o                         
   3   2  13          5.61        -19.93        39.86 o                         
   5   2  13         22.31          1.03        28.86 o                         
   7   2  13        184.98         97.88        36.69 o                         
   9   2  13        110.27        115.37        55.63 o                         
 -12   3  13       4792.96       4737.39       383.56 o                         
 -10   3  13       3197.89       3656.90       255.31 o                         
  -8   3  13       2245.50       2316.28       154.06 o                         
  -6   3  13        960.88        939.46        98.30 o                         
  -4   3  13        583.37        553.91        76.92 o                         
  -2   3  13         16.32        -22.29        52.00 o                         
   0   3  13        130.78         43.81        48.32 o                         
   2   3  13        563.11        406.05       140.53 o                         
   4   3  13        651.30        651.69       109.94 o                         
   6   3  13        595.29        579.45       107.02 o                         
   8   3  13        295.66        412.05        92.33 o                         
  -9   4  13        508.61        442.53        76.49 o                         
  -7   4  13       1201.62       1102.55       109.33 o                         
  -5   4  13       1238.52       1147.29       110.81 o                         
  -3   4  13       3681.33       3415.86       185.95 o                         
  -1   4  13       3553.64       3560.03       189.38 o                         
   1   4  13       1655.02       1697.03       171.46 o                         
   3   4  13       4855.16       4952.62       298.28 o                         
   5   4  13       2680.16       2713.24       227.81 o                         
 -14   0  14        735.31        712.91       170.31 o                         
 -12   0  14        676.40        614.89       154.94 o                         
 -10   0  14       1552.05       1314.04       213.61 o                         
  -8   0  14        561.16        291.67       108.73 o                         
  -6   0  14       1264.51        891.15       169.91 o                         
  -4   0  14        706.29        354.23       104.82 o                         
  -2   0  14         22.36         15.60        68.93 o                         
   0   0  14        535.92        561.16        96.86 o                         
   2   0  14       3190.18       3387.45       221.68 o                         
   4   0  14       2109.95       2214.93       178.94 o                         
   6   0  14       4231.38       4297.60       246.00 o                         
   8   0  14       4685.00       4604.01       410.85 o                         
 -13   1  14       1136.51       1040.90       146.96 o                         
 -11   1  14        604.70        745.15       126.90 o                         
  -9   1  14        883.78        769.94       121.97 o                         
  -7   1  14       2328.05       2281.50       193.91 o                         
  -5   1  14        985.95        906.12       124.04 o                         
  -3   1  14        658.57        760.25        91.13 o                         
  -1   1  14        677.06        721.10        90.39 o                         
   1   1  14       1293.08       1322.20       114.57 o                         
   3   1  14        252.07        235.85        58.53 o                         
   5   1  14        498.94        554.08        82.28 o                         
   7   1  14        498.69        475.12        76.37 o                         
 -12   2  14       3563.63       3727.66       220.25 o                         
 -10   2  14       5007.45       5407.93       256.18 o                         
  -8   2  14       6922.99       7458.83       288.90 o                         
  -6   2  14       5598.41       5764.58       243.33 o                         
  -4   2  14       4438.95       4683.31       216.79 o                         
  -2   2  14       2877.28       3245.22       180.75 o                         
   0   2  14       1777.83       1831.08       137.16 o                         
   2   2  14          0.74         64.21        57.09 o                         
   4   2  14         93.47        102.42        88.07 o                         
   6   2  14         63.71          6.67        50.85 o                         
  -9   3  14         74.85        222.13        82.89 o                         
  -7   3  14        179.06        223.17        88.03 o                         
  -5   3  14          0.23          9.50        42.81 o                         
  -3   3  14         36.23        -19.21        38.41 o                         
  -1   3  14        153.98        136.85        54.07 o                         
   1   3  14        978.02        844.76       122.83 o                         
   3   3  14        102.12         15.06        55.84 o                         
   5   3  14        863.50        587.61       261.11 o                         
  -4   4  14        906.11        670.68        88.38 o                         
  -2   4  14        593.99        350.39        73.00 o                         
 -10   1  15        392.29        451.77       189.06 o                         
  -8   1  15       1654.52       1637.87       181.67 o                         
  -6   1  15        610.56        632.65       119.21 o                         
  -4   1  15       2596.64       2528.91       205.06 o                         
  -2   1  15       2189.73       2083.13       151.08 o                         
   0   1  15       1216.05       1269.95       137.93 o                         
   2   1  15       2045.36       1963.73       145.69 o                         
   4   1  15        232.43        331.19        84.46 o                         
  -9   2  15        932.81        969.29       141.59 o                         
  -7   2  15        224.68        455.77       111.78 o                         
  -5   2  15       2071.03       2218.08       159.22 o                         
  -3   2  15        821.59       1056.44       152.00 o                         
  -1   2  15        996.78       1087.53       116.45 o                         
   1   2  15        905.17       1031.86       109.82 o                         
   3   2  15        176.67        156.86        70.78 o                         
  -4   3  15       4271.70       4713.03       287.47 o                         
  -2   3  15       4327.91       4609.64       230.03 o                         
  -6   0  16          0.94        112.72        85.26 o                         
  -4   0  16         11.23        -50.83       101.65 o                         
  -2   0  16          7.20        -50.05       100.11 o                         
   0   0  16         81.30        -44.19        88.38 o                         
  -5   1  16         47.44        127.99        65.38 o                         
  -3   1  16        688.29        630.53       113.52 o                         
  -1   1  16        996.67        855.18       116.07 o                         
                                                                                
